# Supplementary material for: Reprogramming of human peripheral blood mononuclear cells into induced mesenchymal stromal cells using non-integrating vectors
Source: Commun Biol. 2023 Apr 11;6:393. doi: 10.1038/s42003-023-04737-x (PMC10090171; doi:10.1038/s42003-023-04737-x)
Supplement: Supplementary file 4 — Supplementary Data 1 [file 42003_2023_4737_MOESM4_ESM.xlsx]

## Sheet: Sheet1
Supplementary Data 1. The number of colony formation with different combinations of reprogramming factors (the numerical source data for Figure 1c)
Reprogramming factors	Replicate 1	Replicate 2	Replicate 3	Mean	SD
O+B+M	33	50	30	37.6667	10.7858
O+B+M+K	67	70	80	72.3333	6.80686
O+B+M+S2	333	300	350	327.667	25.4231
O+B+M+S2+K	420	459	510	463	45.1331
O+B+M+S9	610	730	640	660	62.45
O+B+M+S9+K	810	880	1300	996.667	265.016
