# Supplementary material for: Reprogramming of human peripheral blood mononuclear cells into induced mesenchymal stromal cells using non-integrating vectors
Source: Commun Biol. 2023 Apr 11;6:393. doi: 10.1038/s42003-023-04737-x (PMC10090171; doi:10.1038/s42003-023-04737-x)
Supplement: Supplementary file 5 — Supplementary Data 2 [file 42003_2023_4737_MOESM5_ESM.xlsx]

## Sheet: Sheet1
Supplementary Data 2. The percentage of cells expressing MSC markers CD73 and CD90 after reprogramming with 5F (the numerical source data for Figure 2b)
Weeks after reprogramming	MSC marker	Replicate 1 (%)	Replicate 2 (%)	Replicate 3 (%)	Mean (%)	SD
1	CD73	3.6	2.8	3.2	3.2	0.4
2	CD73	14.6	12.5	22.5	16.5333	5.27289
3	CD73	83.1	78.2	67.3	76.2	8.08764
4	CD73	86.1	95.6	95.3	92.3333	5.40031
1	CD90	8.2	6.8	7.2	7.4	0.72111
2	CD90	48	34.6	46	42.8667	7.22865
3	CD90	85.5	85.9	85.1	85.5	0.4
4	CD90	90.7	93.9	96	93.5333	2.66896
