# Supplementary material for: Reprogramming of human peripheral blood mononuclear cells into induced mesenchymal stromal cells using non-integrating vectors
Source: Commun Biol. 2023 Apr 11;6:393. doi: 10.1038/s42003-023-04737-x (PMC10090171; doi:10.1038/s42003-023-04737-x)
Supplement: Supplementary file 6 — Supplementary Data 3 [file 42003_2023_4737_MOESM6_ESM.xlsx]

## Sheet: Sheet1
Supplementary Data 3. Relative T cell percentage (CD4 and CD8) with or without iMSC co-culture (the numerical source data for Figure 2f and supplementary Figure 4a)
Days after co-culture	Group	Replicate 1	Replicate 2	Replicate 3	Mean	SD
3	PBMC without iMSC	0.0272	0.0293	0.0272	0.0279	0.00121244
	PBMC with iMSC	0.0095	0.013	0.0108	0.0111	0.00176918
6	PBMC without iMSC	0.2915	0.3124	0.3089	0.304267	0.0111939
	PBMC with iMSC	0.1602	0.1637	0.17	0.164633	0.00496622
