# Supplementary material for: Reprogramming of human peripheral blood mononuclear cells into induced mesenchymal stromal cells using non-integrating vectors
Source: Commun Biol. 2023 Apr 11;6:393. doi: 10.1038/s42003-023-04737-x (PMC10090171; doi:10.1038/s42003-023-04737-x)
Supplement: Supplementary file 7 — Supplementary Data 4 [file 42003_2023_4737_MOESM7_ESM.xlsx]

## Sheet: Sheet1
Supplementary Data 4. The number of colony formation with different combinations of reprogramming factors (the numerical source data for Figure 3a)
Reprogramming factors	Replicate 1	Replicate 2	Replicate 3	Replicate 4	Replicate 5	Mean	SD
O+B+M+S9+K	810	880	1300	1310	750	1010	1050
B+M+S9+K	1130	670	520	800	570	738	659.6
O+B+M+S9	610	730	640	820	410	642	648.4
O+B+M+K	400	430	120	290	20	252	222.4
O+M+S9+K	10	20	120	75	20	49	56.8
O+B+S9+K	0	0	10	5	0	3	3.6
