# Supplementary material for: Reprogramming of human peripheral blood mononuclear cells into induced mesenchymal stromal cells using non-integrating vectors
Source: Commun Biol. 2023 Apr 11;6:393. doi: 10.1038/s42003-023-04737-x (PMC10090171; doi:10.1038/s42003-023-04737-x)
Supplement: Supplementary file 8 — Supplementary Data 5 [file 42003_2023_4737_MOESM8_ESM.xlsx]

## Sheet: Sheet1
Supplementary Data 5. RT-qPCR analysis of iMSCs at 2 weeks after multilineage differentiation (the numerical source data for Figure 3d-3f)
Differentiation type	Gene	Group	Replicate 1	Replicate 2	Replicate 3	Replicate 4	Mean	SD
Osteogenesis	ALP	5F	0.6143	1.386	0.83	1.17	1.00007	0.344268
		4FnoO	0.2157	0.4303	0.27	0.67	0.3965	0.203826
		4FnoK	0.2524	0.8924	1.02	0.56	0.6812	0.345422
	SP7	5F	1.5422	0.4577	1.85	0.14	0.997475	0.826669
		4FnoO	0.1634	0.575	0.27	0.28	0.3221	0.176664
		4FnoK	0.5992	0.998	0.5	0.56	0.6643	0.226176
	RUNX2	5F	0.6954	1.3046	0.77	1.22	0.9975	0.309213
		4FnoO	0.8824	0.8876	0.79	0.97	0.8825	0.073572
		4FnoK	1.4886	1.2967	1.71	1.42	1.47883	0.173366
Chondrogenesis	SOX9	5F	0.3795	1.6205	0.43	1.57	1	0.687954
		4FnoO	0.4974	0.5216	0.69	0.27	0.49475	0.172591
		4FnoK	1.2788	1.2561	1.69	1.39	1.40372	0.199617
	ACAN	5F	0.7974	1.2025	0.97	1.03	0.999975	0.167186
		4FnoO	1.1479	0.3929	1.57	0.62	0.9327	0.529663
		4FnoK	0.6304	0.5997	0.95	0.84	0.755025	0.168219
	COL10A1	5F	1.072	0.928	1.23	0.77	1	0.196781
		4FnoO	0.4797	1.4185	0.48	1.43	0.95205	0.54527
		4FnoK	0.6649	0.8011	0.78	0.96	0.8015	0.121442
	COL1A1	5F	1.0775	0.9224	1.12	0.88	0.999975	0.116659
		4FnoO	1.0005	0.662	0.98	0.89	0.883125	0.155032
		4FnoK	0.5824	1.5648	0.93	0.77	0.9618	0.426361
Adipogenesis	LPL	5F	0.3134	1.6866	0.2061	1.7939	1	0.857009
		4FnoO	0.3077	0.5829	0.4303	0.4107	0.4329	0.113541
		4FnoK	2.7572	1.251	3.6318	1.5221	2.29053	1.10874
	FABP4	5F	0.2357	1.7642	0.5384	1.462	1.00008	0.72908
		4FnoO	0.318	0.6428	0.276	0.3658	0.40065	0.165549
		4FnoK	4.4703	4.035	2.105	3.2803	3.47265	1.03586
