# Supplementary material for: Reprogramming of human peripheral blood mononuclear cells into induced mesenchymal stromal cells using non-integrating vectors
Source: Commun Biol. 2023 Apr 11;6:393. doi: 10.1038/s42003-023-04737-x (PMC10090171; doi:10.1038/s42003-023-04737-x)
Supplement: Supplementary file 9 — Supplementary Data 6 [file 42003_2023_4737_MOESM9_ESM.xlsx]

## Sheet: Sheet1
Supplementary Data 6. log2() normalized RNA-seq read counts for selected genes (the numerical source data for supplementary Figure 4b)
Gene	Group	Replicate 1	Replicate 2	Replicate 3	Mean	SD
IL6	BMMSC	6.43146	5.93482	4.45424	5.60684	1.0286
	5F	5.18723	7.41938	5.35312	5.98658	1.24361
	4FnoO	2.43477	4.20328	4.40542	3.68116	1.08412
	4FnoK	7.33386	7.06252	7.06198	7.15279	0.156816
IL10	BMMSC	1.59496	1.59496	1.59496	1.59496	2.71948e-16
	5F	2.79122	3.03285	2.26765	2.69724	0.391159
	4FnoO	0.463001	-1.41727	1.19094	0.0788911	1.34586
	4FnoK	2.44828	2.2517	1.3263	2.00876	0.599145
TGFB1	BMMSC	11.7062	11.3172	11.5363	11.5199	0.195015
	5F	10.7868	12.1018	11.565	11.4845	0.661167
	4FnoO	10.1873	11.943	11.1603	11.0968	0.879541
	4FnoK	12.0806	12.0201	11.8346	11.9784	0.1282
VEGFA	BMMSC	11.9213	11.837	11.3757	11.7113	0.293717
	5F	11.6508	12.0549	11.3241	11.6766	0.366082
	4FnoO	11.3057	11.3546	11.6967	11.4524	0.213044
	4FnoK	11.5095	12.3925	12.1132	12.005	0.451329
HGF	BMMSC	7.47474	7.76627	7.44317	7.56139	0.178127
	5F	8.8022	8.817	8.6469	8.75537	0.0942264
	4FnoO	4.87421	6.8064	6.30904	5.99655	1.00328
	4FnoK	8.05814	8.01039	7.72823	7.93225	0.178296
VCAM1	BMMSC	6.06744	5.55416	5.09373	5.57178	0.487098
	5F	5.97561	6.63488	6.63731	6.41593	0.381336
	4FnoO	2.85811	4.72446	2.74411	3.44223	1.11191
	4FnoK	7.01091	6.22671	7.33391	6.85718	0.569387
CCL2	BMMSC	8.03078	8.44771	6.88257	7.78702	0.810543
	5F	8.63518	9.3395	8.29522	8.75663	0.532628
	4FnoO	5.47841	4.57799	5.93203	5.32948	0.689197
	4FnoK	9.58409	9.10699	9.13383	9.27497	0.268041
CXCL12	BMMSC	9.50004	10.4912	10.6463	10.2125	0.621879
	5F	10.1236	11.4385	10.2698	10.6106	0.720702
	4FnoO	8.0986	10.2202	9.36078	9.22653	1.06716
	4FnoK	10.412	10.9822	11.007	10.8004	0.33659
CXCL14	BMMSC	6.255	4.84936	4.84936	5.31791	0.811544
	5F	7.18818	6.60377	7.48379	7.09191	0.447839
	4FnoO	4.72375	2.37028	3.86606	3.65337	1.19106
	4FnoK	5.91078	5.11068	4.60388	5.20844	0.658912
