# Supplementary material for: Reprogramming of human peripheral blood mononuclear cells into induced mesenchymal stromal cells using non-integrating vectors
Source: Commun Biol. 2023 Apr 11;6:393. doi: 10.1038/s42003-023-04737-x (PMC10090171; doi:10.1038/s42003-023-04737-x)
Supplement: Supplementary file 10 — Supplementary Data 7 [file 42003_2023_4737_MOESM10_ESM.xlsx]

## Sheet: Supplementary Data 7
Supplementary Data 7. DEGs when comparing 4FnoO iMSCs with 5F iMSCs
	baseMean	log2FoldChange	lfcSE	stat	pvalue	padj	symbol
ENSG00000187634	218.988	-1.31917	0.426835	-3.09059	0.00199762	0.026626	SAMD11
ENSG00000067606	339.883	1.19929	0.29273	4.09691	4.19e-05	0.00106409	PRKCZ
ENSG00000142611	15.9536	-2.41019	0.789593	-3.05244	0.00226986	0.0295178	PRDM16
ENSG00000158292	415.267	-1.53149	0.296575	-5.1639	2.42e-07	1.15e-05	GPR153
ENSG00000049249	11.7854	-3.00599	0.868325	-3.46183	0.00053652	0.00902641	TNFRSF9
ENSG00000142583	40.299	-3.7189	0.575448	-6.46262	1.03e-10	1.19e-08	SLC2A5
ENSG00000162444	16.1594	2.9401	0.937223	3.13703	0.00170669	0.023489	RBP7
ENSG00000162490	49.1233	-3.21417	0.648691	-4.95485	7.24e-07	3.06e-05	DRAXIN
ENSG00000162493	394.845	-3.81935	0.558656	-6.83667	8.11e-12	1.23e-09	PDPN
ENSG00000162458	149.17	-1.57489	0.477262	-3.29984	0.000967404	0.0145893	FBLIM1
ENSG00000173641	114.628	2.29004	0.676969	3.38278	0.000717558	0.0113704	HSPB7
ENSG00000162545	405.395	-2.87061	0.31668	-9.06473	1.25e-19	1.04e-16	CAMK2N1
ENSG00000187942	230.983	1.24579	0.327753	3.80099	0.000144118	0.00296777	LDLRAD2
ENSG00000142798	7990.07	1.65259	0.273569	6.04087	1.53e-09	1.25e-07	HSPG2
ENSG00000179163	243.363	1.32464	0.256495	5.16437	2.41e-07	1.15e-05	FUCA1
ENSG00000169442	48.0022	1.86536	0.627114	2.97451	0.00293454	0.0360754	CD52
ENSG00000158246	43.9491	-2.12546	0.604098	-3.5184	0.000434164	0.00752173	TENT5B
ENSG00000060656	993.615	-1.25836	0.364999	-3.44756	0.000565668	0.00938529	PTPRU
ENSG00000162510	28.2475	2.92882	0.659394	4.44169	8.93e-06	0.000279292	MATN1
ENSG00000121769	90.8239	1.36668	0.404176	3.38139	0.000721198	0.0113951	FABP3
ENSG00000121753	180.529	-1.929	0.420081	-4.59198	4.39e-06	0.000146966	ADGRB2
ENSG00000134668	485.595	-1.73457	0.334188	-5.19041	2.1e-07	1.01e-05	SPOCD1
ENSG00000175130	1317.43	-1.48358	0.365703	-4.0568	4.98e-05	0.00123019	MARCKSL1
ENSG00000185668	50.4646	-3.42774	0.706458	-4.85201	1.22e-06	4.92e-05	POU3F1
ENSG00000116985	625.209	1.91213	0.309657	6.17499	6.62e-10	6.14e-08	BMP8B
ENSG00000049089	454.936	1.30762	0.401327	3.25823	0.00112108	0.0164926	COL9A2
ENSG00000179862	102.82	1.69516	0.470528	3.60267	0.00031496	0.00580742	CITED4
ENSG00000127124	1032.61	-1.4734	0.32373	-4.55134	5.33e-06	0.000175974	HIVEP3
ENSG00000117394	1592.27	-1.22133	0.258211	-4.72998	2.25e-06	8.33e-05	SLC2A1
ENSG00000186603	138.376	-1.47482	0.517424	-2.85031	0.00436769	0.0495619	HPDL
ENSG00000132122	184.218	1.06714	0.349273	3.05532	0.00224822	0.0293047	SPATA6
ENSG00000169213	609.642	1.44659	0.23353	6.19444	5.85e-10	5.51e-08	RAB3B
ENSG00000174348	21.9717	3.24784	0.968126	3.35477	0.000794311	0.0123973	PODN
ENSG00000174332	109.179	-2.48897	0.756123	-3.29175	0.000995648	0.0149448	GLIS1
ENSG00000169174	127.215	-2.38481	0.496849	-4.79988	1.59e-06	6.11e-05	PCSK9
ENSG00000173406	36.8131	-5.61101	0.940595	-5.96538	2.44e-09	1.91e-07	DAB1
ENSG00000132849	115.141	1.01581	0.284181	3.57452	0.000350868	0.0063473	PATJ
ENSG00000240563	39.1234	-2.30807	0.672417	-3.4325	0.000598053	0.00983767	L1TD1
ENSG00000116675	494.416	-1.62311	0.497859	-3.26018	0.00111341	0.0164301	DNAJC6
ENSG00000162595	227.415	-4.08714	0.630137	-6.48611	8.81e-11	1.05e-08	DIRAS3
ENSG00000050628	89.9006	-4.64193	0.598044	-7.76184	8.37e-15	2.2e-12	PTGER3
ENSG00000162614	881.134	1.71537	0.288939	5.93677	2.91e-09	2.19e-07	NEXN
ENSG00000117114	500.679	-3.31316	0.411503	-8.05137	8.19e-16	2.67e-13	ADGRL2
ENSG00000240520	8.18638	-4.12277	1.42959	-2.88389	0.00392792	0.0457932	NA
ENSG00000153898	78.7121	2.76539	0.568526	4.86413	1.15e-06	4.69e-05	MCOLN2
ENSG00000055732	39.7872	2.79951	0.625294	4.4771	7.57e-06	0.000240709	MCOLN3
ENSG00000097096	137.823	1.05662	0.275556	3.83449	0.000125824	0.00265364	SYDE2
ENSG00000153904	1106.09	1.27352	0.22624	5.62906	1.81e-08	1.15e-06	DDAH1
ENSG00000142871	9796.6	1.55409	0.274363	5.66436	1.48e-08	9.64e-07	CCN1
ENSG00000171502	276.043	-2.66172	0.514283	-5.1756	2.27e-07	1.09e-05	COL24A1
ENSG00000117525	202.154	1.29473	0.391073	3.3107	0.000930631	0.0141682	F3
ENSG00000152078	41.3575	2.12746	0.481919	4.41456	1.01e-05	0.000310611	TLCD4
ENSG00000117598	161.669	-5.25236	1.27434	-4.12164	3.76e-05	0.000976727	PLPPR5
ENSG00000117600	721.608	-4.56216	0.551077	-8.27862	1.25e-16	4.6e-14	PLPPR4
ENSG00000099260	228.902	-3.11739	0.357222	-8.72677	2.62e-18	1.48e-15	PALMD
ENSG00000156869	42.8786	-1.32624	0.463855	-2.85918	0.00424737	0.0485454	FRRS1
ENSG00000181656	58.2347	-3.69717	0.745299	-4.96065	7.03e-07	2.98e-05	GPR88
ENSG00000162692	201.911	-2.7376	0.530556	-5.15987	2.47e-07	1.17e-05	VCAM1
ENSG00000170989	64.2812	-3.14444	0.732505	-4.29272	1.76e-05	0.000502381	S1PR1
ENSG00000162631	84.9188	-3.52814	0.652452	-5.40751	6.39e-08	3.53e-06	NTNG1
ENSG00000121957	1125.28	1.12624	0.276193	4.07773	4.55e-05	0.00114517	GPSM2
ENSG00000134243	2646.52	1.47691	0.244708	6.03542	1.59e-09	1.29e-07	SORT1
ENSG00000177301	113.944	-1.7142	0.370558	-4.62599	3.73e-06	0.000129062	KCNA2
ENSG00000162777	108.49	1.18116	0.327304	3.60875	0.000307671	0.00570037	DENND2D
ENSG00000064886	103.23	1.17183	0.409592	2.86097	0.00422353	0.0484169	CHI3L2
ENSG00000171385	44.823	-2.04702	0.522606	-3.91694	8.97e-05	0.00201943	KCND3
ENSG00000134245	85.596	1.90752	0.508311	3.75266	0.000174968	0.00352007	WNT2B
ENSG00000116774	671.471	-1.44873	0.328195	-4.41424	1.01e-05	0.000310611	OLFML3
ENSG00000143061	245.693	-2.32956	0.532981	-4.37082	1.24e-05	0.000368709	IGSF3
ENSG00000134247	2554.37	-1.6115	0.285561	-5.64326	1.67e-08	1.09e-06	PTGFRN
ENSG00000134256	33.4924	-2.45817	0.583967	-4.20943	2.56e-05	0.000694758	CD101
ENSG00000155761	56.0427	-3.01846	0.654179	-4.61413	3.95e-06	0.000134235	SPAG17
ENSG00000092607	12.0811	-4.54953	1.068	-4.25987	2.05e-05	0.000573716	TBX15
ENSG00000116882	4.02675	-4.85462	1.69723	-2.86032	0.0042322	0.0484369	HAO2
ENSG00000275131	148.602	1.29761	0.312771	4.14874	3.34e-05	0.000887155	NA
ENSG00000023902	568.491	-1.12421	0.224404	-5.00978	5.45e-07	2.36e-05	PLEKHO1
ENSG00000143382	105.44	-1.25659	0.370388	-3.39265	0.00069221	0.011046	ADAMTSL4
ENSG00000213190	569.365	-2.05464	0.357862	-5.74142	9.39e-09	6.31e-07	MLLT11
ENSG00000143367	205.695	1.46468	0.340725	4.29871	1.72e-05	0.000492645	TUFT1
ENSG00000182134	56.138	1.00742	0.34418	2.92703	0.00342215	0.0406867	TDRKH
ENSG00000160712	107.427	2.24781	0.332306	6.76428	1.34e-11	1.89e-09	IL6R
ENSG00000163462	75.2167	-1.12709	0.374547	-3.0092	0.0026194	0.0329758	TRIM46
ENSG00000254726	392.938	-1.51427	0.452811	-3.34416	0.000825324	0.012757	MEX3A
ENSG00000272405	16.0841	1.74477	0.585135	2.98182	0.0028654	0.0354037	NA
ENSG00000132688	8595.7	1.04763	0.262579	3.98975	6.61e-05	0.00158257	NES
ENSG00000187800	105.84	3.80624	0.652215	5.83587	5.35e-09	3.82e-07	PEAR1
ENSG00000158714	88.5513	-3.05393	0.608228	-5.02103	5.14e-07	2.24e-05	SLAMF8
ENSG00000162738	79.743	-5.07559	0.559435	-9.07269	1.16e-19	1.01e-16	VANGL2
ENSG00000158769	72.4825	1.73607	0.439918	3.94634	7.94e-05	0.00183029	F11R
ENSG00000215845	46.0694	1.31632	0.437865	3.00622	0.00264518	0.0332168	TSTD1
ENSG00000186517	486.515	1.70135	0.304403	5.58913	2.28e-08	1.42e-06	ARHGAP30
ENSG00000158859	129.958	-4.25891	0.717142	-5.93873	2.87e-09	2.17e-07	ADAMTS4
ENSG00000162745	2471.41	-1.4096	0.318209	-4.42978	9.43e-06	0.000291842	OLFML2B
ENSG00000117152	106.049	-1.24119	0.363011	-3.41917	0.000628133	0.0102284	RGS4
ENSG00000198842	346.297	2.76299	0.53612	5.15367	2.55e-07	1.2e-05	DUSP27
ENSG00000198771	214.917	2.2265	0.433652	5.1343	2.83e-07	1.32e-05	RCSD1
ENSG00000143153	861.877	1.25167	0.291403	4.2953	1.74e-05	0.000498043	ATP1B1
ENSG00000120337	8.59801	4.25615	1.32759	3.20592	0.00134633	0.0193182	TNFSF18
ENSG00000116191	195.085	2.26054	0.264499	8.54651	1.27e-17	5.95e-15	RALGPS2
ENSG00000116194	69.3461	1.67126	0.56194	2.9741	0.00293853	0.0360754	ANGPTL1
ENSG00000143340	41.9218	-2.77698	0.763105	-3.63905	0.000273644	0.0051595	FAM163A
ENSG00000153029	400.332	1.21497	0.297642	4.08199	4.47e-05	0.00112732	MR1
ENSG00000058085	78.083	-2.59507	0.620955	-4.17916	2.93e-05	0.000789549	LAMC2
ENSG00000135842	567.837	2.17108	0.505311	4.29652	1.73e-05	0.000496045	NIBAN1
ENSG00000162670	20.206	-3.41535	0.962648	-3.54787	0.000388363	0.00690891	BRINP3
ENSG00000253148	12.4414	-2.92415	1.02142	-2.86282	0.00419886	0.0481916	RGS21
ENSG00000162630	570.29	2.63967	0.374166	7.0548	1.73e-12	3.05e-10	B3GALT2
ENSG00000143355	24.7596	-3.47571	0.882402	-3.93892	8.18e-05	0.00187432	LHX9
ENSG00000163362	101.167	-1.72655	0.429863	-4.0165	5.91e-05	0.00143293	INAVA
ENSG00000143858	18.607	3.41969	1.05104	3.25363	0.00113941	0.0167238	SYT2
ENSG00000133055	27.3649	2.77008	0.804822	3.44185	0.00057775	0.00956099	MYBPH
ENSG00000133048	57.6032	-1.85526	0.61784	-3.00282	0.00267491	0.0335245	CHI3L1
ENSG00000122176	144.115	3.15993	0.70708	4.46899	7.86e-06	0.000248755	FMOD
ENSG00000188783	303.385	3.97218	0.615293	6.45576	1.08e-10	1.24e-08	PRELP
ENSG00000133056	76.3055	-1.53499	0.392148	-3.91431	9.07e-05	0.00203496	PIK3C2B
ENSG00000184144	32.9659	-3.3136	1.08729	-3.04759	0.00230685	0.0299065	CNTN2
ENSG00000117266	379.349	1.51559	0.343833	4.40791	1.04e-05	0.000317794	CDK18
ENSG00000276600	103.878	-1.318	0.294658	-4.47299	7.71e-06	0.000244947	RAB7B
ENSG00000266094	83.082	1.01296	0.342722	2.95562	0.00312036	0.0378482	RASSF5
ENSG00000136634	13.6044	-2.59049	0.866817	-2.98851	0.00280345	0.0348354	IL10
ENSG00000174059	15.5451	2.26045	0.727517	3.10708	0.00188944	0.0254571	CD34
ENSG00000076356	448.062	1.3437	0.43501	3.0889	0.00200901	0.0267492	PLXNA2
ENSG00000117595	67.869	1.76221	0.500233	3.52277	0.000427062	0.00742547	IRF6
ENSG00000143469	50.1551	-3.98381	0.88094	-4.52223	6.12e-06	0.000197592	SYT14
ENSG00000123685	47.0337	-2.25261	0.508429	-4.43053	9.4e-06	0.000291768	BATF3
ENSG00000143494	73.949	-3.64148	0.571404	-6.37287	1.86e-10	2.03e-08	VASH2
ENSG00000082482	31.6139	-2.37773	0.809599	-2.93692	0.00331488	0.0396172	KCNK2
ENSG00000092969	1233.8	2.19209	0.400584	5.47223	4.44e-08	2.53e-06	TGFB2
ENSG00000117791	26.7915	2.48206	0.537907	4.6143	3.94e-06	0.000134235	2023-03-02
ENSG00000186205	27.8668	2.44124	0.75141	3.24888	0.00115862	0.0169669	2023-03-01
ENSG00000143507	468.663	1.25857	0.263314	4.77974	1.76e-06	6.66e-05	DUSP10
ENSG00000232679	18.3858	-3.6695	1.21105	-3.03001	0.00244547	0.031157	NA
ENSG00000143502	39.3398	-2.7205	0.684379	-3.97514	7.03e-05	0.00166837	SUSD4
ENSG00000185155	9.18075	-5.63201	1.45921	-3.85962	0.000113564	0.00243788	MIXL1
ENSG00000162931	14.7971	-3.40478	0.902404	-3.773	0.000161293	0.00326891	TRIM17
ENSG00000177614	28.3341	-3.43441	0.775026	-4.43135	9.36e-06	0.000291406	PGBD5
ENSG00000119283	119.412	2.983	0.576938	5.17039	2.34e-07	1.12e-05	TRIM67
ENSG00000135766	534.435	1.00567	0.275326	3.65266	0.000259534	0.00492244	EGLN1
ENSG00000162946	108.289	1.41728	0.29485	4.80678	1.53e-06	5.93e-05	DISC1
ENSG00000198626	33.9801	-3.01994	0.774782	-3.89779	9.71e-05	0.00215615	RYR2
ENSG00000155816	18.4006	5.10745	1.00539	5.08008	3.77e-07	1.68e-05	FMN2
ENSG00000180875	13.0433	6.68791	1.41282	4.73372	2.2e-06	8.21e-05	GREM2
ENSG00000197769	17.9576	3.00461	0.737311	4.0751	4.6e-05	0.0011536	MAP1LC3C
ENSG00000180287	10.4575	-4.93737	1.67687	-2.9444	0.00323578	0.0389128	PLD5
ENSG00000226191	13.624	-3.19964	0.936273	-3.41743	0.000632165	0.0102841	NA
ENSG00000176887	33.1543	-6.00888	0.966056	-6.22002	4.97e-10	4.85e-08	SOX11
ENSG00000228203	71.5488	-1.54141	0.427049	-3.60945	0.000306846	0.00569058	RNF144A-AS1
ENSG00000225649	22.2586	-1.81671	0.602477	-3.01541	0.00256633	0.0325244	LOC100506474
ENSG00000162981	97.7875	-3.9974	0.611524	-6.53677	6.29e-11	7.79e-09	LRATD1
ENSG00000197872	125.794	-4.6398	0.6451	-7.19238	6.37e-13	1.21e-10	FAM49A
ENSG00000119771	248.063	-2.32865	0.57674	-4.03761	5.4e-05	0.00132164	KLHL29
ENSG00000084710	143.235	-2.66532	0.45193	-5.89765	3.69e-09	2.74e-07	EFR3B
ENSG00000138100	15.5255	2.10348	0.736613	2.85561	0.00429546	0.0489203	TRIM54
ENSG00000115226	71.9601	-1.40293	0.424013	-3.30868	0.000937353	0.0142479	FNDC4
ENSG00000158089	37.1514	1.32894	0.434037	3.06182	0.00219997	0.0287538	GALNT14
ENSG00000049323	3637.19	-1.19373	0.319149	-3.74035	0.000183765	0.00367396	LTBP1
ENSG00000150938	3795.74	1.23452	0.213856	5.77267	7.8e-09	5.3e-07	CRIM1
ENSG00000163171	3869.75	1.13545	0.245561	4.62389	3.77e-06	0.000130137	CDC42EP3
ENSG00000152154	253.335	-4.28863	0.365143	-11.7451	7.49e-32	4.79e-28	TMEM178A
ENSG00000162878	215.141	2.19322	0.41704	5.25902	1.45e-07	7.23e-06	PKDCC
ENSG00000231826	38.1155	1.9844	0.515297	3.85098	0.000117647	0.00251425	LINC01819
ENSG00000116016	242.647	1.44372	0.325371	4.43715	9.12e-06	0.000284317	EPAS1
ENSG00000119888	95.5346	1.86443	0.430327	4.33258	1.47e-05	0.000432282	EPCAM
ENSG00000214595	51.1525	-1.53953	0.438344	-3.51214	0.000444508	0.00765978	EML6
ENSG00000119866	222.791	-2.31563	0.423083	-5.47323	4.42e-08	2.53e-06	BCL11A
ENSG00000179833	1213.62	1.04597	0.278249	3.75913	0.000170506	0.00343749	SERTAD2
ENSG00000115956	113.162	-4.54717	0.750917	-6.05549	1.4e-09	1.18e-07	PLEK
ENSG00000163235	190.95	1.9584	0.382745	5.11673	3.11e-07	1.43e-05	TGFA
ENSG00000135636	1422.77	1.2514	0.335581	3.72906	0.000192196	0.0038266	DYSF
ENSG00000003137	204.806	1.78358	0.594642	2.99942	0.00270497	0.0338689	CYP26B1
ENSG00000163017	268.149	-3.7904	0.379796	-9.98008	1.86e-23	2.56e-20	ACTG2
ENSG00000115318	1752.04	1.67844	0.409542	4.09834	4.16e-05	0.00106036	LOXL3
ENSG00000115325	638.331	1.40569	0.391486	3.59065	0.000329852	0.00602993	DOK1
ENSG00000152284	322.679	1.81506	0.28182	6.4405	1.19e-10	1.36e-08	TCF7L1
ENSG00000168874	186.991	2.59097	0.394527	6.56729	5.12e-11	6.52e-09	ATOH8
ENSG00000158050	51.6253	-1.31641	0.396967	-3.31617	0.000912588	0.0139376	DUSP2
ENSG00000168754	22.8317	-3.12897	0.717342	-4.3619	1.29e-05	0.000382887	FAM178B
ENSG00000144218	125.644	-2.87876	0.410783	-7.00799	2.42e-12	4.15e-10	AFF3
ENSG00000175874	8.77949	-4.40995	1.36159	-3.23883	0.00120021	0.0175225	CREG2
ENSG00000180251	12.169	-4.4624	1.49669	-2.98151	0.00286829	0.0354168	SLC9A4
ENSG00000115616	89.0794	-4.57644	0.750732	-6.09597	1.09e-09	9.46e-08	SLC9A2
ENSG00000115641	921.563	-2.05883	0.333071	-6.18134	6.36e-10	5.96e-08	FHL2
ENSG00000119147	158.589	2.29891	0.66558	3.454	0.000552346	0.00923605	ECRG4
ENSG00000115665	339.53	-6.55042	1.05498	-6.20906	5.33e-10	5.15e-08	SLC5A7
ENSG00000198142	257.198	-2.65777	0.502823	-5.28569	1.25e-07	6.37e-06	SOWAHC
ENSG00000144063	203.225	1.38793	0.481817	2.88061	0.00396909	0.0461332	MALL
ENSG00000115008	5.72759	-5.35285	1.68168	-3.18305	0.00145734	0.0206531	IL1A
ENSG00000125538	36.6772	-7.28012	1.35393	-5.37701	7.57e-08	4.09e-06	IL1B
ENSG00000125637	197.194	1.88878	0.44323	4.26139	2.03e-05	0.000571482	PSD4
ENSG00000186684	112.09	-1.4291	0.496027	-2.88109	0.00396297	0.0461178	CYP27C1
ENSG00000072163	236.312	1.83601	0.265975	6.90296	5.09e-12	8.02e-10	LIMS2
ENSG00000226806	77.8401	-1.7519	0.378461	-4.629	3.67e-06	0.000127429	LCT-AS1
ENSG00000150540	317.669	1.2068	0.359858	3.35355	0.000797814	0.0124318	HNMT
ENSG00000115919	32.2857	-1.81452	0.617304	-2.93942	0.00328826	0.0394119	KYNU
ENSG00000182389	82.0632	-2.96134	0.651688	-4.54411	5.52e-06	0.0001815	CACNB4
ENSG00000177519	62.9082	-4.55618	0.874178	-5.21196	1.87e-07	9.14e-06	RPRM
ENSG00000153234	333.652	2.0432	0.525202	3.89032	0.000100114	0.00220837	NR4A2
ENSG00000136542	1633.43	1.56721	0.403796	3.8812	0.000103943	0.00227975	GALNT5
ENSG00000136541	44.7985	-3.7934	0.723316	-5.24446	1.57e-07	7.74e-06	ERMN
ENSG00000115263	9.35008	-5.14286	1.50499	-3.4172	0.000632684	0.0102841	GCG
ENSG00000178662	131.205	-2.72998	0.509412	-5.35908	8.36e-08	4.43e-06	CSRNP3
ENSG00000115339	722.413	1.26661	0.362693	3.49223	0.00047901	0.00813704	GALNT3
ENSG00000163092	33.2904	3.10449	0.707368	4.38879	1.14e-05	0.000343787	XIRP2
ENSG00000081479	13.1041	-2.78623	0.907179	-3.07131	0.00213119	0.0280072	LRP2
ENSG00000071909	157.448	-5.72589	1.26196	-4.53728	5.7e-06	0.000185877	MYO3B
ENSG00000128683	17.274	2.63048	0.665368	3.95343	7.7e-05	0.00179597	GAD1
ENSG00000091409	2092.57	1.04409	0.304516	3.42867	0.000606546	0.00995181	ITGA6
ENSG00000091428	90.7225	-2.04768	0.513904	-3.98456	6.76e-05	0.00161153	RAPGEF4
ENSG00000163328	149.643	1.58065	0.349256	4.52578	6.02e-06	0.000194794	GPR155
ENSG00000115935	1668.33	1.45818	0.452092	3.2254	0.00125795	0.0182133	WIPF1
ENSG00000128656	321.843	-2.43024	0.431735	-5.62901	1.81e-08	1.15e-06	CHN1
ENSG00000163364	17.3774	-3.12201	1.05934	-2.94713	0.00320742	0.0386443	NA
ENSG00000079156	185.631	-1.47499	0.360066	-4.09645	4.2e-05	0.00106479	OSBPL6
ENSG00000144369	427.047	2.09314	0.261316	8.01	1.15e-15	3.44e-13	FAM171B
ENSG00000064989	25.753	2.44949	0.823364	2.97498	0.00293004	0.0360634	CALCRL
ENSG00000168542	24586	-1.88532	0.498778	-3.77988	0.000156905	0.00319683	COL3A1
ENSG00000151690	239.025	1.45502	0.354767	4.10135	4.11e-05	0.00104942	MFSD6
ENSG00000138378	30.6561	-3.09886	0.852752	-3.63395	0.000279114	0.00525065	STAT4
ENSG00000144339	45.9579	-3.24418	0.689421	-4.70567	2.53e-06	9.21e-05	TMEFF2
ENSG00000224099	10.3651	-4.84437	1.59339	-3.0403	0.00236346	0.030476	NA
ENSG00000118997	40.7599	-1.56731	0.497739	-3.14885	0.00163912	0.0227711	DNAH7
ENSG00000229056	44.9756	-1.634	0.4675	-3.4952	0.000473714	0.00806868	NA
ENSG00000115896	99.0346	-3.57016	0.488848	-7.3032	2.81e-13	5.62e-11	PLCL1
ENSG00000119042	277.596	-1.17575	0.32317	-3.63817	0.000274587	0.00517219	SATB2
ENSG00000173166	4483.17	1.92607	0.276668	6.96168	3.36e-12	5.43e-10	RAPH1
ENSG00000178562	15.533	4.21052	1.20287	3.5004	0.000464558	0.00794088	CD28
ENSG00000114948	76.906	4.0459	0.856951	4.72127	2.34e-06	8.66e-05	ADAM23
ENSG00000163251	519.627	-3.18835	0.422792	-7.54117	4.66e-14	1.08e-11	FZD5
ENSG00000188674	25.4274	-5.16708	0.948169	-5.44953	5.05e-08	2.84e-06	C2orf80
ENSG00000138413	1943.47	-1.28077	0.272736	-4.69599	2.65e-06	9.6e-05	IDH1
ENSG00000178568	22.1659	2.54467	0.790536	3.21892	0.00128676	0.0185466	ERBB4
ENSG00000030419	98.9672	2.40631	0.4376	5.49888	3.82e-08	2.21e-06	IKZF2
ENSG00000230838	127.817	-2.94426	0.483305	-6.09192	1.12e-09	9.61e-08	NA
ENSG00000163449	44.5488	-2.73518	0.493192	-5.54587	2.92e-08	1.75e-06	TMEM169
ENSG00000144583	50.6751	3.69018	0.506183	7.2902	3.09e-13	6.07e-11	MARCHF4
ENSG00000115457	5077.87	1.90123	0.412391	4.61026	4.02e-06	0.000136273	IGFBP2
ENSG00000231672	55.9665	-2.82162	0.435048	-6.48578	8.83e-11	1.05e-08	NA
ENSG00000175084	162.358	2.24576	0.365489	6.14454	8.02e-10	7.27e-08	DES
ENSG00000116106	177.435	-1.95028	0.319021	-6.11334	9.76e-10	8.56e-08	EPHA4
ENSG00000152049	32.2791	-2.55891	0.754916	-3.38967	0.000699776	0.0111298	KCNE4
ENSG00000152056	235.902	1.71328	0.391141	4.38023	1.19e-05	0.0003548	AP1S3
ENSG00000144460	46.2826	-6.14689	1.15631	-5.31596	1.06e-07	5.49e-06	NYAP2
ENSG00000273301	22.5677	-3.06129	0.823609	-3.71693	0.000201661	0.00398613	NA
ENSG00000135914	5.45162	5.40589	1.73697	3.11226	0.00185659	0.0251201	HTR2B
ENSG00000156966	452.778	2.41646	0.488902	4.94263	7.71e-07	3.24e-05	B3GNT7
ENSG00000163273	73.3232	-2.20283	0.734709	-2.99824	0.00271546	0.0339662	NPPC
ENSG00000130147	1516.55	1.43386	0.280189	5.11748	3.1e-07	1.43e-05	SH3BP4
ENSG00000144476	13.3445	-2.0147	0.687674	-2.92973	0.00339259	0.0403853	ACKR3
ENSG00000163359	8989.73	-2.32249	0.36471	-6.36804	1.91e-10	2.08e-08	COL6A3
ENSG00000222022	73.3599	-1.93559	0.460738	-4.20106	2.66e-05	0.000718917	NA
ENSG00000222032	140.81	-2.14187	0.441357	-4.85292	1.22e-06	4.91e-05	NA
ENSG00000132329	119.398	3.97685	0.544006	7.31032	2.67e-13	5.39e-11	RAMP1
ENSG00000233608	134.231	1.2389	0.426766	2.90299	0.00369624	0.0435947	TWIST2
ENSG00000180914	204.934	3.82426	0.349501	10.9421	7.25e-28	1.99e-24	OXTR
ENSG00000196220	129.091	-2.21365	0.367362	-6.02581	1.68e-09	1.36e-07	SRGAP3
ENSG00000157087	42.2532	-1.8466	0.602271	-3.06607	0.00216895	0.0284257	ATP2B2
ENSG00000163517	100.156	1.15474	0.269489	4.28491	1.83e-05	0.000518046	HDAC11
ENSG00000154764	34.1233	-4.05431	1.02664	-3.9491	7.84e-05	0.00181808	WNT7A
ENSG00000230524	21.3623	-4.70683	1.09783	-4.28738	1.81e-05	0.000513083	COL6A4P1
ENSG00000131370	661.625	-1.6323	0.348445	-4.68454	2.81e-06	0.000100768	SH3BP5
ENSG00000131386	83.5874	2.71717	0.606198	4.48232	7.38e-06	0.000236046	GALNT15
ENSG00000183960	34.8281	-4.58609	0.673659	-6.80772	9.92e-12	1.47e-09	KCNH8
ENSG00000077092	137.593	-2.69456	0.576021	-4.67788	2.9e-06	0.000103321	RARB
ENSG00000213872	5.92848	-4.36012	1.4145	-3.08245	0.00205307	0.0272039	NA
ENSG00000144644	12.1982	-5.11956	1.30298	-3.92912	8.53e-05	0.00194777	GADL1
ENSG00000173705	1068.08	2.0126	0.378871	5.31211	1.08e-07	5.58e-06	SUSD5
ENSG00000170011	15.6315	-2.95711	1.03386	-2.86027	0.00423284	0.0484369	MYRIP
ENSG00000163815	34.7161	2.85085	0.591488	4.8198	1.44e-06	5.61e-05	CLEC3B
ENSG00000178038	66.2098	1.72975	0.430748	4.01567	5.93e-05	0.00143496	ALS2CL
ENSG00000088727	151.771	-1.13305	0.364407	-3.10931	0.00187526	0.0253015	KIF9
ENSG00000280173	92.1638	-1.00205	0.300321	-3.33658	0.000848148	0.0130677	NA
ENSG00000173402	2479.64	1.00391	0.275613	3.64247	0.000270034	0.00510143	DAG1
ENSG00000001617	77.6663	1.8337	0.383269	4.78436	1.72e-06	6.55e-05	SEMA3F
ENSG00000188338	15.8602	-2.26665	0.751836	-3.01482	0.00257135	0.032545	SLC38A3
ENSG00000012171	295.663	1.10933	0.314844	3.52342	0.00042602	0.00741407	SEMA3B
ENSG00000114737	41.0052	-3.06526	0.498055	-6.15445	7.53e-10	6.86e-08	CISH
ENSG00000114841	138.446	1.17782	0.342467	3.43923	0.000583382	0.00964588	DNAH1
ENSG00000010327	313.319	-1.34952	0.398757	-3.38432	0.000713558	0.0113302	STAB1
ENSG00000168268	2021.29	-1.00645	0.253941	-3.96334	7.39e-05	0.00173595	NT5DC2
ENSG00000157445	8.09361	-3.99877	1.26416	-3.16318	0.00156058	0.0218061	CACNA2D3
ENSG00000114251	843.097	-2.16564	0.470993	-4.59804	4.26e-06	0.000143005	WNT5A
ENSG00000163947	920.321	-1.1229	0.276751	-4.05743	4.96e-05	0.00122843	ARHGEF3
ENSG00000144730	69.8767	-1.76212	0.365551	-4.82046	1.43e-06	5.6e-05	IL17RD
ENSG00000163638	294.095	-2.00819	0.493802	-4.06679	4.77e-05	0.00118934	ADAMTS9
ENSG00000163376	261.033	-1.76106	0.319151	-5.51794	3.43e-08	2.01e-06	KBTBD8
ENSG00000163378	1021.02	-1.1744	0.243973	-4.81365	1.48e-06	5.76e-05	EOGT
ENSG00000114541	331.476	1.00469	0.340719	2.94875	0.00319061	0.0384817	FRMD4B
ENSG00000114861	1013.1	-1.22609	0.323436	-3.79082	0.00015015	0.00308229	FOXP1
ENSG00000185008	227.897	-6.01531	0.527032	-11.4136	3.58e-30	1.72e-26	ROBO2
ENSG00000169855	2316.12	-2.45843	0.360469	-6.82009	9.1e-12	1.37e-09	ROBO1
ENSG00000206538	489.841	-2.65662	0.405707	-6.54811	5.83e-11	7.32e-09	VGLL3
ENSG00000044524	183.518	-2.41787	0.43454	-5.56421	2.63e-08	1.59e-06	EPHA3
ENSG00000057019	5207.17	-1.13264	0.345312	-3.28005	0.00103789	0.0154652	DCBLD2
ENSG00000168386	1187.74	1.45453	0.351835	4.13413	3.56e-05	0.000934449	FILIP1L
ENSG00000170017	2199.66	2.13569	0.259455	8.23144	1.85e-16	6.71e-14	ALCAM
ENSG00000239828	35.1132	-4.56402	1.10638	-4.12517	3.7e-05	0.000964441	NA
ENSG00000121570	482.796	-1.3838	0.422853	-3.27253	0.00106591	0.0158264	DPPA4
ENSG00000177707	435.3	1.26919	0.231262	5.48808	4.06e-08	2.34e-06	NECTIN3
ENSG00000144824	864.417	1.00736	0.244672	4.11719	3.84e-05	0.000994419	PHLDB2
ENSG00000144857	276.133	-3.15658	0.3739	-8.4423	3.11e-17	1.39e-14	BOC
ENSG00000184307	32.1563	1.77416	0.504034	3.51993	0.000431665	0.00748518	ZDHHC23
ENSG00000172020	32.8073	-3.85875	0.647329	-5.96103	2.51e-09	1.94e-07	GAP43
ENSG00000144847	15.6957	-2.57469	0.845319	-3.04582	0.00232046	0.0300425	IGSF11
ENSG00000180353	718.529	1.52749	0.235812	6.47755	9.32e-11	1.09e-08	HCLS1
ENSG00000221955	362.535	-1.51277	0.290284	-5.21133	1.87e-07	9.14e-06	SLC12A8
ENSG00000114631	153.635	-1.44184	0.379789	-3.79641	0.000146804	0.00301985	PODXL2
ENSG00000074416	1445.87	2.311	0.276158	8.36841	5.84e-17	2.34e-14	MGLL
ENSG00000114115	62.0315	-4.87084	0.651873	-7.47207	7.89e-14	1.72e-11	RBP1
ENSG00000155893	198.833	1.47144	0.346151	4.25086	2.13e-05	0.000594693	PXYLP1
ENSG00000188582	10.8739	-5.89025	1.54008	-3.82464	0.000130961	0.00274391	PAQR9
ENSG00000175040	1731.61	-2.51872	0.302905	-8.31521	9.16e-17	3.59e-14	CHST2
ENSG00000114698	108.285	1.53701	0.47037	3.26767	0.00108439	0.0160635	PLSCR4
ENSG00000144891	91.8851	-1.57014	0.51018	-3.07761	0.00208666	0.0275919	AGTR1
ENSG00000153002	12.0393	-2.92221	0.998853	-2.92556	0.00343833	0.0408538	CPB1
ENSG00000169908	4830.47	2.23414	0.355439	6.28559	3.27e-10	3.34e-08	TM4SF1
ENSG00000240541	8.03487	3.91879	1.31552	2.97888	0.002893	0.0356531	TM4SF1-AS1
ENSG00000196428	1537.9	1.14616	0.206584	5.54815	2.89e-08	1.73e-06	TSC22D2
ENSG00000198829	204.312	-2.32506	0.456352	-5.09488	3.49e-07	1.58e-05	SUCNR1
ENSG00000169860	58.7578	1.09825	0.367714	2.98671	0.00282001	0.0349329	P2RY1
ENSG00000163659	942.439	1.16629	0.383295	3.04281	0.0023438	0.0302851	TIPARP
ENSG00000168779	48.4006	-5.50466	0.839402	-6.55784	5.46e-11	6.9e-09	SHOX2
ENSG00000079257	427.872	1.15117	0.324535	3.54715	0.000389424	0.00692138	LXN
ENSG00000180044	93.1061	-3.05615	0.672615	-4.54368	5.53e-06	0.000181559	C3orf80
ENSG00000163590	87.1724	-1.41041	0.318426	-4.42931	9.45e-06	0.000292005	PPM1L
ENSG00000114200	153.103	1.3483	0.447559	3.01256	0.00259057	0.0327451	BCHE
ENSG00000085276	158.815	3.57952	0.323519	11.0643	1.87e-28	5.98e-25	MECOM
ENSG00000169760	93.576	-3.80886	0.617997	-6.16323	7.13e-10	6.55e-08	NLGN1
ENSG00000177694	62.6623	1.64427	0.367098	4.47909	7.5e-06	0.000239242	NAALADL2
ENSG00000114757	99.9185	-5.45863	0.733124	-7.44571	9.64e-14	2.08e-11	PEX5L
ENSG00000181449	26.6572	3.90638	0.76154	5.12958	2.9e-07	1.35e-05	SOX2
ENSG00000172578	76.2872	2.70694	0.537174	5.03922	4.67e-07	2.05e-05	KLHL6
ENSG00000090530	642.014	2.5487	0.370263	6.88349	5.84e-12	9.12e-10	P3H2
ENSG00000196083	897.08	1.05614	0.194724	5.42377	5.84e-08	3.26e-06	IL1RAP
ENSG00000114279	65.2417	-4.72831	0.849055	-5.56891	2.56e-08	1.56e-06	FGF12
ENSG00000172061	1189.17	1.02265	0.341947	2.99066	0.0027838	0.0346855	LRRC15
ENSG00000185818	145.367	-2.13856	0.409337	-5.22445	1.75e-07	8.58e-06	NAT8L
ENSG00000168824	43.5725	-2.48524	0.46553	-5.33851	9.37e-08	4.91e-06	NSG1
ENSG00000072832	58.3428	-2.09942	0.699039	-3.00329	0.00267076	0.0334943	CRMP1
ENSG00000184985	329.941	-4.07676	0.524109	-7.77846	7.34e-15	1.99e-12	SORCS2
ENSG00000170801	557.73	-1.93218	0.344292	-5.61204	2e-08	1.26e-06	HTRA3
ENSG00000109705	55.1437	3.52111	0.460246	7.65048	2e-14	4.87e-12	NKX3-2
ENSG00000246095	9.97262	3.59078	1.25451	2.86229	0.00420598	0.0482444	NA
ENSG00000109743	266.616	1.32845	0.354602	3.74631	0.000179455	0.00359902	BST1
ENSG00000169744	195.131	-5.46352	0.739848	-7.38465	1.53e-13	3.23e-11	LDB2
ENSG00000145147	87.3132	-3.89138	0.476004	-8.17509	2.96e-16	1.01e-13	SLIT2
ENSG00000109819	15.2748	-4.30443	1.07134	-4.01782	5.87e-05	0.00142857	PPARGC1A
ENSG00000109610	44.1255	3.11824	0.73041	4.26917	1.96e-05	0.000553554	SOD3
ENSG00000153012	86.8355	-3.78924	0.649827	-5.83115	5.5e-09	3.9e-07	LGI2
ENSG00000091490	398.885	1.25107	0.258961	4.83112	1.36e-06	5.38e-05	SEL1L3
ENSG00000169851	1923.66	-4.70662	0.804251	-5.85218	4.85e-09	3.53e-07	PCDH7
ENSG00000174125	65.6214	1.4924	0.52418	2.84711	0.00441181	0.0499119	TLR1
ENSG00000064042	931.351	-1.71806	0.377175	-4.55507	5.24e-06	0.000173178	LIMCH1
ENSG00000151834	503.382	-5.9681	1.16856	-5.10722	3.27e-07	1.5e-05	GABRA2
ENSG00000145248	22.0454	-3.60141	0.739012	-4.87327	1.1e-06	4.52e-05	SLC10A4
ENSG00000109255	92.3287	5.05193	0.617379	8.18287	2.77e-16	9.68e-14	NMU
ENSG00000171476	42.5093	3.5937	0.806788	4.45433	8.42e-06	0.000265065	HOPX
ENSG00000128040	14.8779	6.03587	1.3089	4.6114	4e-06	0.000135772	SPINK2
ENSG00000163453	12714.8	1.16199	0.241108	4.81937	1.44e-06	5.61e-05	IGFBP7
ENSG00000150471	373.35	-5.33298	1.23481	-4.31888	1.57e-05	0.000455226	ADGRL3
ENSG00000173597	7.56957	-3.93073	1.14489	-3.43326	0.000596363	0.00981827	SULT1B1
ENSG00000109193	101.732	-5.38481	1.52247	-3.5369	0.000404859	0.0071494	SULT1E1
ENSG00000187689	39.3102	-4.1357	1.04136	-3.97146	7.14e-05	0.00169022	AMTN
ENSG00000156140	219.606	-2.10731	0.408019	-5.16475	2.41e-07	1.15e-05	ADAMTS3
ENSG00000109321	77.9653	-2.20403	0.687977	-3.20364	0.00135703	0.0194282	AREG
ENSG00000174808	17.2383	3.17636	1.10644	2.87078	0.00409455	0.0472484	BTC
ENSG00000156219	11.1993	-2.75774	0.899866	-3.06461	0.00217954	0.028545	ART3
ENSG00000169245	17.7381	-2.12627	0.711975	-2.98644	0.00282251	0.0349413	CXCL10
ENSG00000138771	935.512	1.81692	0.288831	6.29061	3.16e-10	3.25e-08	SHROOM3
ENSG00000156234	15.669	-4.97899	1.19274	-4.17442	2.99e-05	0.000800533	CXCL13
ENSG00000138772	398.838	1.6231	0.37844	4.28892	1.8e-05	0.000510303	ANXA3
ENSG00000249307	37.4556	-4.20218	1.10451	-3.80458	0.000142046	0.00293771	LINC01088
ENSG00000138675	189.8	2.02388	0.573135	3.53124	0.00041362	0.0072508	FGF5
ENSG00000152785	38.4558	-4.24381	0.775991	-5.46889	4.53e-08	2.57e-06	BMP3
ENSG00000145287	423.388	5.09701	0.432259	11.7916	4.31e-32	4.14e-28	PLAC8
ENSG00000138678	78.9591	-1.86816	0.553524	-3.37503	0.000738089	0.0116276	GPAT3
ENSG00000029559	252.049	-5.76258	1.10991	-5.19193	2.08e-07	1e-05	IBSP
ENSG00000185477	582.47	-4.8386	0.877732	-5.51261	3.54e-08	2.06e-06	GPRIN3
ENSG00000155011	43.0482	-4.50511	0.990813	-4.54688	5.44e-06	0.00017943	DKK2
ENSG00000188517	202.978	-2.36927	0.543389	-4.36018	1.3e-05	0.000385312	COL25A1
ENSG00000164093	64.2366	-4.61485	0.811007	-5.69027	1.27e-08	8.37e-07	PITX2
ENSG00000145362	643.705	-2.37905	0.379116	-6.27527	3.49e-10	3.49e-08	ANK2
ENSG00000164099	109.813	-2.78634	0.499078	-5.58298	2.36e-08	1.45e-06	PRSS12
ENSG00000172403	145.698	-2.47293	0.403687	-6.12586	9.02e-10	8.06e-08	SYNPO2
ENSG00000172399	11.1988	4.02088	1.14933	3.49846	0.000467952	0.0079776	MYOZ2
ENSG00000145390	516.061	1.41364	0.261961	5.39637	6.8e-08	3.73e-06	USP53
ENSG00000138735	477.044	1.95844	0.518936	3.77395	0.000160684	0.00326	PDE5A
ENSG00000164112	3.73963	5.87247	1.92023	3.0582	0.00222668	0.0290435	TMEM155
ENSG00000138685	345.233	1.25519	0.192468	6.52154	6.96e-11	8.52e-09	FGF2
ENSG00000189184	265.576	2.56984	0.439287	5.85003	4.91e-09	3.56e-07	PCDH18
ENSG00000196782	308.68	1.13325	0.320515	3.53571	0.000406678	0.00716179	MAML3
ENSG00000153132	24.9665	2.03882	0.55808	3.65328	0.00025891	0.00491545	CLGN
ENSG00000170153	286.046	1.42157	0.418818	3.39424	0.000688204	0.0110096	RNF150
ENSG00000109452	878.659	1.5434	0.227769	6.77614	1.23e-11	1.78e-09	INPP4B
ENSG00000164161	95.4413	-1.82457	0.404968	-4.50547	6.62e-06	0.000212779	HHIP
ENSG00000170365	330.239	-1.26599	0.209375	-6.0465	1.48e-09	1.23e-07	SMAD1
ENSG00000151617	362.678	-5.39408	0.564984	-9.54732	1.33e-21	1.5e-18	EDNRA
ENSG00000280219	59.5905	-5.28444	0.684413	-7.72113	1.15e-14	2.91e-12	NA
ENSG00000151623	19.6895	1.73667	0.608899	2.85215	0.0043424	0.0493672	NR3C2
ENSG00000251249	16.0218	-6.43998	1.35113	-4.76636	1.88e-06	7.04e-05	LOC100505685
ENSG00000137460	210.665	-1.70201	0.255768	-6.65449	2.84e-11	3.79e-09	FHDC1
ENSG00000137462	170.099	1.62043	0.285921	5.66741	1.45e-08	9.51e-07	TLR2
ENSG00000164116	139.144	4.23345	0.691792	6.11953	9.38e-10	8.34e-08	GUCY1A1
ENSG00000260244	16.2512	4.91259	1.12087	4.38284	1.17e-05	0.00035221	NA
ENSG00000109738	101.386	1.85352	0.501508	3.69589	0.000219122	0.00426976	GLRB
ENSG00000120251	31.0809	-3.76907	0.873602	-4.3144	1.6e-05	0.000462366	GRIA2
ENSG00000109472	1667.83	-1.93267	0.457786	-4.22178	2.42e-05	0.000665255	CPE
ENSG00000038295	50.2837	-2.24482	0.469782	-4.77842	1.77e-06	6.68e-05	TLL1
ENSG00000129116	4013.86	1.17343	0.238864	4.91255	8.99e-07	3.73e-05	PALLD
ENSG00000174473	37.7085	-2.4005	0.703467	-3.41238	0.000643978	0.0104411	GALNTL6
ENSG00000164107	64.5159	-3.80564	0.708136	-5.37417	7.69e-08	4.13e-06	HAND2
ENSG00000237125	30.7972	-2.76162	0.667288	-4.13857	3.49e-05	0.00091855	HAND2-AS1
ENSG00000164120	293.621	-3.81426	0.52108	-7.31992	2.48e-13	5.07e-11	HPGD
ENSG00000150625	31.634	-3.44735	0.873815	-3.94517	7.97e-05	0.00183483	GPM6A
ENSG00000177822	23.1015	-5.32839	1.07104	-4.97498	6.53e-07	2.79e-05	NA
ENSG00000218336	343.332	-5.89293	0.544057	-10.8314	2.44e-27	5.21e-24	TENM3
ENSG00000109762	361.888	-1.19787	0.246483	-4.85984	1.17e-06	4.78e-05	SNX25
ENSG00000186352	90.6104	-1.41038	0.424464	-3.32273	0.00089142	0.0136252	ANKRD37
ENSG00000168491	36.338	-3.01297	0.720417	-4.18225	2.89e-05	0.00077997	CCDC110
ENSG00000154553	49.515	-1.57067	0.50755	-3.09461	0.00197074	0.0263309	PDLIM3
ENSG00000109794	37.6998	-2.01021	0.671894	-2.99185	0.00277293	0.0346168	FAM149A
ENSG00000083857	6838.21	1.20283	0.244366	4.92224	8.56e-07	3.57e-05	FAT1
ENSG00000153404	98.8491	-3.37286	0.448371	-7.52247	5.38e-14	1.21e-11	PLEKHG4B
ENSG00000164362	23.77	-3.07553	0.764534	-4.02276	5.75e-05	0.00140246	TERT
ENSG00000145536	31.5267	-4.72246	0.797303	-5.92305	3.16e-09	2.37e-07	ADAMTS16
ENSG00000250619	5.60049	-4.62901	1.4708	-3.14728	0.00164796	0.0228608	NA
ENSG00000112902	540.373	-3.78243	0.505863	-7.47717	7.59e-14	1.68e-11	SEMA5A
ENSG00000250786	35.2143	-3.80606	0.657223	-5.79112	6.99e-09	4.83e-07	SNHG18
ENSG00000154122	3473.95	-1.13021	0.34774	-3.25015	0.00115346	0.0169042	ANKH
ENSG00000183580	26.4619	-2.31782	0.748972	-3.09467	0.00197031	0.0263309	FBXL7
ENSG00000113361	86.299	-4.79121	0.653607	-7.33041	2.29e-13	4.79e-11	CDH6
ENSG00000133401	137.676	1.66719	0.380478	4.38182	1.18e-05	0.000353308	PDZD2
ENSG00000113389	202.429	1.6567	0.573906	2.8867	0.00389304	0.0455524	NPR3
ENSG00000151388	280.568	-4.49874	0.589053	-7.63724	2.22e-14	5.33e-12	ADAMTS12
ENSG00000079215	406.434	-1.19587	0.230113	-5.19688	2.03e-07	9.81e-06	SLC1A3
ENSG00000113594	1035.51	-4.43417	0.517781	-8.56379	1.09e-17	5.25e-15	LIFR
ENSG00000244968	14.4792	-2.63935	0.709338	-3.72087	0.000198541	0.00392849	LIFR-AS1
ENSG00000145623	1977.84	-2.04821	0.280835	-7.29329	3.02e-13	5.99e-11	OSMR
ENSG00000153071	2176.01	1.29887	0.230715	5.62975	1.8e-08	1.15e-06	DAB2
ENSG00000250722	98.2093	2.35303	0.757075	3.10805	0.00188326	0.0253916	SELENOP
ENSG00000215068	52.8257	1.13349	0.351175	3.22769	0.00124792	0.0180953	LOC153684
ENSG00000164197	28.4552	-1.46989	0.47739	-3.07902	0.00207686	0.0274812	RNF180
ENSG00000049192	172.329	-1.76145	0.382848	-4.60091	4.21e-06	0.000141542	ADAMTS6
ENSG00000134061	257.781	-1.24214	0.315179	-3.94105	8.11e-05	0.00185997	CD180
ENSG00000251493	89.4762	-2.62809	0.433793	-6.05839	1.37e-09	1.16e-07	FOXD1
ENSG00000164338	590.469	-1.16938	0.310843	-3.76196	0.000168584	0.00340949	UTP15
ENSG00000214944	427.732	1.0515	0.315442	3.33342	0.000857854	0.0131961	ARHGEF28
ENSG00000171617	1525.27	-1.60306	0.393284	-4.07608	4.58e-05	0.0011503	ENC1
ENSG00000198780	86.5727	1.29804	0.339157	3.82726	0.000129579	0.00272087	FAM169A
ENSG00000164251	145.419	-1.8897	0.609056	-3.10267	0.00191781	0.0257627	F2RL1
ENSG00000152413	255.734	-1.34293	0.255398	-5.25818	1.45e-07	7.24e-06	HOMER1
ENSG00000113319	188.977	-4.35323	0.714045	-6.09658	1.08e-09	9.46e-08	RASGRF2
ENSG00000205464	75.6518	-1.58412	0.459637	-3.44646	0.000567988	0.00941566	ATP6AP1L
ENSG00000038427	10434.9	-1.3563	0.345864	-3.9215	8.8e-05	0.0019938	VCAN
ENSG00000249835	190.618	-2.05513	0.649181	-3.16573	0.00154695	0.021663	VCAN-AS1
ENSG00000245526	78.6832	-1.90117	0.50003	-3.80211	0.00014347	0.0029576	LINC00461
ENSG00000164199	158.299	-3.36176	0.453759	-7.40869	1.28e-13	2.72e-11	ADGRV1
ENSG00000175745	676.946	-1.29137	0.387177	-3.33535	0.000851914	0.0131152	NR2F1
ENSG00000175471	198.612	1.79022	0.354721	5.04685	4.49e-07	1.97e-05	MCTP1
ENSG00000175426	98.0456	-5.08034	1.49629	-3.39529	0.000685568	0.0109765	PCSK1
ENSG00000145721	19.6007	-3.25347	1.05341	-3.08852	0.00201157	0.0267648	LIX1
ENSG00000174136	1981.16	1.28517	0.34632	3.71092	0.000206506	0.00407074	RGMB
ENSG00000279232	308.588	1.52945	0.380148	4.0233	5.74e-05	0.00140102	NA
ENSG00000184349	344.859	-2.88209	0.370265	-7.78387	7.03e-15	1.93e-12	EFNA5
ENSG00000171444	421.066	-1.47041	0.263314	-5.58423	2.35e-08	1.44e-06	MCC
ENSG00000184838	126.901	1.23865	0.365606	3.38792	0.000704251	0.0111917	PRR16
ENSG00000279118	52.7104	1.4239	0.441342	3.22629	0.00125406	0.0181707	NA
ENSG00000198108	353.825	-1.26928	0.331675	-3.82689	0.000129773	0.00272198	CHSY3
ENSG00000145824	931.672	-3.20415	0.515352	-6.21741	5.05e-10	4.9e-08	CXCL14
ENSG00000069018	56.7625	-4.48821	0.875462	-5.12667	2.95e-07	1.37e-05	TRPC7
ENSG00000152377	5634.34	-3.15416	0.374176	-8.42961	3.47e-17	1.51e-14	SPOCK1
ENSG00000146006	21.2597	-3.99925	0.728765	-5.48771	4.07e-08	2.34e-06	LRRTM2
ENSG00000113070	1403.88	1.46077	0.424868	3.43816	0.000585676	0.00966678	HBEGF
ENSG00000156453	169.597	1.34418	0.3426	3.92347	8.73e-05	0.0019843	PCDH1
ENSG00000113578	928.103	1.12915	0.232491	4.85675	1.19e-06	4.84e-05	FGF1
ENSG00000156463	125.703	1.37683	0.474877	2.89935	0.00373943	0.0439692	SH3RF2
ENSG00000156475	367.357	-2.5894	0.552945	-4.68292	2.83e-06	0.000101378	PPP2R2B
ENSG00000113657	3128.7	-2.15416	0.332201	-6.48451	8.9e-11	1.06e-08	DPYSL3
ENSG00000280780	14.1481	-4.44053	1.41819	-3.13113	0.00174134	0.0238632	JAKMIP2-AS1
ENSG00000176049	225.063	-5.40286	0.604562	-8.93682	4.01e-19	2.96e-16	JAKMIP2
ENSG00000169252	29.2263	4.3054	0.687507	6.26234	3.79e-10	3.78e-08	ADRB2
ENSG00000169247	83.8211	1.48531	0.450985	3.29348	0.000989559	0.014865	SH3TC2
ENSG00000173210	337.594	1.65617	0.22021	7.52088	5.44e-14	1.22e-11	ABLIM3
ENSG00000157510	167.871	1.5651	0.407847	3.83746	0.000124314	0.00263335	AFAP1L1
ENSG00000249669	325.476	-1.59192	0.406442	-3.91672	8.98e-05	0.00201943	NA
ENSG00000113721	3144.49	-1.68381	0.269931	-6.23794	4.43e-10	4.35e-08	PDGFRB
ENSG00000019582	2252.82	1.11125	0.374435	2.9678	0.0029994	0.0367054	CD74
ENSG00000171992	1404.55	2.22289	0.355075	6.26035	3.84e-10	3.8e-08	SYNPO
ENSG00000211445	451.219	2.71761	0.400634	6.78327	1.17e-11	1.72e-09	GPX3
ENSG00000198624	73.3033	1.44763	0.505095	2.86605	0.00415624	0.0477595	CCDC69
ENSG00000155511	165.405	-5.92591	0.691617	-8.5682	1.05e-17	5.18e-15	GRIA1
ENSG00000164574	1680.48	1.23437	0.220866	5.58879	2.29e-08	1.42e-06	GALNT10
ENSG00000170624	35.9107	3.06104	0.901914	3.39393	0.000688968	0.0110126	SGCD
ENSG00000135074	7993.76	-1.33637	0.325541	-4.10508	4.04e-05	0.00103954	ADAM19
ENSG00000164330	82.1035	-3.15169	0.390459	-8.07175	6.93e-16	2.3e-13	EBF1
ENSG00000145864	60.6306	-2.46813	0.840401	-2.93685	0.0033157	0.0396172	GABRB2
ENSG00000145934	270.164	-5.6675	0.690236	-8.21095	2.19e-16	7.81e-14	TENM2
ENSG00000253357	9.82738	-6.36347	1.56346	-4.07012	4.7e-05	0.00117553	NA
ENSG00000204767	26.4215	-5.16683	1.09784	-4.70638	2.52e-06	9.19e-05	INSYN2B
ENSG00000043462	212.253	1.4575	0.406337	3.58693	0.000334591	0.00609915	LCP2
ENSG00000174705	1600.07	-3.02517	0.417485	-7.24617	4.29e-13	8.32e-11	SH3PXD2B
ENSG00000164463	225.247	1.40133	0.300486	4.66354	3.11e-06	0.00010957	CREBRF
ENSG00000113739	1389.69	1.40049	0.487913	2.87038	0.00409981	0.0472808	STC2
ENSG00000120149	7.21283	-4.35179	1.47063	-2.95913	0.00308508	0.0376038	MSX2
ENSG00000184845	98.526	-5.52869	0.722356	-7.65369	1.95e-14	4.81e-12	DRD1
ENSG00000248596	9.463	-4.17689	1.25394	-3.33102	0.000865273	0.013289	LOC643201
ENSG00000087116	266.892	-4.47795	0.539654	-8.29781	1.06e-16	4.07e-14	ADAMTS2
ENSG00000131459	1023.66	-2.39783	0.501873	-4.77777	1.77e-06	6.69e-05	GFPT2
ENSG00000250903	53.5675	1.35216	0.43021	3.14303	0.00167207	0.0231285	NA
ENSG00000137266	337.725	-2.00531	0.425325	-4.71477	2.42e-06	8.87e-05	SLC22A23
ENSG00000124491	934.449	-3.5302	0.504342	-6.99961	2.57e-12	4.33e-10	F13A1
ENSG00000153162	27.6706	2.07934	0.696781	2.98421	0.00284315	0.0351742	BMP6
ENSG00000197977	75.0288	-2.96807	0.492896	-6.02169	1.73e-09	1.39e-07	ELOVL2
ENSG00000112137	228.8	-1.68909	0.39309	-4.29695	1.73e-05	0.000495836	PHACTR1
ENSG00000234261	3.96981	-4.72485	1.60194	-2.94945	0.00318339	0.0384187	NA
ENSG00000137393	180.765	1.5116	0.281274	5.37411	7.7e-08	4.13e-06	RNF144B
ENSG00000272168	17.9826	-2.54671	0.78039	-3.26339	0.00110089	0.0162703	NA
ENSG00000112033	719.766	-1.00145	0.305548	-3.27756	0.0010471	0.0155711	PPARD
ENSG00000112039	138.656	-1.05623	0.297322	-3.55248	0.000381615	0.00681575	FANCE
ENSG00000146122	437.769	1.24075	0.293986	4.22045	2.44e-05	0.000667562	DAAM2
ENSG00000112561	169.567	-2.1918	0.391123	-5.60387	2.1e-08	1.32e-06	TFEB
ENSG00000112655	1727.91	-1.65068	0.348209	-4.74048	2.13e-06	7.95e-05	PTK7
ENSG00000001561	135.676	1.69808	0.350221	4.84858	1.24e-06	4.98e-05	ENPP4
ENSG00000112796	32.8262	3.34752	0.738708	4.53159	5.85e-06	0.000190639	ENPP5
ENSG00000146072	911.274	-1.95422	0.398788	-4.90039	9.56e-07	3.96e-05	TNFRSF21
ENSG00000008196	93.2152	-5.85892	0.975129	-6.00835	1.87e-09	1.49e-07	TFAP2B
ENSG00000216775	353.905	2.03249	0.532643	3.81585	0.000135713	0.00283112	LOC730101
ENSG00000112175	15.9266	-5.63078	1.26505	-4.45103	8.55e-06	0.000268727	BMP5
ENSG00000124749	68.0464	-3.10449	0.469876	-6.60705	3.92e-11	5.06e-09	COL21A1
ENSG00000079841	27.1231	-3.00496	0.893368	-3.36363	0.000769245	0.0120551	RIMS1
ENSG00000111799	7985.83	1.53399	0.226613	6.76922	1.29e-11	1.84e-09	COL12A1
ENSG00000196586	722.862	1.17812	0.307579	3.83029	0.000127993	0.00269051	MYO6
ENSG00000135312	22.9133	-3.52158	0.882155	-3.99201	6.55e-05	0.00157146	HTR1B
ENSG00000112837	9.53392	-4.35022	1.50917	-2.88252	0.00394505	0.0459371	TBX18
ENSG00000135333	114.522	-3.49844	0.729485	-4.79576	1.62e-06	6.23e-05	EPHA7
ENSG00000184486	67.664	-3.41868	0.587961	-5.81447	6.08e-09	4.27e-07	POU3F2
ENSG00000112246	16.6144	-5.25429	1.13856	-4.61485	3.93e-06	0.000134235	SIM1
ENSG00000164418	241.869	2.73813	0.413768	6.61755	3.65e-11	4.74e-09	GRIK2
ENSG00000112276	175.311	-2.49323	0.317462	-7.85364	4.04e-15	1.13e-12	BVES
ENSG00000132429	45.1571	-2.3466	0.47766	-4.9127	8.98e-07	3.73e-05	POPDC3
ENSG00000280135	4.92741	-5.31848	1.61392	-3.29537	0.000982928	0.014777	NA
ENSG00000227502	11.8775	2.87548	0.888427	3.2366	0.00120965	0.0176068	MROCKI
ENSG00000123500	1536.15	-4.25848	0.473677	-8.99027	2.47e-19	1.97e-16	COL10A1
ENSG00000178033	29.1099	-5.77392	0.954576	-6.04867	1.46e-09	1.21e-07	CALHM5
ENSG00000196376	131.464	1.73961	0.535838	3.24652	0.00116826	0.0170951	SLC35F1
ENSG00000111879	57.1518	-3.39669	0.626922	-5.41804	6.03e-08	3.35e-06	FAM184A
ENSG00000135549	15.7386	-3.0622	0.774417	-3.9542	7.68e-05	0.00179271	PKIB
ENSG00000188580	31.8967	-3.1916	0.601027	-5.31023	1.09e-07	5.62e-06	NKAIN2
ENSG00000189367	6.16297	-5.34349	1.77011	-3.01873	0.00253838	0.0322339	KIAA0408
ENSG00000196569	38.245	-2.59902	0.653461	-3.97732	6.97e-05	0.00165651	LAMA2
ENSG00000198945	370.35	-1.84444	0.382455	-4.82264	1.42e-06	5.55e-05	L3MBTL3
ENSG00000118507	255.555	-1.9131	0.458087	-4.17628	2.96e-05	0.000797347	AKAP7
ENSG00000197594	3048.74	-2.39457	0.473064	-5.06184	4.15e-07	1.83e-05	ENPP1
ENSG00000118523	7914.05	1.73364	0.3295	5.26143	1.43e-07	7.15e-06	CCN2
ENSG00000118513	165.505	-2.70739	0.458142	-5.9095	3.43e-09	2.56e-07	MYB
ENSG00000171408	359.209	-1.65723	0.27864	-5.94755	2.72e-09	2.08e-07	PDE7B
ENSG00000112378	100.065	-1.60953	0.37494	-4.29276	1.76e-05	0.000502381	PERP
ENSG00000164442	3335.77	2.22011	0.319993	6.93797	3.98e-12	6.37e-10	CITED2
ENSG00000112419	856.838	1.2105	0.32515	3.72288	0.00019696	0.00390123	PHACTR2
ENSG00000135604	27.2418	3.15229	0.683087	4.61477	3.94e-06	0.000134235	STX11
ENSG00000112425	203.369	-2.03061	0.435121	-4.66677	3.06e-06	0.000108263	EPM2A
ENSG00000198729	297.202	-2.74453	0.509555	-5.38614	7.2e-08	3.9e-06	PPP1R14C
ENSG00000091844	32.3669	-2.98063	0.721004	-4.134	3.57e-05	0.000934449	RGS17
ENSG00000146426	426.997	1.0626	0.276353	3.84508	0.000120515	0.00256419	TIAM2
ENSG00000164694	199.539	-3.57974	0.676001	-5.29547	1.19e-07	6.07e-06	FNDC1
ENSG00000146477	49.5842	-6.33895	0.890592	-7.11768	1.1e-12	2.03e-10	SLC22A3
ENSG00000071242	188.891	-1.45256	0.425768	-3.41162	0.000645792	0.0104617	RPS6KA2
ENSG00000105963	25.6865	2.3095	0.665912	3.46817	0.000524017	0.00883927	ADAP1
ENSG00000146555	24.237	-3.19199	0.98585	-3.2378	0.00120455	0.0175725	SDK1
ENSG00000008256	738.927	1.44599	0.186261	7.76327	8.28e-15	2.2e-12	CYTH3
ENSG00000106511	305.982	1.02536	0.30845	3.32424	0.000886598	0.0135623	MEOX2
ENSG00000122691	464.314	-1.86601	0.335168	-5.56737	2.59e-08	1.57e-06	TWIST1
ENSG00000105855	1304.94	-1.28458	0.388863	-3.30342	0.000955124	0.0144722	ITGB8
ENSG00000105877	127.842	-2.17085	0.666154	-3.25878	0.00111893	0.0164894	DNAH11
ENSG00000232759	45.29	-2.01676	0.510746	-3.94865	7.86e-05	0.00181928	LOC100506178
ENSG00000136244	91.1584	-2.55235	0.66617	-3.83137	0.000127431	0.00268459	IL6
ENSG00000136235	1662.69	-2.51617	0.509937	-4.93427	8.04e-07	3.36e-05	GPNMB
ENSG00000240583	941.831	1.1765	0.302365	3.891	9.98e-05	0.00220719	AQP1
ENSG00000078549	45.6779	-3.48788	0.804786	-4.33392	1.46e-05	0.000430322	ADCYAP1R1
ENSG00000154678	145.834	-3.22526	0.608152	-5.30337	1.14e-07	5.82e-06	PDE1C
ENSG00000164619	52.2012	-1.88897	0.521586	-3.62159	0.000292799	0.0054564	BMPER
ENSG00000122547	129.874	-2.62996	0.508764	-5.16931	2.35e-07	1.12e-05	EEPD1
ENSG00000106483	110.329	-4.03692	0.635116	-6.3562	2.07e-10	2.2e-08	SFRP4
ENSG00000078053	147.122	-2.82139	0.483775	-5.83204	5.48e-09	3.9e-07	AMPH
ENSG00000122641	1427.63	-1.77516	0.375273	-4.73031	2.24e-06	8.33e-05	INHBA
ENSG00000106571	1755.43	-1.20776	0.224008	-5.3916	6.98e-08	3.8e-06	GLI3
ENSG00000164742	341.861	-2.57939	0.481421	-5.35787	8.42e-08	4.44e-06	ADCY1
ENSG00000146678	44.5871	4.67878	0.735123	6.36463	1.96e-10	2.11e-08	IGFBP1
ENSG00000146674	732.09	1.82071	0.339582	5.3616	8.25e-08	4.39e-06	IGFBP3
ENSG00000188730	25.174	-5.43144	0.910636	-5.96444	2.45e-09	1.92e-07	VWC2
ENSG00000146648	259.005	-2.02526	0.559386	-3.6205	0.000294032	0.00546563	EGFR
ENSG00000183166	38.9557	-3.54089	0.818534	-4.32589	1.52e-05	0.000443586	CALN1
ENSG00000189143	30.0941	1.36408	0.452432	3.01499	0.00256986	0.032545	CLDN4
ENSG00000127951	40.8297	5.71594	1.78378	3.20441	0.00135342	0.0193909	FGL2
ENSG00000019991	238.14	-2.57972	0.410934	-6.2777	3.44e-10	3.47e-08	HGF
ENSG00000153956	663.182	-3.65636	0.41787	-8.74998	2.13e-18	1.32e-15	CACNA2D1
ENSG00000153993	732.021	1.562	0.431443	3.6204	0.000294148	0.00546563	SEMA3D
ENSG00000127928	58.8836	-3.51424	0.892319	-3.93832	8.21e-05	0.00187678	GNGT1
ENSG00000105825	1901.99	-5.17346	1.03784	-4.98485	6.2e-07	2.65e-05	TFPI2
ENSG00000127920	249.418	-1.78178	0.318016	-5.6028	2.11e-08	1.32e-06	GNG11
ENSG00000127990	404.264	1.85858	0.263917	7.04227	1.89e-12	3.3e-10	SGCE
ENSG00000242265	2472.99	2.83438	0.794417	3.56787	0.000359892	0.00649258	PEG10
ENSG00000158528	247.109	1.93293	0.47521	4.06752	4.75e-05	0.00118717	PPP1R9A
ENSG00000004799	299.079	1.86414	0.280801	6.63866	3.17e-11	4.17e-09	PDK4
ENSG00000158560	147.495	-2.99375	0.428227	-6.99104	2.73e-12	4.48e-10	DYNC1I1
ENSG00000105880	57.0229	-3.26496	0.579877	-5.63044	1.8e-08	1.15e-06	DLX5
ENSG00000006453	276.291	2.10568	0.373228	5.64181	1.68e-08	1.09e-06	BAIAP2L1
ENSG00000106236	16.1622	-3.76603	1.07543	-3.50186	0.000462015	0.00791149	NPTX2
ENSG00000160862	46.5827	-3.31271	0.587133	-5.64218	1.68e-08	1.09e-06	AZGP1
ENSG00000197093	60.2012	-1.77143	0.370832	-4.77691	1.78e-06	6.71e-05	GAL3ST4
ENSG00000106366	8893.32	1.7622	0.308775	5.70709	1.15e-08	7.64e-07	SERPINE1
ENSG00000189056	77.7074	-4.44674	0.5547	-8.01648	1.09e-15	3.32e-13	RELN
ENSG00000237513	66.9751	2.23504	0.361664	6.1799	6.41e-10	5.98e-08	NA
ENSG00000091128	23.8003	-3.23892	0.959725	-3.37484	0.000738578	0.0116276	LAMB4
ENSG00000091129	250.917	-4.10099	0.399099	-10.2756	9.08e-25	1.34e-21	NRCAM
ENSG00000173114	25.0429	3.14859	0.688457	4.5734	4.8e-06	0.00015924	LRRN3
ENSG00000164604	25.7016	-2.70663	0.582303	-4.64814	3.35e-06	0.000117643	GPR85
ENSG00000237870	88.781	-2.36554	0.549676	-4.30351	1.68e-05	0.00048353	LOC102724434
ENSG00000105976	859.042	1.43994	0.312008	4.61507	3.93e-06	0.000134235	MET
ENSG00000105989	37.928	-4.71213	0.666795	-7.06683	1.59e-12	2.85e-10	WNT2
ENSG00000106034	506.023	2.07991	0.408845	5.08728	3.63e-07	1.63e-05	CPED1
ENSG00000106278	39.2296	-3.50575	0.737868	-4.75119	2.02e-06	7.57e-05	PTPRZ1
ENSG00000128591	2178.56	1.11593	0.204103	5.4675	4.56e-08	2.59e-06	FLNC
ENSG00000128602	137.565	-1.19974	0.307558	-3.90088	9.58e-05	0.00213134	SMO
ENSG00000128510	628.232	1.65951	0.450653	3.68246	0.000230992	0.0044425	CPA4
ENSG00000128567	2945.7	1.35021	0.243154	5.55291	2.81e-08	1.69e-06	PODXL
ENSG00000189320	87.8931	3.32692	0.84158	3.95318	7.71e-05	0.00179597	FAM180A
ENSG00000105894	525.029	1.6051	0.32959	4.86998	1.12e-06	4.57e-05	PTN
ENSG00000122778	801.015	-1.65164	0.339273	-4.86818	1.13e-06	4.6e-05	KIAA1549
ENSG00000146966	103.394	-1.18237	0.362248	-3.26398	0.00109858	0.0162487	DENND2A
ENSG00000261115	104.716	1.73311	0.296304	5.84911	4.94e-09	3.57e-07	TMEM178B
ENSG00000133561	21.7466	3.15893	0.763222	4.13895	3.49e-05	0.000918286	GIMAP6
ENSG00000106565	90.6828	-6.33614	0.90481	-7.00273	2.51e-12	4.27e-10	TMEM176B
ENSG00000002933	89.4143	-4.62095	0.690246	-6.69464	2.16e-11	2.99e-09	TMEM176A
ENSG00000155093	17.2854	-2.44425	0.708173	-3.45149	0.000557494	0.00928153	PTPRN2
ENSG00000223508	78.7351	-1.04731	0.337568	-3.10252	0.00191883	0.0257627	NA
ENSG00000183117	464.566	-5.17964	0.520087	-9.9592	2.3e-23	2.94e-20	CSMD1
ENSG00000154319	14.4011	-4.47284	1.21111	-3.69316	0.000221484	0.00430269	FAM167A
ENSG00000104723	721.467	-1.70386	0.335454	-5.07926	3.79e-07	1.68e-05	TUSC3
ENSG00000253496	5.31316	-5.98414	1.76526	-3.38994	0.000699078	0.0111279	NA
ENSG00000003989	184.29	-2.28753	0.550036	-4.15888	3.2e-05	0.000849851	SLC7A2
ENSG00000061337	590.605	-2.495	0.328739	-7.5896	3.21e-14	7.52e-12	LZTS1
ENSG00000158806	13.3862	3.21939	0.90522	3.55647	0.000375877	0.00672414	NPM2
ENSG00000179388	193.463	-2.01388	0.533027	-3.77819	0.00015797	0.00321513	EGR3
ENSG00000173535	47.8804	1.19738	0.374989	3.19311	0.00140749	0.0200758	TNFRSF10C
ENSG00000134013	3450.91	1.07405	0.325193	3.30279	0.000957266	0.0144933	LOXL2
ENSG00000253837	130.764	1.66135	0.472559	3.51563	0.000438705	0.00758671	LOC100507156
ENSG00000159167	74.3513	-4.23566	0.710519	-5.96136	2.5e-09	1.94e-07	STC1
ENSG00000134028	28.8976	-4.3816	1.10868	-3.95209	7.75e-05	0.00180201	ADAMDEC1
ENSG00000104722	23.9883	-4.38581	1.01003	-4.34227	1.41e-05	0.000415541	NEFM
ENSG00000277586	166.988	-5.82231	1.10458	-5.27105	1.36e-07	6.82e-06	NEFL
ENSG00000147459	2035.48	1.08805	0.190276	5.71829	1.08e-08	7.2e-07	DOCK5
ENSG00000120915	67.5271	1.35203	0.364346	3.71083	0.000206577	0.00407074	EPHX2
ENSG00000120875	1406.67	-1.68081	0.423717	-3.96682	7.28e-05	0.0017192	DUSP4
ENSG00000157168	239.376	-3.10522	0.533678	-5.81852	5.94e-09	4.18e-07	NRG1
ENSG00000156675	203.988	1.21457	0.338732	3.58563	0.000336267	0.00612388	RAB11FIP1
ENSG00000254067	7.99081	-4.57399	1.60028	-2.85826	0.00425978	0.0486151	NA
ENSG00000165061	11.5303	-5.16038	1.4203	-3.6333	0.000279823	0.00525536	ZMAT4
ENSG00000019549	1541.16	-1.65667	0.364785	-4.5415	5.59e-06	0.000183128	SNAI2
ENSG00000181195	13.2958	4.13281	1.08624	3.80471	0.000141973	0.00293771	PENK
ENSG00000169122	97.6304	-1.04792	0.346588	-3.02353	0.0024984	0.0317893	FAM110B
ENSG00000198846	247.432	1.80532	0.334827	5.3918	6.98e-08	3.8e-06	TOX
ENSG00000274956	16.0054	-4.19737	0.897687	-4.67576	2.93e-06	0.000104202	NKAIN3-IT1
ENSG00000180828	21.9131	-3.34166	1.04956	-3.18385	0.00145328	0.0206218	BHLHE22
ENSG00000185697	823.235	1.2819	0.266346	4.8129	1.49e-06	5.77e-05	MYBL1
ENSG00000104205	111.582	1.73408	0.342661	5.06061	4.18e-07	1.84e-05	SGK3
ENSG00000046889	58.0995	-2.05235	0.676934	-3.03183	0.00243074	0.0309995	PREX2
ENSG00000137573	1622.02	-2.66957	0.436529	-6.11544	9.63e-10	8.49e-08	SULF1
ENSG00000104313	21.2303	-3.88185	1.20592	-3.21899	0.00128643	0.0185466	EYA1
ENSG00000235531	33.3092	-3.63031	0.915594	-3.96498	7.34e-05	0.00172619	MSC-AS1
ENSG00000178860	57.1845	-3.55864	0.858684	-4.1443	3.41e-05	0.000899823	MSC
ENSG00000104381	353.695	-1.22889	0.345931	-3.55242	0.000381708	0.00681575	GDAP1
ENSG00000137558	204.19	-6.31203	1.08868	-5.79785	6.72e-09	4.66e-07	PI15
ENSG00000121005	3014.09	-4.33002	0.811794	-5.33389	9.61e-08	5.02e-06	CRISPLD1
ENSG00000253661	11.781	-5.0616	1.28251	-3.94664	7.93e-05	0.0018302	ZFHX4-AS1
ENSG00000091656	887.306	-4.89204	0.436685	-11.2027	3.96e-29	1.52e-25	ZFHX4
ENSG00000164684	275.411	1.33768	0.322751	4.14463	3.4e-05	0.000899823	ZNF704
ENSG00000164695	35.1632	2.50819	0.538027	4.66182	3.13e-06	0.000110289	CHMP4C
ENSG00000147606	40.5515	-5.24384	0.804428	-6.51871	7.09e-11	8.62e-09	SLC26A7
ENSG00000079102	122.056	-3.70198	0.529407	-6.99268	2.7e-12	4.47e-10	RUNX1T1
ENSG00000164951	1421.3	-1.2713	0.241858	-5.25639	1.47e-07	7.29e-06	PDP1
ENSG00000253585	15.1855	-5.22307	1.08634	-4.80796	1.52e-06	5.91e-05	NA
ENSG00000164949	137.097	-1.67146	0.260178	-6.42429	1.32e-10	1.48e-08	GEM
ENSG00000164920	20.3327	-4.01649	0.765155	-5.24925	1.53e-07	7.56e-06	OSR2
ENSG00000104490	161.658	-2.66679	0.577184	-4.62035	3.83e-06	0.000131907	NCALD
ENSG00000164929	161.556	-2.28215	0.504276	-4.5256	6.02e-06	0.000194794	BAALC
ENSG00000164932	651.442	-1.75182	0.296257	-5.91318	3.36e-09	2.51e-07	CTHRC1
ENSG00000176406	41.6688	-3.35208	0.644684	-5.19957	2e-07	9.69e-06	RIMS2
ENSG00000147647	6.56954	-4.90571	1.42137	-3.4514	0.000557685	0.00928153	DPYS
ENSG00000164935	24.8287	-3.92403	0.820319	-4.78354	1.72e-06	6.57e-05	DCSTAMP
ENSG00000169946	58.8917	-1.77823	0.519569	-3.4225	0.000620477	0.0101285	ZFPM2
ENSG00000164841	15.5963	-2.41272	0.81008	-2.97838	0.00289781	0.0356895	TMEM74
ENSG00000147642	26.7627	-1.91774	0.525437	-3.6498	0.00026244	0.00497265	SYBU
ENSG00000177570	56.6696	2.22576	0.573948	3.87797	0.000105331	0.00229968	SAMD12
ENSG00000164761	118.713	-2.27816	0.583934	-3.9014	9.56e-05	0.0021292	TNFRSF11B
ENSG00000187955	338.01	-3.14182	0.398278	-7.88852	3.06e-15	8.77e-13	COL14A1
ENSG00000172164	773.97	1.34577	0.28642	4.6986	2.62e-06	9.5e-05	SNTB1
ENSG00000170961	2252.4	-1.61125	0.473651	-3.40177	0.000669499	0.0107551	HAS2
ENSG00000164983	345.722	-1.1492	0.333303	-3.44791	0.000564945	0.00938141	TMEM65
ENSG00000170873	349.156	2.09753	0.43063	4.87084	1.11e-06	4.56e-05	MTSS1
ENSG00000184156	37.1532	-2.89439	0.738669	-3.91839	8.91e-05	0.00201493	KCNQ3
ENSG00000129295	36.2962	-1.42646	0.470508	-3.03174	0.00243149	0.0309995	LRRC6
ENSG00000165071	5.69742	5.16592	1.5179	3.40334	0.000665667	0.0107151	TMEM71
ENSG00000104415	7.58452	-5.76154	1.48662	-3.8756	0.000106362	0.00231693	CCN4
ENSG00000104419	1420.27	-1.18945	0.205723	-5.78182	7.39e-09	5.05e-07	NDRG1
ENSG00000131773	101.147	2.42097	0.357058	6.78035	1.2e-11	1.75e-09	KHDRBS3
ENSG00000169436	33.3762	-4.03971	1.02386	-3.94557	7.96e-05	0.00183397	COL22A1
ENSG00000105339	195.507	1.61908	0.314666	5.1454	2.67e-07	1.25e-05	DENND3
ENSG00000180155	32.7862	1.70076	0.434029	3.91854	8.91e-05	0.00201493	LYNX1
ENSG00000107099	97.5695	2.79958	0.705273	3.96951	7.2e-05	0.00170204	DOCK8
ENSG00000107104	1888.24	1.25759	0.281311	4.47047	7.8e-06	0.000247449	KANK1
ENSG00000173253	85.3656	-4.05755	0.462291	-8.77704	1.68e-18	1.07e-15	DMRT2
ENSG00000236404	36.5456	-1.99911	0.656401	-3.04556	0.00232249	0.0300484	VLDLR-AS1
ENSG00000147852	270.082	-1.26611	0.348746	-3.63046	0.00028292	0.00529284	VLDLR
ENSG00000106688	80.3553	3.15462	0.704617	4.47708	7.57e-06	0.000240709	SLC1A1
ENSG00000197646	169.708	1.81125	0.35342	5.12492	2.98e-07	1.38e-05	PDCD1LG2
ENSG00000137033	5.5622	-6.2245	1.64503	-3.78381	0.000154445	0.0031534	IL33
ENSG00000178445	241.291	-1.82033	0.282902	-6.43449	1.24e-10	1.4e-08	GLDC
ENSG00000107165	11.671	-2.51121	0.878437	-2.85873	0.00425345	0.048586	TYRP1
ENSG00000153714	25.4543	-1.79579	0.591813	-3.03439	0.0024102	0.0308099	LURAP1L
ENSG00000164989	131.188	-1.59113	0.294812	-5.39712	6.77e-08	3.73e-06	CCDC171
ENSG00000173068	225.856	-2.70837	0.332666	-8.14143	3.91e-16	1.32e-13	BNC2
ENSG00000147883	666.319	2.45067	0.358231	6.84105	7.86e-12	1.2e-09	CDKN2B
ENSG00000176399	37.9879	2.30503	0.635959	3.6245	0.000289519	0.00540576	DMRTA1
ENSG00000234840	10.2001	2.45465	0.794857	3.08816	0.00201401	0.0267787	LINC01239
ENSG00000254396	16.628	4.3788	0.986029	4.44084	8.96e-06	0.00027994	NA
ENSG00000120156	174.456	4.24952	0.539596	7.87538	3.4e-15	9.6e-13	TEK
ENSG00000165269	29.7222	3.24039	1.03132	3.14197	0.00167814	0.023179	AQP7
ENSG00000231991	62.6817	1.20178	0.340299	3.53155	0.000413125	0.00724874	NA
ENSG00000215183	156.023	1.99088	0.650062	3.0626	0.00219424	0.0286984	MSMP
ENSG00000106714	13.6428	-3.86328	0.939146	-4.11361	3.9e-05	0.00100636	CNTNAP3
ENSG00000154529	8.97781	-3.4836	1.21008	-2.87883	0.0039916	0.0463667	CNTNAP3B
ENSG00000135063	27.7138	3.44378	0.541637	6.35809	2.04e-10	2.18e-08	FAM189A2
ENSG00000165072	534.727	1.62739	0.3333	4.88265	1.05e-06	4.32e-05	MAMDC2
ENSG00000135048	2156.56	-2.91734	0.46488	-6.27546	3.49e-10	3.49e-08	CEMIP2
ENSG00000198963	21.9924	-2.5058	0.716111	-3.49918	0.000466696	0.00796326	RORB
ENSG00000119121	26.4285	-2.08844	0.67949	-3.07355	0.00211531	0.0278557	TRPM6
ENSG00000134996	1319.7	1.0338	0.264499	3.90853	9.29e-05	0.0020745	OSTF1
ENSG00000099139	246.289	-1.97446	0.420774	-4.69245	2.7e-06	9.73e-05	PCSK5
ENSG00000106772	229.168	1.165	0.352921	3.30101	0.000963376	0.0145514	PRUNE2
ENSG00000148053	53.131	-2.86048	0.452194	-6.32579	2.52e-10	2.65e-08	NTRK2
ENSG00000177992	3.48533	-5.23883	1.64852	-3.1779	0.00148346	0.0209417	SPATA31E1
ENSG00000213694	466.274	-5.26605	0.397552	-13.2462	4.75e-40	9.12e-36	S1PR3
ENSG00000148082	131.558	-2.13445	0.605077	-3.52756	0.000419404	0.00731217	SHC3
ENSG00000165025	419.218	1.1275	0.336757	3.3481	0.000813678	0.0126687	SYK
ENSG00000169071	128.921	-1.46681	0.396523	-3.69919	0.000216291	0.00421889	ROR2
ENSG00000106819	58.8447	4.62988	0.72451	6.39036	1.65e-10	1.82e-08	ASPN
ENSG00000106823	20.1316	2.52323	0.675187	3.73709	0.000186162	0.00371802	ECM2
ENSG00000131669	572.157	1.02766	0.199461	5.1522	2.57e-07	1.21e-05	NINJ1
ENSG00000136943	35.1602	-1.2249	0.414198	-2.95728	0.00310368	0.0377403	CTSV
ENSG00000095383	408.797	1.56015	0.413125	3.77645	0.000159081	0.00323431	TBC1D2
ENSG00000270412	33.1672	1.2948	0.451216	2.86957	0.00411028	0.047373	NA
ENSG00000165029	624.513	-2.15158	0.374648	-5.74293	9.31e-09	6.27e-07	ABCA1
ENSG00000165124	296.196	-3.22442	0.486617	-6.6262	3.44e-11	4.5e-09	SVEP1
ENSG00000198121	1135.29	1.06905	0.275634	3.87851	0.0001051	0.00229725	LPAR1
ENSG00000148154	957.347	1.55241	0.359567	4.31745	1.58e-05	0.000457414	UGCG
ENSG00000230185	31.1768	-2.62486	0.717447	-3.65861	0.000253586	0.0048239	NA
ENSG00000165185	262.841	-1.54014	0.35171	-4.37902	1.19e-05	0.00035622	KIAA1958
ENSG00000119457	21.4978	-3.81993	0.988315	-3.86509	0.000111046	0.00239992	SLC46A2
ENSG00000157657	1208.57	-1.00525	0.291522	-3.44829	0.000564157	0.00937643	ZNF618
ENSG00000148219	144.933	-2.12049	0.52984	-4.00214	6.28e-05	0.00151323	ASTN2
ENSG00000136869	405.271	-1.25287	0.257998	-4.85613	1.2e-06	4.84e-05	TLR4
ENSG00000056558	291.24	1.98691	0.339792	5.84742	4.99e-09	3.59e-07	TRAF1
ENSG00000148180	4002.03	1.14899	0.288896	3.97718	6.97e-05	0.00165651	GSN
ENSG00000095303	52.1129	2.24023	0.593279	3.77602	0.000159353	0.00323642	PTGS1
ENSG00000185585	1693.6	2.39575	0.310184	7.72365	1.13e-14	2.9e-12	OLFML2A
ENSG00000233901	74.9875	-2.057	0.468256	-4.39289	1.12e-05	0.000337908	LINC01503
ENSG00000167157	113.661	-2.37535	0.410616	-5.78484	7.26e-09	5e-07	PRRX2
ENSG00000148344	115.808	-3.55097	0.596905	-5.94896	2.7e-09	2.07e-07	PTGES
ENSG00000126882	379.633	-1.17653	0.250561	-4.69557	2.66e-06	9.6e-05	FAM78A
ENSG00000160539	45.7606	-1.36416	0.407773	-3.34539	0.000821666	0.0127209	PLPP7
ENSG00000130635	15474.9	-1.51969	0.444002	-3.42271	0.000620001	0.0101285	COL5A1
ENSG00000122133	16.5928	-3.43699	1.04202	-3.29838	0.000972442	0.0146308	PAEP
ENSG00000196139	46.2889	3.44842	0.778223	4.43115	9.37e-06	0.000291406	AKR1C3
ENSG00000170525	2114.29	-1.251	0.321241	-3.89427	9.85e-05	0.00218272	PFKFB3
ENSG00000123243	30.2212	2.04341	0.656516	3.1125	0.00185507	0.0251174	ITIH5
ENSG00000148426	133.783	1.64333	0.569763	2.88424	0.00392354	0.0457699	PROSER2
ENSG00000151468	86.5996	-3.53282	0.502402	-7.03186	2.04e-12	3.53e-10	CCDC3
ENSG00000165626	110.045	-2.03446	0.368597	-5.51947	3.4e-08	2e-06	BEND7
ENSG00000077943	209.776	-6.20509	1.02681	-6.04306	1.51e-09	1.24e-07	ITGA8
ENSG00000107611	236.448	1.12531	0.358806	3.13626	0.0017112	0.0235342	CUBN
ENSG00000165995	36.7824	-2.82148	0.677898	-4.16211	3.15e-05	0.000839109	CACNB2
ENSG00000077420	87.8089	5.48539	1.60432	3.41914	0.000628195	0.0102284	APBB1IP
ENSG00000150051	235.83	-2.48818	0.356943	-6.97081	3.15e-12	5.13e-10	MKX
ENSG00000150054	79.4182	1.73778	0.503519	3.45127	0.000557964	0.00928153	MPP7
ENSG00000099250	5197.32	-1.03869	0.320902	-3.23679	0.00120882	0.0176068	NRP1
ENSG00000238258	128.384	-1.59684	0.538497	-2.96537	0.00302315	0.036949	NA
ENSG00000150175	13.1441	-4.94578	1.1372	-4.34907	1.37e-05	0.000403496	NA
ENSG00000197444	26.6044	-3.9102	0.854094	-4.57818	4.69e-06	0.000156453	OGDHL
ENSG00000151151	190.518	-1.17813	0.24098	-4.88892	1.01e-06	4.19e-05	IPMK
ENSG00000151150	498.28	-1.84824	0.340607	-5.42631	5.75e-08	3.22e-06	ANK3
ENSG00000196932	159.117	-1.06057	0.360845	-2.93914	0.00329124	0.0394231	TMEM26
ENSG00000198739	4.19943	-5.54006	1.87412	-2.95609	0.00311568	0.0378152	LRRTM3
ENSG00000108176	53.7105	-3.06777	0.65122	-4.71081	2.47e-06	9.01e-05	DNAJC12
ENSG00000099282	174.318	1.9577	0.499005	3.92322	8.74e-05	0.0019843	TSPAN15
ENSG00000099284	224.859	-1.57089	0.347787	-4.51681	6.28e-06	0.000202373	MACROH2A2
ENSG00000180644	22.7628	-5.2905	0.95919	-5.51559	3.48e-08	2.03e-06	PRF1
ENSG00000138316	1184.49	-2.30992	0.322423	-7.16425	7.82e-13	1.46e-10	ADAMTS14
ENSG00000107738	115.701	1.83419	0.530698	3.45618	0.000547898	0.00916966	VSIR
ENSG00000224596	30.0874	-2.11637	0.732389	-2.88968	0.0038563	0.04515	ZMIZ1-AS1
ENSG00000173269	65.092	-1.78074	0.514193	-3.46317	0.000533846	0.00899685	MMRN2
ENSG00000148671	221.144	1.79986	0.388407	4.63396	3.59e-06	0.000124637	ADIRF
ENSG00000138135	39.7277	-6.24074	1.26465	-4.93476	8.02e-07	3.36e-05	CH25H
ENSG00000148677	584.656	2.06896	0.491739	4.20744	2.58e-05	0.000699914	ANKRD1
ENSG00000180628	504.775	1.65814	0.317117	5.22878	1.71e-07	8.41e-06	PCGF5
ENSG00000119938	201.816	2.03842	0.332131	6.13742	8.39e-10	7.53e-08	PPP1R3C
ENSG00000268894	49.6109	3.1317	0.733801	4.26778	1.97e-05	0.000556181	PLCE1-AS1
ENSG00000107438	990.207	1.3652	0.217242	6.28422	3.3e-10	3.35e-08	PDLIM1
ENSG00000155629	110.455	-2.19581	0.592036	-3.70891	0.000208153	0.0040934	PIK3AP1
ENSG00000187122	51.2907	-3.70012	0.783919	-4.72002	2.36e-06	8.7e-05	SLIT1
ENSG00000059915	56.5264	-1.9592	0.585256	-3.3476	0.000815149	0.0126711	PSD
ENSG00000108018	18.2476	-3.50868	0.90692	-3.86879	0.000109378	0.00237454	SORCS1
ENSG00000150594	31.141	-3.92161	0.825739	-4.74921	2.04e-06	7.63e-05	ADRA2A
ENSG00000119927	585.287	-1.85276	0.328884	-5.63347	1.77e-08	1.13e-06	GPAM
ENSG00000197142	279.024	1.35815	0.281307	4.828	1.38e-06	5.43e-05	ACSL5
ENSG00000043591	7.52717	5.49544	1.48548	3.69944	0.000216078	0.00421889	ADRB1
ENSG00000107518	595.23	1.74858	0.418799	4.17523	2.98e-05	0.000799921	ATRNL1
ENSG00000165868	416.713	-1.13026	0.305491	-3.69981	0.000215763	0.00421715	HSPA12A
ENSG00000188613	219.738	2.023	0.617164	3.2779	0.00104583	0.0155643	NANOS1
ENSG00000148908	312.36	1.50613	0.260889	5.77305	7.78e-09	5.3e-07	RGS10
ENSG00000203805	17.5698	-3.30831	0.857137	-3.85972	0.000113518	0.00243788	PLPP4
ENSG00000166033	2134.62	-1.25735	0.378039	-3.32599	0.000881062	0.0134883	HTRA1
ENSG00000182022	451.098	-1.34327	0.426394	-3.1503	0.00163101	0.0226913	CHST15
ENSG00000188916	61.7331	-5.1296	0.787313	-6.51532	7.25e-11	8.76e-09	INSYN2A
ENSG00000176769	11.4255	-4.11426	1.17143	-3.51216	0.000444484	0.00765978	TCERG1L
ENSG00000182272	97.034	-2.9428	0.486373	-6.05049	1.44e-09	1.21e-07	B4GALNT4
ENSG00000177106	425.508	1.33978	0.256473	5.22387	1.75e-07	8.59e-06	EPS8L2
ENSG00000021762	606.258	-1.36986	0.343185	-3.99162	6.56e-05	0.00157212	OSBPL5
ENSG00000254838	41.586	2.04172	0.557431	3.66273	0.000249546	0.00475647	GVINP1
ENSG00000166387	49.0932	1.87808	0.405203	4.63492	3.57e-06	0.000124375	PPFIBP2
ENSG00000166444	741.217	-1.01142	0.275595	-3.66994	0.000242611	0.00463349	DENND2B
ENSG00000148926	491.294	1.12676	0.301062	3.74263	0.000182105	0.00364836	ADM
ENSG00000189431	9.34407	-3.57877	1.01205	-3.53617	0.000405975	0.00715894	RASSF10
ENSG00000133794	194.064	-1.2785	0.232381	-5.50173	3.76e-08	2.18e-06	ARNTL
ENSG00000133818	373.332	1.23228	0.231386	5.32563	1.01e-07	5.24e-06	RRAS2
ENSG00000110693	508.328	1.45033	0.413768	3.50517	0.000456319	0.0078349	SOX6
ENSG00000166833	901.712	1.03531	0.258911	3.99873	6.37e-05	0.0015325	NAV2
ENSG00000165973	110.857	-5.41625	0.773988	-6.99785	2.6e-12	4.34e-10	NELL1
ENSG00000176697	149.849	1.0825	0.317823	3.40598	0.000659279	0.0106377	BDNF
ENSG00000135363	178.008	-3.82974	0.602006	-6.36164	2e-10	2.14e-08	LMO2
ENSG00000148948	16.9245	-4.34568	1.00395	-4.32859	1.5e-05	0.000439508	LRRC4C
ENSG00000187479	41.5953	-2.26333	0.54849	-4.12648	3.68e-05	0.000960291	C11orf96
ENSG00000085117	1749.23	-1.16987	0.355471	-3.29103	0.000998197	0.0149714	CD82
ENSG00000157570	81.9581	-4.43131	0.89785	-4.93547	8e-07	3.35e-05	TSPAN18
ENSG00000019505	54.0681	-4.37581	0.710871	-6.15556	7.48e-10	6.84e-08	SYT13
ENSG00000110492	632.08	-2.577	0.458917	-5.61539	1.96e-08	1.24e-06	MDK
ENSG00000086205	104.232	-1.71976	0.484709	-3.54803	0.000388128	0.00690891	FOLH1
ENSG00000110042	57.8243	-2.58174	0.611328	-4.22317	2.41e-05	0.000662119	DTX4
ENSG00000006118	449.429	-2.46381	0.369186	-6.67362	2.5e-11	3.4e-09	TMEM132A
ENSG00000243742	110.699	-2.2121	0.416203	-5.31497	1.07e-07	5.51e-06	RPLP0P2
ENSG00000221968	714.407	1.3672	0.264932	5.16057	2.46e-07	1.17e-05	FADS3
ENSG00000177363	111.532	4.63201	0.810365	5.71596	1.09e-08	7.28e-07	LRRN4CL
ENSG00000133321	117.674	1.24927	0.435755	2.86691	0.00414495	0.0476868	PLAAT4
ENSG00000110076	20.9028	-2.08591	0.563448	-3.70205	0.000213864	0.00418429	NRXN2
ENSG00000175315	348.438	3.86496	0.639361	6.04504	1.49e-09	1.23e-07	CST6
ENSG00000175294	42.718	1.18317	0.381102	3.10459	0.00190543	0.0256366	CATSPER1
ENSG00000174807	366.165	-1.40027	0.380081	-3.68415	0.000229465	0.00442643	CD248
ENSG00000006534	372.252	1.39406	0.347163	4.01557	5.93e-05	0.00143496	ALDH3B1
ENSG00000172927	103.271	1.4686	0.359435	4.08585	4.39e-05	0.00111165	MYEOV
ENSG00000182704	495.964	-1.17714	0.366986	-3.20759	0.00133853	0.0192343	TSKU
ENSG00000149260	537.848	-1.46009	0.352649	-4.14036	3.47e-05	0.000913884	CAPN5
ENSG00000137501	301.766	2.3044	0.340345	6.77078	1.28e-11	1.84e-09	SYTL2
ENSG00000150687	7398.56	1.50279	0.326774	4.59887	4.25e-06	0.000142683	PRSS23
ENSG00000086991	18.4519	-4.84253	1.09451	-4.4244	9.67e-06	0.000297294	NOX4
ENSG00000255666	12.911	-3.05273	1.0633	-2.871	0.0040917	0.0472439	NA
ENSG00000023445	326.936	1.30061	0.420845	3.09047	0.00199837	0.026626	BIRC3
ENSG00000137745	2289.62	-3.71823	1.0479	-3.54825	0.000387795	0.00690891	MMP13
ENSG00000170962	136.402	-3.95463	0.460431	-8.58897	8.78e-18	4.44e-15	PDGFD
ENSG00000152402	241.327	-5.40913	0.653007	-8.28341	1.2e-16	4.51e-14	GUCY1A2
ENSG00000110675	316.562	-6.67765	0.842365	-7.92726	2.24e-15	6.62e-13	ELMOD1
ENSG00000110723	316.803	-1.0313	0.3161	-3.26258	0.00110405	0.0163044	EXPH5
ENSG00000185742	29.9896	-4.84925	0.999788	-4.85028	1.23e-06	4.96e-05	C11orf87
ENSG00000137727	11.8992	3.45643	0.858739	4.02501	5.7e-05	0.00139267	ARHGAP20
ENSG00000204381	158.814	2.44962	0.442331	5.53798	3.06e-08	1.83e-06	LAYN
ENSG00000109846	732.1	1.15813	0.300217	3.85764	0.000114486	0.00245494	CRYAB
ENSG00000150764	513.435	-1.02132	0.241778	-4.22423	2.4e-05	0.000659963	DIXDC1
ENSG00000150782	156.651	1.81128	0.434797	4.16581	3.1e-05	0.000827884	IL18
ENSG00000250303	20.2247	1.91802	0.547905	3.50065	0.000464124	0.00794053	LINC02762
ENSG00000149294	488.208	-4.71684	0.439474	-10.7329	7.13e-27	1.37e-23	NCAM1
ENSG00000166741	384.582	-2.32837	0.38052	-6.11891	9.42e-10	8.34e-08	NNMT
ENSG00000149591	3784.04	1.26688	0.204492	6.19527	5.82e-10	5.51e-08	TAGLN
ENSG00000076706	3517.31	1.02716	0.250417	4.10181	4.1e-05	0.00104875	MCAM
ENSG00000154096	6456.31	-1.6835	0.247168	-6.81118	9.68e-12	1.44e-09	THY1
ENSG00000263873	801.44	-1.33698	0.364464	-3.66835	0.000244119	0.00465765	NA
ENSG00000110400	770.133	-1.20341	0.347895	-3.45911	0.00054196	0.00910199	NECTIN1
ENSG00000137709	35.0837	-3.06823	0.571985	-5.36418	8.13e-08	4.35e-06	POU2F3
ENSG00000023171	41.6179	2.34171	0.471119	4.97054	6.68e-07	2.84e-05	GRAMD1B
ENSG00000110002	137.624	-1.12705	0.309689	-3.63931	0.000273373	0.00515945	VWA5A
ENSG00000154146	669.816	-2.80224	0.32492	-8.62439	6.44e-18	3.44e-15	NRGN
ENSG00000165495	423.28	1.34883	0.304681	4.42702	9.55e-06	0.000294184	PKNOX2
ENSG00000149557	136.615	-1.40526	0.462293	-3.03975	0.00236771	0.0305103	FEZ1
ENSG00000064309	218.493	-1.58849	0.374785	-4.23842	2.25e-05	0.000624081	CDON
ENSG00000166086	1149.42	-1.49402	0.259655	-5.75386	8.72e-09	5.9e-07	JAM3
ENSG00000011105	1183.02	-1.6827	0.418761	-4.01827	5.86e-05	0.00142763	TSPAN9
ENSG00000010278	1457.38	1.59164	0.311919	5.10273	3.35e-07	1.52e-05	CD9
ENSG00000182326	103.289	-3.35857	0.541934	-6.19738	5.74e-10	5.46e-08	C1S
ENSG00000159403	185.042	-1.87266	0.473964	-3.95106	7.78e-05	0.0018076	C1R
ENSG00000059804	463.709	-1.06851	0.372861	-2.86571	0.00416075	0.0477827	SLC2A3
ENSG00000175899	3652.52	3.44871	0.390037	8.84201	9.4e-19	6.23e-16	A2M
ENSG00000110852	176.171	1.37679	0.283479	4.85677	1.19e-06	4.84e-05	CLEC2B
ENSG00000121335	13.735	-6.26754	1.45479	-4.30821	1.65e-05	0.000474787	PRB2
ENSG00000013588	216.719	1.96692	0.312111	6.30197	2.94e-10	3.05e-08	GPRC5A
ENSG00000134531	2527.08	-1.09641	0.356349	-3.07679	0.00209246	0.0276495	EMP1
ENSG00000121316	90.4177	-1.68156	0.471565	-3.56592	0.000362583	0.00652888	PLBD1
ENSG00000182993	70.3493	2.22717	0.724703	3.07322	0.00211763	0.0278671	C12orf60
ENSG00000111341	1128.98	4.5957	1.17611	3.90755	9.32e-05	0.00208055	MGP
ENSG00000111348	563.457	2.24403	0.205614	10.9138	9.91e-28	2.38e-24	ARHGDIB
ENSG00000134533	53.1392	-2.6808	0.450773	-5.94713	2.73e-09	2.08e-07	RERG
ENSG00000151490	93.3134	-2.83618	0.498936	-5.68445	1.31e-08	8.63e-07	PTPRO
ENSG00000151491	1065.17	1.22176	0.246585	4.95473	7.24e-07	3.06e-05	EPS8
ENSG00000172572	224.553	-3.67558	0.438656	-8.37918	5.33e-17	2.23e-14	PDE3A
ENSG00000134548	18.2613	2.58173	0.747887	3.45203	0.000556377	0.00927923	SPX
ENSG00000133687	35.988	1.83994	0.482629	3.81233	0.000137665	0.00286873	TMTC1
ENSG00000110900	115.353	-2.4219	0.317842	-7.61982	2.54e-14	6.03e-12	TSPAN11
ENSG00000139132	764.4	1.18169	0.319145	3.70268	0.000213334	0.00417817	FGD4
ENSG00000184613	16.8833	-2.48226	0.863619	-2.87425	0.00404985	0.0468982	NELL2
ENSG00000139209	590.131	-3.51254	0.605375	-5.80225	6.54e-09	4.55e-07	SLC38A4
ENSG00000139211	788.421	-1.61528	0.449664	-3.59219	0.000327916	0.00600596	AMIGO2
ENSG00000179715	80.1164	-1.27826	0.375898	-3.40055	0.000672496	0.0107762	PCED1B
ENSG00000079337	64.0285	1.76249	0.331326	5.3195	1.04e-07	5.4e-06	RAPGEF3
ENSG00000211584	157.808	1.70372	0.384718	4.42849	9.49e-06	0.000292651	SLC48A1
ENSG00000110934	145.472	2.51905	0.503551	5.00258	5.66e-07	2.44e-05	BIN2
ENSG00000161835	98.2466	-1.71315	0.417538	-4.10299	4.08e-05	0.0010448	GRASP
ENSG00000167767	322.542	2.06096	0.531316	3.87898	0.000104897	0.00229543	KRT80
ENSG00000185640	17.2004	-3.21636	0.844316	-3.80942	0.000139292	0.00289634	KRT79
ENSG00000170421	259.882	1.42489	0.34503	4.12977	3.63e-05	0.000949209	KRT8
ENSG00000111057	737.661	1.36008	0.420528	3.23423	0.00121973	0.0177401	KRT18
ENSG00000139572	21.5595	-2.94202	0.821252	-3.58236	0.000340509	0.0061894	GPR84
ENSG00000076067	1389.16	1.09664	0.184557	5.94199	2.82e-09	2.14e-07	RBMS2
ENSG00000155980	58.313	-1.68608	0.427409	-3.94488	7.98e-05	0.00183491	KIF5A
ENSG00000240771	107.326	-1.61294	0.355432	-4.53798	5.68e-06	0.000185579	ARHGEF25
ENSG00000135454	62.398	-1.87997	0.410199	-4.58306	4.58e-06	0.000153108	B4GALNT1
ENSG00000111110	124.063	1.82635	0.545873	3.34574	0.000820633	0.0127152	PPM1H
ENSG00000156076	24.0481	2.52792	0.759614	3.32789	0.000875055	0.013407	WIF1
ENSG00000241749	61.512	-1.20929	0.401888	-3.00903	0.00262083	0.0329758	RPSAP52
ENSG00000135643	14.1957	-2.87017	0.753689	-3.80816	0.000140003	0.00290797	KCNMB4
ENSG00000139292	13.4653	3.54097	1.19074	2.97376	0.00294178	0.0360922	LGR5
ENSG00000166006	20.4182	-4.52567	1.03834	-4.35856	1.31e-05	0.000386986	KCNC2
ENSG00000257219	25.6775	2.33674	0.604887	3.86309	0.00011196	0.00241425	LNCOG
ENSG00000175183	202.337	-2.06531	0.504093	-4.09708	4.18e-05	0.00106409	CSRP2
ENSG00000067715	81.3636	-2.185	0.66044	-3.30839	0.000938326	0.0142514	SYT1
ENSG00000165899	33.6681	-1.81783	0.525895	-3.45664	0.000546947	0.00916172	OTOGL
ENSG00000111058	82.4017	-3.51418	0.578007	-6.07983	1.2e-09	1.02e-07	ACSS3
ENSG00000139220	208.029	-4.7019	1.00325	-4.68666	2.78e-06	9.99e-05	PPFIA2
ENSG00000258162	6.56076	-6.05438	1.71254	-3.53532	0.000407275	0.00716573	NA
ENSG00000179104	291.498	-1.89962	0.372383	-5.10124	3.37e-07	1.53e-05	TMTC2
ENSG00000072041	94.7305	-4.27063	0.714101	-5.98043	2.23e-09	1.77e-07	SLC6A15
ENSG00000198774	15.6188	-2.24602	0.738333	-3.04201	0.00235006	0.0303253	RASSF9
ENSG00000049130	212.971	-2.28263	0.388721	-5.87215	4.3e-09	3.14e-07	KITLG
ENSG00000258183	10.2826	-3.24303	1.07816	-3.00792	0.00263038	0.0330743	LINC02392
ENSG00000083782	147.969	3.50689	0.393091	8.92134	4.61e-19	3.28e-16	EPYC
ENSG00000139329	3718.2	1.90885	0.394955	4.83308	1.34e-06	5.34e-05	LUM
ENSG00000246985	22.7027	1.72558	0.541139	3.18878	0.00142872	0.0203033	SOCS2-AS1
ENSG00000120833	224.569	1.5682	0.250611	6.25748	3.91e-10	3.85e-08	SOCS2
ENSG00000169372	117.697	1.03421	0.350402	2.95149	0.00316245	0.038262	CRADD
ENSG00000180263	424.91	-1.1748	0.296567	-3.96134	7.45e-05	0.00174628	FGD6
ENSG00000074527	2301	1.15545	0.369975	3.12305	0.00178985	0.0244063	NTN4
ENSG00000151136	78.3447	-1.2933	0.436697	-2.96155	0.0030609	0.0373391	BTBD11
ENSG00000075035	27.3456	3.47076	1.1061	3.13784	0.00170196	0.0234407	WSCD2
ENSG00000111199	199.563	1.47489	0.494917	2.98007	0.0028818	0.0355379	TRPV4
ENSG00000135144	13.2808	-3.57917	1.04307	-3.43136	0.000600555	0.00987038	DTX1
ENSG00000135116	17.503	3.96072	1.18838	3.33286	0.00085959	0.0132122	HRK
ENSG00000089041	172.002	1.66777	0.406258	4.10521	4.04e-05	0.00103954	P2RX7
ENSG00000135124	207.542	1.33038	0.356534	3.73143	0.000190393	0.00379857	P2RX4
ENSG00000256597	15.9515	-3.22214	1.01413	-3.17724	0.00148686	0.020959	LINC02393
ENSG00000165474	250.705	-2.85678	0.489039	-5.84162	5.17e-09	3.71e-07	GJB2
ENSG00000102683	11.9941	-4.665	1.28462	-3.63142	0.000281867	0.00528343	SGCG
ENSG00000235205	5.82118	-5.53402	1.90302	-2.90803	0.00363715	0.0429505	NA
ENSG00000232977	78.6197	1.26026	0.371564	3.39177	0.000694436	0.0110724	LINC00327
ENSG00000132975	20.1883	-2.8983	0.942647	-3.07464	0.00210756	0.0277918	GPR12
ENSG00000102755	294.785	-1.15518	0.334585	-3.45257	0.000555268	0.00926878	FLT1
ENSG00000132938	44.9526	-2.76399	0.714226	-3.8699	0.000108878	0.00236638	MTUS2
ENSG00000102781	736.867	1.09352	0.220813	4.95226	7.34e-07	3.09e-05	KATNAL1
ENSG00000133083	73.7068	-2.34045	0.64197	-3.64572	0.000266642	0.00504728	DCLK1
ENSG00000133110	790.131	-3.85238	0.478972	-8.04301	8.77e-16	2.8e-13	POSTN
ENSG00000133107	28.399	-2.50399	0.792654	-3.15899	0.00158315	0.0220894	TRPC4
ENSG00000271216	4.46238	-5.42389	1.83796	-2.95103	0.00316717	0.0382951	NA
ENSG00000120658	301.066	-1.40227	0.342612	-4.09289	4.26e-05	0.00107984	ENOX1
ENSG00000180332	33.042	-1.76969	0.516512	-3.42624	0.000612009	0.0100329	KCTD4
ENSG00000136167	2716.96	1.44088	0.355431	4.05389	5.04e-05	0.00124397	LCP1
ENSG00000150510	80.7922	-1.21912	0.395493	-3.08254	0.00205243	0.0272039	FAM124A
ENSG00000276644	323.891	-2.13959	0.546201	-3.91723	8.96e-05	0.00201943	DACH1
ENSG00000136160	70.3582	-1.95791	0.424812	-4.60887	4.05e-06	0.000136948	EDNRB
ENSG00000136158	845.316	1.08326	0.315761	3.43063	0.000602179	0.0098886	SPRY2
ENSG00000134873	23.1505	-2.74338	0.899891	-3.04857	0.00229934	0.0298293	CLDN10
ENSG00000125249	975.84	-1.36692	0.225873	-6.05173	1.43e-09	1.2e-07	RAP2A
ENSG00000125247	443.085	-1.42551	0.202013	-7.0565	1.71e-12	3.04e-10	TMTC4
ENSG00000233009	19.1664	-3.64299	1.02205	-3.56439	0.000364706	0.00655004	NALCN-AS1
ENSG00000125266	734.297	-1.91228	0.354537	-5.39376	6.9e-08	3.78e-06	EFNB2
ENSG00000204442	26.2573	-3.1687	0.758583	-4.17713	2.95e-05	0.00079551	FAM155A
ENSG00000185950	680.866	-2.24497	0.346952	-6.47054	9.77e-11	1.14e-08	IRS2
ENSG00000187498	4662.72	-1.84426	0.29259	-6.30321	2.92e-10	3.04e-08	COL4A1
ENSG00000134871	6094.36	-1.51705	0.357656	-4.24164	2.22e-05	0.000616977	COL4A2
ENSG00000232814	64.5794	-2.96574	0.758735	-3.9088	9.28e-05	0.0020745	COL4A2-AS1
ENSG00000184497	72.2809	1.49234	0.465282	3.20738	0.00133948	0.0192343	TMEM255B
ENSG00000183087	3123.58	1.68618	0.508887	3.31347	0.000921476	0.0140399	GAS6
ENSG00000169385	33.5913	-5.9227	1.52039	-3.89552	9.8e-05	0.00217393	RNASE2
ENSG00000092051	107.319	-5.75409	0.810066	-7.10323	1.22e-12	2.23e-10	JPH4
ENSG00000151320	59.4424	1.12096	0.366187	3.06116	0.00220479	0.0287972	AKAP6
ENSG00000151322	54.6323	-2.38969	0.4524	-5.28225	1.28e-07	6.45e-06	NPAS3
ENSG00000129521	10.7255	-2.67056	0.877899	-3.04199	0.0023502	0.0303253	EGLN3
ENSG00000176435	8.5275	-6.68504	1.62927	-4.10309	4.08e-05	0.0010448	CLEC14A
ENSG00000198513	93.2268	1.50042	0.354782	4.22914	2.35e-05	0.000646655	ATL1
ENSG00000139926	4177.11	1.048	0.238054	4.40235	1.07e-05	0.000325533	FRMD6
ENSG00000168229	3.76649	-5.75644	1.69199	-3.40217	0.00066852	0.0107484	PTGDR
ENSG00000131979	144.35	-1.40453	0.357807	-3.92537	8.66e-05	0.00197129	GCH1
ENSG00000027075	51.5801	-2.00127	0.568431	-3.52068	0.000430437	0.00747063	PRKCH
ENSG00000070182	87.0651	-1.36484	0.426534	-3.19983	0.00137507	0.0196719	SPTB
ENSG00000100558	121.936	1.23583	0.319736	3.86514	0.000111023	0.00239992	PLEK2
ENSG00000258376	28.1757	1.76764	0.466447	3.78959	0.000150896	0.00309408	NA
ENSG00000251393	5.58431	-6.02696	1.56444	-3.85248	0.000116928	0.00250172	NA
ENSG00000119686	95.7273	1.44316	0.345995	4.17103	3.03e-05	0.000810276	FLVCR2
ENSG00000140022	43.704	-2.47982	0.488156	-5.07998	3.77e-07	1.68e-05	STON2
ENSG00000140030	145.897	1.58002	0.467517	3.37959	0.000725927	0.0114603	GPR65
ENSG00000015133	298.078	1.42411	0.332942	4.27736	1.89e-05	0.000535152	CCDC88C
ENSG00000140092	146.614	-4.29104	0.728291	-5.89194	3.82e-09	2.82e-07	FBLN5
ENSG00000250366	55.2437	-5.43834	0.844665	-6.43846	1.21e-10	1.37e-08	TUNAR
ENSG00000227051	391.749	-2.37608	0.357224	-6.65152	2.9e-11	3.84e-09	C14orf132
ENSG00000168398	111.074	-4.55074	0.541566	-8.40293	4.35e-17	1.86e-14	BDKRB2
ENSG00000100739	18.9437	-3.65548	0.86657	-4.21833	2.46e-05	0.000672063	BDKRB1
ENSG00000127152	12.4052	-3.55051	0.933617	-3.80296	0.000142979	0.00295382	BCL11B
ENSG00000066629	308.257	-1.12786	0.353316	-3.19222	0.00141186	0.0200934	EML1
ENSG00000196405	289.097	-1.33459	0.288699	-4.62279	3.79e-06	0.0001306	EVL
ENSG00000185559	79.9115	-4.88564	0.746718	-6.54282	6.04e-11	7.53e-09	DLK1
ENSG00000185215	1577.76	1.14249	0.359873	3.17471	0.00149984	0.0211167	TNFAIP2
ENSG00000088808	197.325	1.53023	0.449285	3.40592	0.000659422	0.0106377	PPP1R13B
ENSG00000203485	2521.15	1.20154	0.314348	3.82232	0.0001322	0.00276383	INF2
ENSG00000182809	522.616	1.32932	0.274977	4.83428	1.34e-06	5.32e-05	CRIP2
ENSG00000186297	37.7685	-3.97819	0.831097	-4.78667	1.7e-06	6.5e-05	GABRA5
ENSG00000134138	561.651	-4.38047	0.4448	-9.84819	6.98e-23	8.38e-20	MEIS2
ENSG00000259460	17.566	-4.12521	1.16519	-3.54038	0.000399556	0.00707528	NA
ENSG00000137801	39420.7	2.28888	0.347461	6.58745	4.47e-11	5.73e-09	THBS1
ENSG00000276107	82.7077	1.80761	0.386938	4.67157	2.99e-06	0.000106155	NA
ENSG00000278621	174.639	2.36969	0.631787	3.75078	0.000176285	0.00354284	NA
ENSG00000150667	308.599	1.88635	0.376553	5.00951	5.46e-07	2.36e-05	FSIP1
ENSG00000166073	494.697	1.17624	0.24611	4.77931	1.76e-06	6.67e-05	GPR176
ENSG00000137841	118.141	3.88803	0.738686	5.26344	1.41e-07	7.09e-06	PLCB2
ENSG00000188549	641.952	1.97485	0.225801	8.74597	2.21e-18	1.33e-15	CCDC9B
ENSG00000140323	108.834	1.14779	0.278989	4.1141	3.89e-05	0.00100636	DISP2
ENSG00000137767	83.388	1.53737	0.356929	4.30721	1.65e-05	0.000476225	SQOR
ENSG00000137872	187.044	-1.81756	0.509911	-3.56447	0.00036459	0.00655004	SEMA6D
ENSG00000104177	261.867	1.82162	0.329266	5.53238	3.16e-08	1.87e-06	MYEF2
ENSG00000128833	557.918	2.44355	0.517833	4.71879	2.37e-06	8.72e-05	MYO5C
ENSG00000171016	52.5068	-1.28113	0.450175	-2.84586	0.00442922	0.0499991	PYGO1
ENSG00000128849	70.2012	-1.8329	0.497956	-3.68085	0.000232461	0.00445736	CGNL1
ENSG00000182718	18865.3	1.17371	0.163589	7.17475	7.24e-13	1.36e-10	ANXA2
ENSG00000069667	120.919	-1.21153	0.391192	-3.09702	0.00195478	0.0261722	RORA
ENSG00000198535	37.237	-4.43897	1.00952	-4.39709	1.1e-05	0.000332475	C2CD4A
ENSG00000166949	1905.01	1.29905	0.187765	6.91848	4.57e-12	7.25e-10	SMAD3
ENSG00000103647	258.609	-1.28832	0.298448	-4.31673	1.58e-05	0.000458216	CORO2B
ENSG00000259426	95.1112	1.36764	0.425318	3.21557	0.00130185	0.01875	LOC145694
ENSG00000187720	67.4539	-1.22916	0.353893	-3.47325	0.000514193	0.00870413	THSD4
ENSG00000067141	565.065	1.22702	0.294792	4.16231	3.15e-05	0.000839109	NEO1
ENSG00000137868	54.0546	-2.39746	0.620967	-3.86085	0.000112995	0.00243111	STRA6
ENSG00000260266	20.5742	-6.20047	1.44126	-4.3021	1.69e-05	0.000485878	PPIAP46
ENSG00000179361	63.962	-1.08332	0.347789	-3.11488	0.0018402	0.0249464	ARID3B
ENSG00000173546	6250.8	1.7049	0.338857	5.03135	4.87e-07	2.13e-05	CSPG4
ENSG00000260892	169.372	1.60161	0.48737	3.28623	0.0010154	0.0151938	NA
ENSG00000140368	20.3392	2.52751	0.717077	3.52474	0.000423894	0.00738374	PSTPIP1
ENSG00000166426	25.0142	-3.94008	1.11508	-3.53345	0.000410172	0.0072101	CRABP1
ENSG00000140379	106.485	-3.33873	0.651631	-5.12365	3e-07	1.38e-05	BCL2A1
ENSG00000183496	182.631	-1.07153	0.253219	-4.23165	2.32e-05	0.000641302	MEX3B
ENSG00000259518	7.49792	-4.33968	1.24274	-3.49202	0.000479386	0.00813704	LINC01583
ENSG00000156218	259.238	-4.36682	0.616222	-7.08644	1.38e-12	2.49e-10	ADAMTSL3
ENSG00000136383	63.3854	1.64726	0.479141	3.43794	0.000586155	0.00966678	ALPK3
ENSG00000140538	16.5634	-2.91045	0.983597	-2.95899	0.00308651	0.0376038	NTRK3
ENSG00000157766	2552.47	1.63475	0.552801	2.95721	0.0031044	0.0377403	ACAN
ENSG00000140511	128.715	-1.24824	0.337834	-3.69482	0.000220041	0.004279	HAPLN3
ENSG00000182054	866.116	-1.8323	0.331083	-5.53425	3.13e-08	1.86e-06	IDH2
ENSG00000185518	38.7751	-2.72303	0.67782	-4.01734	5.89e-05	0.00142965	SV2B
ENSG00000140557	55.3829	-3.59949	0.642789	-5.5998	2.15e-08	1.34e-06	ST8SIA2
ENSG00000185442	29.1864	1.51856	0.483275	3.14222	0.00167671	0.023176	FAM174B
ENSG00000184254	638.085	2.25591	0.443879	5.08227	3.73e-07	1.67e-05	ALDH1A3
ENSG00000118898	249.1	1.43655	0.350083	4.10347	4.07e-05	0.0010448	PPL
ENSG00000262454	116.262	-1.41032	0.292012	-4.82966	1.37e-06	5.41e-05	NA
ENSG00000167191	185.104	-2.59466	0.37767	-6.87019	6.41e-12	9.86e-10	GPRC5B
ENSG00000176046	270.987	1.80336	0.521289	3.45942	0.000541344	0.0090996	NUPR1
ENSG00000196502	56.7607	1.97573	0.664767	2.97207	0.00295803	0.0362649	SULT1A1
ENSG00000197471	534.685	1.26017	0.318669	3.95448	7.67e-05	0.00179271	SPN
ENSG00000103485	510.136	-1.39652	0.348739	-4.00449	6.22e-05	0.00150015	QPRT
ENSG00000171208	1066.69	-1.88782	0.400482	-4.71388	2.43e-06	8.89e-05	NETO2
ENSG00000102935	21.047	-3.02912	0.805362	-3.76119	0.00016911	0.00341652	ZNF423
ENSG00000121281	485.798	1.12536	0.295971	3.80227	0.000143378	0.0029576	ADCY7
ENSG00000167208	22.1916	3.03873	1.0013	3.0348	0.00240699	0.0307893	SNX20
ENSG00000103449	72.0631	-5.63265	0.876901	-6.42336	1.33e-10	1.48e-08	SALL1
ENSG00000275191	5.40585	-3.55203	1.23569	-2.87454	0.00404621	0.0468877	NA
ENSG00000177508	1526.22	-3.05128	0.284872	-10.7111	9.03e-27	1.58e-23	IRX3
ENSG00000283689	29.6329	-3.17712	0.944167	-3.365	0.000765442	0.0120151	NA
ENSG00000245694	106.261	-2.07915	0.392946	-5.29119	1.22e-07	6.19e-06	CRNDE
ENSG00000176842	313.58	-4.07049	0.392886	-10.3605	3.75e-25	6.01e-22	IRX5
ENSG00000159387	24.8669	-2.38001	0.806305	-2.95175	0.0031598	0.0382542	IRX6
ENSG00000169715	182.096	1.20198	0.373384	3.21914	0.00128575	0.0185466	MT1E
ENSG00000103034	139.239	-1.34236	0.448904	-2.99031	0.00278697	0.0347026	NDRG4
ENSG00000140937	1460.21	-1.36217	0.26853	-5.07268	3.92e-07	1.74e-05	CDH11
ENSG00000166592	309.802	1.40888	0.490638	2.87153	0.00408487	0.0472063	RRAD
ENSG00000196155	156.539	1.17895	0.333319	3.53699	0.000404711	0.0071494	PLEKHG4
ENSG00000039068	12.365	3.97688	1.03276	3.85071	0.000117776	0.00251425	CDH1
ENSG00000103044	193.678	-1.50562	0.468888	-3.21104	0.00132256	0.0190339	HAS3
ENSG00000198373	2089.96	1.01237	0.286942	3.52813	0.000418503	0.00730973	WWP2
ENSG00000152910	3.77612	-5.42417	1.76517	-3.07289	0.00211993	0.0278783	CNTNAP4
ENSG00000166446	166.364	1.20491	0.369997	3.25653	0.00112784	0.0165667	CDYL2
ENSG00000197943	149.862	1.00779	0.264781	3.80614	0.000141155	0.00292874	PLCG2
ENSG00000184860	66.8725	2.3478	0.385369	6.09235	1.11e-09	9.61e-08	SDR42E1
ENSG00000103175	96.294	1.98759	0.490863	4.04918	5.14e-05	0.0012644	WFDC1
ENSG00000103196	285.129	1.66695	0.517838	3.21906	0.00128612	0.0185466	CRISPLD2
ENSG00000177374	255.678	-1.21525	0.413179	-2.94122	0.0032692	0.0392324	HIC1
ENSG00000239697	67.3534	1.14901	0.333767	3.44254	0.000576276	0.00954482	TNFSF12
ENSG00000129244	94.0829	-1.81083	0.606949	-2.98349	0.00284981	0.0352339	ATP1B2
ENSG00000179111	36.3801	-2.47066	0.705326	-3.50286	0.000460294	0.00788925	HES7
ENSG00000065320	311.267	-3.43166	0.362216	-9.47405	2.69e-21	2.87e-18	NTN1
ENSG00000233670	10.4813	-5.53464	1.58004	-3.50285	0.000460305	0.00788925	PIRT
ENSG00000125430	295.403	1.43935	0.263921	5.4537	4.93e-08	2.78e-06	HS3ST3B1
ENSG00000170425	115.486	-1.08102	0.355744	-3.03874	0.00237566	0.0305474	ADORA2B
ENSG00000128487	1032.16	-1.09526	0.21527	-5.08783	3.62e-07	1.63e-05	SPECC1
ENSG00000260019	5.12466	-5.59468	1.61208	-3.47046	0.000519563	0.00877957	LINC01992
ENSG00000126861	10.6622	-2.8577	0.884947	-3.22924	0.0012412	0.0180115	OMG
ENSG00000185862	64.5754	2.3338	0.553941	4.21308	2.52e-05	0.00068555	EVI2B
ENSG00000126860	134.155	1.41745	0.350371	4.04558	5.22e-05	0.00128235	EVI2A
ENSG00000131242	174.533	1.0439	0.366262	2.85015	0.00436985	0.0495619	RAB11FIP4
ENSG00000141314	12.5582	-2.23793	0.769645	-2.90774	0.00364051	0.0429638	RHBDL3
ENSG00000279668	8.34773	-5.86258	1.49269	-3.92753	8.58e-05	0.00195603	NA
ENSG00000263571	10.7816	-4.06083	1.27415	-3.18708	0.00143716	0.0204081	NA
ENSG00000108691	625.373	-3.39129	0.388232	-8.7352	2.43e-18	1.42e-15	CCL2
ENSG00000270885	107.076	-1.73897	0.348501	-4.98987	6.04e-07	2.59e-05	RASL10B
ENSG00000141750	41.0793	-3.26886	0.640375	-5.10459	3.32e-07	1.51e-05	STAC2
ENSG00000186832	16.1511	-3.51126	0.991714	-3.5406	0.000399215	0.00707528	KRT16
ENSG00000128422	53.5608	-2.92417	0.65469	-4.46649	7.95e-06	0.000251263	KRT17
ENSG00000126561	100.484	1.61623	0.348581	4.6366	3.54e-06	0.000123727	STAT5A
ENSG00000175832	373.134	-2.16116	0.361578	-5.97702	2.27e-09	1.8e-07	ETV4
ENSG00000267121	104.498	2.37429	0.574592	4.13213	3.59e-05	0.000940808	LOC339192
ENSG00000184922	1550.02	1.25463	0.410009	3.06001	0.00221331	0.0288888	FMNL1
ENSG00000259207	168.454	1.14097	0.375861	3.03561	0.00240051	0.0307563	ITGB3
ENSG00000141293	36.8526	2.5627	0.574189	4.46316	8.08e-06	0.000254779	SKAP1
ENSG00000120093	450.491	-1.13836	0.300563	-3.78743	0.000152212	0.00311444	HOXB3
ENSG00000064300	230.928	1.64423	0.379959	4.3274	1.51e-05	0.00044122	NGFR
ENSG00000005884	9294.86	1.37499	0.365646	3.76044	0.000169614	0.00342311	ITGA3
ENSG00000136457	314.752	1.60198	0.540367	2.96462	0.00303059	0.0370164	CHAD
ENSG00000154975	63.5606	-3.58764	0.750439	-4.78071	1.75e-06	6.65e-05	CA10
ENSG00000166292	67.8019	-1.4397	0.404775	-3.5568	0.000375397	0.00672181	TMEM100
ENSG00000183691	71.3623	1.3545	0.383844	3.52878	0.000417487	0.00730523	NOG
ENSG00000180891	545.969	1.08226	0.335114	3.22954	0.0012399	0.0180061	CUEDC1
ENSG00000175175	56.833	-3.81874	0.635531	-6.00874	1.87e-09	1.49e-07	PPM1E
ENSG00000170921	1195.31	-1.10316	0.199612	-5.52654	3.27e-08	1.92e-06	TANC2
ENSG00000108370	22.6309	1.95918	0.645305	3.03605	0.00239702	0.0307436	RGS9
ENSG00000168646	135.5	-1.49085	0.488059	-3.05466	0.00225316	0.0293292	AXIN2
ENSG00000108932	54.3034	-2.32737	0.704733	-3.30249	0.000958306	0.0144976	SLC16A6
ENSG00000108950	76.9245	-3.34526	0.516409	-6.47793	9.3e-11	1.09e-08	FAM20A
ENSG00000108984	140.29	-1.3449	0.306811	-4.38347	1.17e-05	0.000351742	MAP2K6
ENSG00000123700	198.644	-2.33121	0.383163	-6.08413	1.17e-09	1e-07	KCNJ2
ENSG00000180616	34.9738	-3.75097	0.814154	-4.6072	4.08e-06	0.000137811	SSTR2
ENSG00000141540	51.718	-1.33468	0.451834	-2.95391	0.00313773	0.0380349	TTYH2
ENSG00000132470	206.784	1.05656	0.317429	3.3285	0.000873144	0.0133884	ITGB4
ENSG00000176170	436.182	-2.04693	0.401106	-5.10321	3.34e-07	1.52e-05	SPHK1
ENSG00000167895	25.3585	2.01993	0.66476	3.03858	0.00237695	0.0305474	TMC8
ENSG00000108639	342.151	1.07893	0.279943	3.8541	0.000116157	0.002488	SYNGR2
ENSG00000184557	1034.34	-1.69641	0.388779	-4.36343	1.28e-05	0.000380801	SOCS3
ENSG00000266970	7.95128	-3.14795	1.02545	-3.06981	0.00214196	0.0281102	LOC101928674
ENSG00000267123	19.1833	-3.06674	0.743127	-4.12681	3.68e-05	0.000960218	SCAT1
ENSG00000173894	68.3214	-2.40811	0.440937	-5.46134	4.73e-08	2.67e-06	CBX2
ENSG00000171246	136.145	2.26984	0.699402	3.24541	0.00117283	0.0171489	NPTX1
ENSG00000261888	27.2052	2.61755	0.725755	3.60666	0.00031016	0.00573542	NA
ENSG00000158270	2993.96	-1.71029	0.431619	-3.96251	7.42e-05	0.00173989	COLEC12
ENSG00000170579	116.525	-3.09951	0.484687	-6.39486	1.61e-10	1.77e-08	DLGAP1
ENSG00000168461	2806.12	-1.36802	0.205063	-6.67123	2.54e-11	3.41e-09	RAB31
ENSG00000168675	458.34	-1.23627	0.407267	-3.03552	0.00240121	0.0307563	LDLRAD4
ENSG00000154080	35.8839	-3.54193	0.767438	-4.61527	3.93e-06	0.000134235	CHST9
ENSG00000170558	633.371	-2.40073	0.564234	-4.25484	2.09e-05	0.000585912	CDH2
ENSG00000046604	516.197	1.07607	0.356641	3.01724	0.00255091	0.0323716	DSG2
ENSG00000141441	229.599	1.06931	0.342108	3.12565	0.00177412	0.0242261	GAREM1
ENSG00000141431	12.3226	-3.83437	0.975964	-3.9288	8.54e-05	0.00194801	ASXL3
ENSG00000134769	76.799	-2.2687	0.503233	-4.50826	6.54e-06	0.000210355	DTNA
ENSG00000041353	302.961	-1.88912	0.536389	-3.52191	0.000428443	0.00744274	RAB27B
ENSG00000081923	974.643	1.34111	0.276814	4.84479	1.27e-06	5.05e-05	ATP8B1
ENSG00000198796	548.642	-3.12038	0.413937	-7.53828	4.76e-14	1.09e-11	ALPK2
ENSG00000224367	7.34739	-3.22589	1.06017	-3.04279	0.00234393	0.0302851	NA
ENSG00000134443	5.63239	-4.95525	1.47361	-3.36267	0.000771935	0.0120874	GRP
ENSG00000141655	60.0008	4.50571	0.624111	7.2194	5.22e-13	1e-10	TNFRSF11A
ENSG00000141664	570.551	1.03304	0.327204	3.15719	0.00159299	0.0222105	ZCCHC2
ENSG00000150636	73.4979	-2.96488	0.496793	-5.96804	2.4e-09	1.89e-07	CCDC102B
ENSG00000206052	38.6243	-4.42266	0.716755	-6.1704	6.81e-10	6.29e-08	DOK6
ENSG00000131196	355.771	1.07678	0.300569	3.58247	0.000340363	0.0061894	NFATC1
ENSG00000180448	322.598	2.03752	0.435312	4.68061	2.86e-06	0.000102335	ARHGAP45
ENSG00000181588	409.837	-1.35523	0.38326	-3.53606	0.000406144	0.00715894	MEX3D
ENSG00000007264	46.0286	-1.141	0.388437	-2.9374	0.00330978	0.0395958	MATK
ENSG00000105255	70.242	-2.22084	0.464068	-4.78559	1.7e-06	6.53e-05	FSD1
ENSG00000105519	82.0238	1.02787	0.343771	2.98999	0.0027899	0.0347165	CAPS
ENSG00000205744	34.9229	2.4348	0.616356	3.95032	7.8e-05	0.00181103	DENND1C
ENSG00000178531	122.843	-1.63999	0.36855	-4.44984	8.59e-06	0.000269781	CTXN1
ENSG00000090661	68.3733	1.19154	0.352328	3.38191	0.000719841	0.0113923	CERS4
ENSG00000099785	88.6729	1.3291	0.462115	2.87613	0.00402589	0.0467086	MARCHF2
ENSG00000105088	87.1679	-4.72573	0.587686	-8.04124	8.89e-16	2.8e-13	OLFM2
ENSG00000080573	2506.75	-3.00269	0.325631	-9.22112	2.94e-20	2.97e-17	COL5A3
ENSG00000080511	8.61564	-4.63598	1.27954	-3.62316	0.000291026	0.00542862	RDH8
ENSG00000105376	32.6736	-1.48547	0.438172	-3.39016	0.00069852	0.0111279	ICAM5
ENSG00000267598	230.364	-1.37288	0.450653	-3.04642	0.00231587	0.0300032	NA
ENSG00000132000	377.439	-1.92164	0.518336	-3.70733	0.000209455	0.00411059	PODNL1
ENSG00000104998	76.3931	-1.43734	0.367468	-3.91146	9.17e-05	0.00205432	IL27RA
ENSG00000074181	1432.26	-3.56007	0.443268	-8.03142	9.64e-16	2.99e-13	NOTCH3
ENSG00000105122	238.212	1.31702	0.440309	2.99112	0.00277954	0.034655	RASAL3
ENSG00000160111	68.3996	1.11402	0.354613	3.14152	0.00168075	0.0231985	CPAMD8
ENSG00000105664	39.4247	4.1682	0.989327	4.21317	2.52e-05	0.00068555	COMP
ENSG00000130287	52.1616	-5.91906	0.980269	-6.0382	1.56e-09	1.27e-07	NCAN
ENSG00000121297	172.668	-3.86024	0.503592	-7.66542	1.78e-14	4.45e-12	TSHZ3
ENSG00000130881	272.304	-1.1519	0.31096	-3.70434	0.00021194	0.0041551	LRP3
ENSG00000124302	50.1411	-5.55111	0.903812	-6.14189	8.15e-10	7.36e-08	CHST8
ENSG00000153885	643.061	-1.78328	0.418513	-4.26099	2.04e-05	0.000571684	KCTD15
ENSG00000105711	73.8153	1.74798	0.431292	4.05288	5.06e-05	0.00124628	SCN1B
ENSG00000089327	2993.87	1.11726	0.25502	4.38107	1.18e-05	0.000353976	FXYD5
ENSG00000105699	189.675	1.82783	0.422756	4.32361	1.53e-05	0.000446836	LSR
ENSG00000161249	35.0349	4.3595	0.809241	5.38714	7.16e-08	3.89e-06	DMKN
ENSG00000011590	11.3777	-3.22635	0.841062	-3.83604	0.000125033	0.00264275	ZBTB32
ENSG00000105290	57.4277	-2.55996	0.530288	-4.82748	1.38e-06	5.43e-05	APLP1
ENSG00000105738	2504.3	1.1298	0.294608	3.83492	0.000125603	0.00265189	SIPA1L3
ENSG00000167642	390.916	2.04548	0.322895	6.33482	2.38e-10	2.51e-08	SPINT2
ENSG00000196218	93.704	-3.38255	0.791261	-4.27488	1.91e-05	0.000540335	RYR1
ENSG00000130755	435.868	1.07183	0.291054	3.68259	0.000230877	0.0044425	GMFG
ENSG00000167601	4196.33	1.51668	0.360136	4.2114	2.54e-05	0.0006897	AXL
ENSG00000105767	826.847	1.89549	0.41434	4.57473	4.77e-06	0.000158505	CADM4
ENSG00000073008	1256.6	1.22241	0.259006	4.71962	2.36e-06	8.7e-05	PVR
ENSG00000186567	73.9426	1.76157	0.40788	4.31884	1.57e-05	0.000455226	CEACAM19
ENSG00000279095	92.1144	1.4274	0.399352	3.57429	0.000351178	0.0063473	NA
ENSG00000130203	373.335	-2.53414	0.379828	-6.6718	2.53e-11	3.41e-09	APOE
ENSG00000104881	352.151	1.36784	0.356525	3.83658	0.000124761	0.0026399	PPP1R13L
ENSG00000197405	13.7334	2.56485	0.877649	2.9224	0.00347341	0.0411942	C5AR1
ENSG00000105419	56.7531	-1.85871	0.58888	-3.15635	0.00159759	0.0222586	MEIS3
ENSG00000118160	589.649	-5.58885	0.95987	-5.82251	5.8e-09	4.09e-07	SLC8A2
ENSG00000105499	41.6961	2.16299	0.55691	3.88391	0.00010279	0.00225703	PLA2G4C
ENSG00000177380	31.6663	-1.66342	0.494501	-3.36383	0.000768682	0.0120551	PPFIA3
ENSG00000063127	20.0087	-1.72471	0.560663	-3.0762	0.00209655	0.0276845	SLC6A16
ENSG00000074219	602.369	-1.71055	0.341334	-5.01137	5.4e-07	2.35e-05	TEAD2
ENSG00000142552	477.459	-1.29679	0.365179	-3.5511	0.000383622	0.00684357	RCN3
ENSG00000169169	67.1384	-2.05746	0.558613	-3.68316	0.000230364	0.00443931	CPT1C
ENSG00000105357	60.8246	3.34771	0.690507	4.84819	1.25e-06	4.98e-05	MYH14
ENSG00000105374	12.0495	-3.34814	1.01041	-3.31363	0.000920919	0.0140399	NKG7
ENSG00000105509	24.0112	-4.07837	1.12648	-3.62044	0.000294103	0.00546563	HAS1
ENSG00000171051	29.874	-2.70363	0.910804	-2.9684	0.00299354	0.0366571	FPR1
ENSG00000269001	33.461	2.27149	0.59921	3.7908	0.00015016	0.00308229	NA
ENSG00000267577	19.0822	-1.80002	0.630853	-2.85332	0.00432656	0.0492162	NA
ENSG00000160469	95.9091	-1.37176	0.439912	-3.11826	0.00181924	0.0247193	BRSK1
ENSG00000198053	832.778	1.08769	0.241837	4.4976	6.87e-06	0.000220431	SIRPA
ENSG00000088882	91.566	-4.43438	0.573444	-7.73289	1.05e-14	2.73e-12	CPXM1
ENSG00000101265	23.6398	-2.08427	0.722118	-2.88633	0.00389766	0.0455752	RASSF2
ENSG00000101333	376.397	1.71361	0.30778	5.56765	2.58e-08	1.57e-06	PLCB4
ENSG00000132639	61.472	-2.35896	0.441769	-5.33981	9.3e-08	4.88e-06	SNAP25
ENSG00000125820	66.7705	1.76031	0.452442	3.89067	0.0001	0.00220763	NKX2-2
ENSG00000178726	606.257	1.66291	0.435226	3.82079	0.000133025	0.00277804	THBD
ENSG00000170369	177.814	2.19066	0.620221	3.53206	0.00041234	0.00724158	CST2
ENSG00000230133	16.5491	-7.37258	1.37493	-5.36215	8.22e-08	4.39e-06	LINC01721
ENSG00000101463	179.508	-3.06991	0.460004	-6.67365	2.5e-11	3.4e-09	SYNDIG1
ENSG00000154930	230.122	-1.95346	0.44816	-4.35885	1.31e-05	0.000386986	ACSS1
ENSG00000100994	3015.13	1.00806	0.31672	3.1828	0.00145858	0.0206531	PYGB
ENSG00000088320	18.7179	2.80894	0.687787	4.08402	4.43e-05	0.00111897	REM1
ENSG00000125968	345.163	1.51727	0.334984	4.52938	5.92e-06	0.000191988	ID1
ENSG00000179772	99.7545	1.53889	0.515011	2.98807	0.00280742	0.0348354	FOXS1
ENSG00000101336	289.218	-4.79999	0.551358	-8.70577	3.15e-18	1.73e-15	HCK
ENSG00000101400	213.261	1.24925	0.369309	3.38267	0.00071786	0.0113704	SNTA1
ENSG00000204103	102.426	-5.62242	0.633335	-8.87748	6.84e-19	4.69e-16	MAFB
ENSG00000124191	368.212	-3.10293	0.393305	-7.88936	3.04e-15	8.77e-13	TOX2
ENSG00000196839	133.429	-2.02379	0.399064	-5.07135	3.95e-07	1.74e-05	ADA
ENSG00000100985	105.687	-4.0977	0.708439	-5.78412	7.29e-09	5e-07	MMP9
ENSG00000196562	1719.19	-3.29646	0.505008	-6.52754	6.69e-11	8.23e-09	SULF2
ENSG00000158445	69.7913	3.34315	0.790288	4.2303	2.33e-05	0.000644248	KCNB1
ENSG00000158470	1220.2	-1.03723	0.185613	-5.58816	2.29e-08	1.42e-06	B4GALT5
ENSG00000172216	402.098	-1.06664	0.303633	-3.51292	0.000443209	0.00765771	CEBPB
ENSG00000042062	29.8531	2.09112	0.474079	4.4109	1.03e-05	0.000314941	RIPOR3
ENSG00000101096	318.009	1.24926	0.209967	5.94978	2.69e-09	2.07e-07	NFATC2
ENSG00000101115	201.538	-3.69273	0.574404	-6.42879	1.29e-10	1.45e-08	SALL4
ENSG00000182463	16.3215	-5.10028	1.23069	-4.14423	3.41e-05	0.000899823	TSHZ2
ENSG00000019186	26.6432	-4.54724	1.11907	-4.0634	4.84e-05	0.00120198	CYP24A1
ENSG00000101134	366.842	-2.90981	0.610175	-4.76882	1.85e-06	6.97e-05	DOK5
ENSG00000087510	339.774	-1.45127	0.425817	-3.40819	0.000653949	0.010576	TFAP2C
ENSG00000124225	757.061	-3.29737	0.52372	-6.29605	3.05e-10	3.15e-08	PMEPA1
ENSG00000278709	12.6618	-3.65388	0.980097	-3.72808	0.000192946	0.00383359	NKILA
ENSG00000198768	1479.16	-2.93927	0.437689	-6.71544	1.87e-11	2.61e-09	APCDD1L
ENSG00000231290	159.786	-2.28963	0.406317	-5.63508	1.75e-08	1.13e-06	APCDD1L-DT
ENSG00000176659	21.7703	2.78123	0.684301	4.06434	4.82e-05	0.00119878	C20orf197
ENSG00000179242	17.3918	-3.19613	1.02979	-3.10368	0.00191132	0.0256978	CDH4
ENSG00000130702	1424.36	1.28659	0.240199	5.35635	8.49e-08	4.47e-06	LAMA5
ENSG00000174403	95.8887	-3.86822	0.528358	-7.32122	2.46e-13	5.07e-11	NA
ENSG00000154654	107.102	2.39179	0.419683	5.69903	1.2e-08	7.98e-07	NCAM2
ENSG00000166265	146.444	-5.90002	1.4143	-4.17168	3.02e-05	0.000809086	CYYR1
ENSG00000154736	665.224	2.55476	0.371622	6.8746	6.22e-12	9.63e-10	ADAMTS5
ENSG00000156265	617.917	2.84621	0.423193	6.72556	1.75e-11	2.45e-09	MAP3K7CL
ENSG00000142149	76.4866	-2.90813	0.659459	-4.40987	1.03e-05	0.000315437	HUNK
ENSG00000159212	76.9758	-2.12055	0.395605	-5.36028	8.31e-08	4.41e-06	CLIC6
ENSG00000157551	55.9682	-1.55149	0.449262	-3.45342	0.000553523	0.00924768	KCNJ15
ENSG00000183778	15.6664	2.46146	0.775352	3.17464	0.00150025	0.0211167	B3GALT5
ENSG00000183421	97.2577	-3.29483	0.60848	-5.41486	6.13e-08	3.4e-06	RIPK4
ENSG00000160255	117.783	2.82579	0.479818	5.8893	3.88e-09	2.86e-07	ITGB2
ENSG00000197381	739.942	1.13219	0.317697	3.56374	0.000365615	0.00655888	ADARB1
ENSG00000183570	56.7517	-3.52501	0.650272	-5.42083	5.93e-08	3.3e-06	PCBP3
ENSG00000280604	11.3786	-3.1608	0.967377	-3.2674	0.00108542	0.0160663	NA
ENSG00000142173	15951.6	-1.41091	0.277062	-5.09239	3.54e-07	1.59e-05	COL6A2
ENSG00000160307	946.514	1.73803	0.50766	3.42362	0.000617932	0.0101041	S100B
ENSG00000100181	134.273	2.52812	0.547451	4.61799	3.87e-06	0.000133174	TPTEP1
ENSG00000283633	100.071	2.1689	0.549341	3.94818	7.87e-05	0.00182066	NA
ENSG00000070371	79.0281	1.73882	0.444017	3.91612	9e-05	0.00202211	CLTCL1
ENSG00000100228	38.9424	-1.48335	0.47161	-3.14528	0.00165926	0.0229829	RAB36
ENSG00000186716	458.206	1.45279	0.357444	4.06438	4.82e-05	0.00119878	BCR
ENSG00000100031	42.2685	1.33969	0.431429	3.10525	0.0019012	0.0255976	GGT1
ENSG00000100077	324.66	-1.76164	0.283825	-6.20676	5.41e-10	5.17e-08	GRK3
ENSG00000128203	39.316	-1.85967	0.61569	-3.02047	0.00252381	0.0320913	ASPHD2
ENSG00000206028	40.6712	-2.53028	0.788515	-3.20892	0.00133235	0.0191605	NA
ENSG00000183762	581.782	-2.95441	0.352716	-8.37619	5.47e-17	2.23e-14	KREMEN1
ENSG00000186998	43.2281	-2.91276	0.585634	-4.97368	6.57e-07	2.8e-05	EMID1
ENSG00000100285	190.413	-1.67299	0.288008	-5.80883	6.29e-09	4.4e-07	NEFH
ENSG00000100100	129.336	1.68879	0.441819	3.82235	0.000132186	0.00276383	PIK3IP1
ENSG00000100234	14802	1.17043	0.252085	4.64301	3.43e-06	0.000120168	TIMP3
ENSG00000133424	36.7218	3.61773	0.707617	5.11255	3.18e-07	1.46e-05	LARGE1
ENSG00000100292	100.605	-1.49346	0.409681	-3.64543	0.000266944	0.00504803	HMOX1
ENSG00000128284	409.166	1.18644	0.254308	4.66538	3.08e-06	0.000108798	APOL3
ENSG00000100336	48.3891	-4.34327	0.853555	-5.08845	3.61e-07	1.62e-05	APOL4
ENSG00000100385	23.4748	-2.64863	0.624194	-4.24328	2.2e-05	0.000613354	IL2RB
ENSG00000235237	23.2499	-3.19022	0.975718	-3.26961	0.00107696	0.015978	NA
ENSG00000133466	360.906	-2.18843	0.256611	-8.52818	1.49e-17	6.8e-15	C1QTNF6
ENSG00000100055	67.485	1.48663	0.445313	3.3384	0.00084262	0.012993	CYTH4
ENSG00000184949	51.2921	-1.09333	0.362813	-3.01348	0.00258269	0.0326671	FAM227A
ENSG00000100307	46.3324	1.82318	0.458696	3.9747	7.05e-05	0.00166943	CBX7
ENSG00000100311	48.2644	2.97282	0.628679	4.72867	2.26e-06	8.37e-05	PDGFB
ENSG00000128268	17.8506	-2.50303	0.728904	-3.43396	0.00059483	0.00980142	MGAT3
ENSG00000128285	27.0818	-4.99093	0.803985	-6.20774	5.38e-10	5.16e-08	MCHR1
ENSG00000128274	152.467	1.61139	0.366604	4.39545	1.11e-05	0.000334464	A4GALT
ENSG00000138964	187.835	1.64003	0.529317	3.09839	0.00194575	0.0260877	PARVG
ENSG00000188064	703.618	-1.71101	0.419193	-4.08167	4.47e-05	0.00112739	WNT7B
ENSG00000075275	298.519	-2.3685	0.455334	-5.20167	1.98e-07	9.61e-06	CELSR1
ENSG00000285722	5.43401	-5.21128	1.58679	-3.28416	0.00102285	0.0152815	NA
ENSG00000128165	37.7236	1.86852	0.597117	3.12924	0.00175259	0.0240004	ADM2
ENSG00000101825	1259.98	-2.75358	0.300629	-9.1594	5.22e-20	5.01e-17	MXRA5
ENSG00000146938	27.7332	-5.36876	1.11172	-4.82926	1.37e-06	5.41e-05	NLGN4X
ENSG00000011201	506.335	-6.65142	1.20221	-5.53264	3.15e-08	1.87e-06	ANOS1
ENSG00000073464	97.9074	1.54104	0.317855	4.84825	1.25e-06	4.98e-05	CLCN4
ENSG00000238178	17.3742	-3.87806	1.09634	-3.53726	0.000404301	0.0071494	NA
ENSG00000188158	156.002	-1.59725	0.48593	-3.28699	0.00101265	0.0151644	NHS
ENSG00000185915	190.661	1.32958	0.397893	3.34154	0.000833142	0.0128675	KLHL34
ENSG00000102230	26.3857	-2.40057	0.614671	-3.90546	9.4e-05	0.00209621	PCYT1B
ENSG00000198814	107.773	-1.37488	0.369296	-3.72297	0.000196895	0.00390123	GK
ENSG00000147027	112.22	3.65391	0.424791	8.60167	7.86e-18	4.08e-15	TMEM47
ENSG00000165169	1642.31	1.34685	0.303057	4.44423	8.82e-06	0.000276468	DYNLT3
ENSG00000101955	717.059	-2.34415	0.256869	-9.12585	7.12e-20	6.51e-17	SRPX
ENSG00000189221	33.0628	2.79391	0.827801	3.37509	0.000737903	0.0116276	MAOA
ENSG00000069535	15.6009	-3.10077	0.96325	-3.21907	0.00128609	0.0185466	MAOB
ENSG00000229563	36.3008	1.58475	0.440313	3.59914	0.000319272	0.00586441	LINC01204
ENSG00000065923	1238.33	1.54468	0.332377	4.64737	3.36e-06	0.000117872	SLC9A7
ENSG00000126759	40.0139	1.81873	0.477214	3.81115	0.000138323	0.00287931	CFP
ENSG00000017483	1130.14	-1.21392	0.199362	-6.08903	1.14e-09	9.74e-08	SLC38A5
ENSG00000102312	390.253	-1.00969	0.352982	-2.86046	0.00423028	0.0484369	PORCN
ENSG00000196368	54.6283	-1.50259	0.421056	-3.56863	0.000358846	0.0064798	NUDT11
ENSG00000102313	1960.97	2.02591	0.561832	3.6059	0.00031107	0.00574672	ITIH6
ENSG00000089472	49.7168	-3.42836	0.622054	-5.51135	3.56e-08	2.07e-06	HEPH
ENSG00000090776	646.327	-1.35021	0.304796	-4.42988	9.43e-06	0.000291842	EFNB1
ENSG00000147168	24.771	1.96998	0.654222	3.01117	0.00260239	0.0328729	IL2RG
ENSG00000204131	109.18	-2.80842	0.4778	-5.87782	4.16e-09	3.05e-07	NHSL2
ENSG00000078596	370.422	1.43999	0.486692	2.95873	0.00308909	0.0376113	ITM2A
ENSG00000072133	47.2472	2.22088	0.637091	3.48597	0.000490347	0.00831513	RPS6KA6
ENSG00000186310	106.945	-2.12899	0.544129	-3.91265	9.13e-05	0.00204656	NAP1L3
ENSG00000165194	15.4952	-2.94588	0.817899	-3.60176	0.000316068	0.00581757	PCDH19
ENSG00000080561	103.271	1.65721	0.449275	3.68863	0.000225464	0.00436678	MID2
ENSG00000182890	42.4548	-1.5714	0.445454	-3.52763	0.0004193	0.00731217	GLUD2
ENSG00000225689	3.69282	-5.80699	1.88533	-3.08009	0.00206939	0.0274013	NA
ENSG00000182195	52.9878	2.63125	0.709635	3.7079	0.000208987	0.00410559	LDOC1
ENSG00000155966	351.696	-3.03146	0.337383	-8.98522	2.58e-19	1.98e-16	AFF2
ENSG00000185247	15.3085	-4.95706	1.31053	-3.78247	0.000155279	0.00316706	MAGEA11
ENSG00000102195	13.6635	-3.48646	1.11024	-3.14028	0.00168785	0.0232797	GPR50
ENSG00000198910	1115.7	1.30661	0.316967	4.12222	3.75e-05	0.000975553	L1CAM
ENSG00000160219	33.9452	-1.49251	0.515001	-2.89808	0.00375456	0.0440661	GAB3
ENSG00000165246	15.8835	-4.98601	1.35229	-3.68709	0.000226835	0.00438449	NLGN4Y
