# Supplementary material for: Reprogramming of human peripheral blood mononuclear cells into induced mesenchymal stromal cells using non-integrating vectors
Source: Commun Biol. 2023 Apr 11;6:393. doi: 10.1038/s42003-023-04737-x (PMC10090171; doi:10.1038/s42003-023-04737-x)
Supplement: Supplementary file 11 — Supplementary Data 8 [file 42003_2023_4737_MOESM11_ESM.xlsx]

## Sheet: Sheet1
Supplementary Data 8. log2() normalized RNA-seq read counts for selected genes (the numerical source data for Figure 5e, 6f, and 7d)
Gene	Group	Replicate 1	Replicate 2	Replicate 3	Mean	SD
SALL4	5F	6.2894	6.81632	6.34098	6.48223	0.290474
	4FnoO	3.02524	1.64336	3.3538	2.67413	0.907667
	4FnoK	7.1576	5.16004	5.3512	5.88961	1.10226
SFRP4	5F	5.99676	6.31379	5.9098	6.07345	0.21263
	4FnoO	-0.2197	3.31772	1.72338	1.60713	1.77157
	4FnoK	5.56043	6.44597	6.0743	6.0269	0.444669
JAKMIP2	5F	5.54148	5.68913	4.94761	5.39274	0.392502
	4FnoO	-1.27141	0.214601	0.903945	-0.0509558	1.11173
	4FnoK	7.03957	5.58776	5.54901	6.05878	0.849611
SYNDIG1	5F	4.56848	5.53492	4.46172	4.85504	0.591207
	4FnoO	1.21291	1.7269	2.46144	1.80042	0.6275
	4FnoK	5.51691	4.61394	4.66387	4.93157	0.507531
NNMT	5F	10.5929	11.1243	9.76386	10.4937	0.685635
	4FnoO	8.23247	7.91613	8.61233	8.25364	0.348581
	4FnoK	10.5335	10.3923	11.0196	10.6485	0.329098
DNMT1	5F	10.9697	10.8141	11.0069	10.9302	0.102276
	4FnoO	11.0227	10.7769	10.8557	10.8851	0.125483
	4FnoK	10.9111	10.9484	10.8589	10.9061	0.0449607
DNMT3B	5F	5.8928	6.20782	6.10842	6.06968	0.161044
	4FnoO	5.50924	6.15904	5.91842	5.86223	0.328524
	4FnoK	6.47257	6.59723	6.39251	6.48744	0.103168
TET1	5F	6.21732	6.02285	6.0732	6.10446	0.100933
	4FnoO	5.42747	5.94118	5.86118	5.74328	0.276408
	4FnoK	6.3147	5.77496	5.91486	6.0015	0.280107
TET2	5F	8.4753	8.19704	8.48433	8.38555	0.163323
	4FnoO	8.44023	8.46182	8.33681	8.41295	0.066822
	4FnoK	8.70616	8.47408	8.55618	8.57881	0.117681
ZFHX4	5F	10.2838	10.0614	9.65073	9.99866	0.321174
	4FnoO	4.68273	4.64023	5.95569	5.09288	0.747511
	4FnoK	10.7421	9.71029	9.4539	9.96878	0.681911
SLC8A2	5F	5.9548	6.65676	5.13326	5.91494	0.762534
	4FnoO	0.311905	-0.899919	1.69027	0.367417	1.29598
	4FnoK	7.10471	5.43549	5.14645	5.89555	1.05709
NCAM1	5F	6.04375	6.78595	5.97155	6.26709	0.450799
	4FnoO	0.356808	2.30345	1.81818	1.49281	1.01329
	4FnoK	7.45875	6.81839	7.09382	7.12365	0.321217
TFIP2	5F	11.7144	12.3551	10.8646	11.6447	0.747706
	4FnoO	3.53939	6.41339	7.6236	5.85879	2.09783
	4FnoK	12.3571	11.556	10.4795	11.4642	0.942141
