# Supplementary material for: Reprogramming of human peripheral blood mononuclear cells into induced mesenchymal stromal cells using non-integrating vectors
Source: Commun Biol. 2023 Apr 11;6:393. doi: 10.1038/s42003-023-04737-x (PMC10090171; doi:10.1038/s42003-023-04737-x)
Supplement: Supplementary file 12 — Supplementary Data 9 [file 42003_2023_4737_MOESM12_ESM.xlsx]

## Sheet: Sheet1
Supplementary Data 9. The methylation levels of all sites, promoters, exons, intron, and TSS regions from iMSCs (the numerical source data for Figure 6a and 6b)
Gene regions	Group	Replicate 1	Replicate 2	Mean	SD
All site	5F	25.15	30.33	27.74	3.66281
	4FnoO	27.8	37.97	32.885	7.19128
	4FnoK	27.99	28.08	28.035	0.0636396
Promoter	5F	12.85	14.47	13.66	1.14551
	4FnoO	13.69	16.76	15.225	2.17082
	4FnoK	14	14.12	14.06	0.0848528
Exon	5F	40.81	44.9	42.855	2.89207
	4FnoO	43.51	50.59	47.05	5.00632
	4FnoK	43.24	43.59	43.415	0.247487
Intron	5F	58.88	63.78	61.33	3.46482
	4FnoO	62.24	69.96	66.1	5.45886
	4FnoK	62.4	62.73	62.565	0.233345
TSS	5F	1.47	1.67	1.57	0.141421
	4FnoO	2.04	2.07	2.055	0.0212132
	4FnoK	1.87	1.59	1.73	0.19799
