# Supplementary material for: Reprogramming of human peripheral blood mononuclear cells into induced mesenchymal stromal cells using non-integrating vectors
Source: Commun Biol. 2023 Apr 11;6:393. doi: 10.1038/s42003-023-04737-x (PMC10090171; doi:10.1038/s42003-023-04737-x)
Supplement: Supplementary file 13 — Supplementary Data 10 [file 42003_2023_4737_MOESM13_ESM.csv]

Supplementary Data 10. DMCs when comparing 4FnoO iMSCs with 5F iMSCs
	seq names	start	end	width	strand	pvalue	qvalue	meth.diff	annot.seqnames	annot.start	annot.end	annot.width	annot.strand	annot.id	annot.tx_id	annot.gene_id	annot.symbol	annot.type	coor	df_GR_annotated$coor
1	chr1	928934	928934	1	-	0.000586895	0.091054861	44.98327759	chr1	928253	931951	3699	*	shelf:28	NA	NA	NA	hg38_cpg_shelves	chr1_928934	chr1_928934
2	chr1	936210	936210	1	-	0.000546537	0.086453629	31.73745174	chr1	935957	936258	302	*	shore:34	NA	NA	NA	hg38_cpg_shores	chr1_936210	chr1_936210
3	chr1	944161	944161	1	-	2.58E-05	0.008398432	48.82882883	chr1	942984	944983	2000	*	shore:36	NA	NA	NA	hg38_cpg_shores	chr1_944161	chr1_944161
4	chr1	982315	982315	1	+	9.96E-05	0.024272178	-45.04573171	chr1	981426	982345	920	*	shelf:32	NA	NA	NA	hg38_cpg_shelves	chr1_982315	chr1_982315
5	chr1	982354	982354	1	+	0.000125752	0.029106638	-34.55197133	chr1	982346	984345	2000	*	shore:44	NA	NA	NA	hg38_cpg_shores	chr1_982354	chr1_982354
6	chr1	1024936	1024936	1	+	2.54E-07	0.000174567	-41.93548387	chr1	1022964	1026414	3451	*	shelf:38	NA	NA	NA	hg38_cpg_shelves	chr1_1024936	chr1_1024936
7	chr1	1024961	1024961	1	+	0.000190118	0.039699261	-45.28735632	chr1	1022964	1026414	3451	*	shelf:38	NA	NA	NA	hg38_cpg_shelves	chr1_1024961	chr1_1024961
8	chr1	1024970	1024970	1	-	2.35E-05	0.007753924	-46.97802198	chr1	1022964	1026414	3451	*	shelf:38	NA	NA	NA	hg38_cpg_shelves	chr1_1024970	chr1_1024970
9	chr1	1024973	1024973	1	+	0.000361	0.064088035	-43.30400782	chr1	1022964	1026414	3451	*	shelf:38	NA	NA	NA	hg38_cpg_shelves	chr1_1024973	chr1_1024973
10	chr1	1025223	1025223	1	-	1.69E-05	0.005952471	-40.16666667	chr1	1022964	1026414	3451	*	shelf:38	NA	NA	NA	hg38_cpg_shelves	chr1_1025223	chr1_1025223
11	chr1	1025352	1025352	1	-	1.64E-05	0.00579234	-31.71296296	chr1	1022964	1026414	3451	*	shelf:38	NA	NA	NA	hg38_cpg_shelves	chr1_1025352	chr1_1025352
12	chr1	1025388	1025388	1	-	1.10E-05	0.004201194	-33.51235231	chr1	1022964	1026414	3451	*	shelf:38	NA	NA	NA	hg38_cpg_shelves	chr1_1025388	chr1_1025388
13	chr1	1061264	1061264	1	-	2.44E-09	2.95E-06	52.10643016	chr1	1056119	1062207	6089	*	intergenic:16	NA	NA	NA	hg38_genes_intergenic	chr1_1061264	chr1_1061264
14	chr1	1067239	1067239	1	+	6.49E-08	5.36E-05	61.06804479	chr1	1064532	1067282	2751	*	shore:67	NA	NA	NA	hg38_cpg_shores	chr1_1067239	chr1_1067239
15	chr1	1119130	1119130	1	-	0.000455792	0.075848943	40.92165899	chr1	1119066	1121065	2000	*	shelf:45	NA	NA	NA	hg38_cpg_shelves	chr1_1119130	chr1_1119130
16	chr1	1122001	1122001	1	+	0.000557201	0.087610483	31.11111111	chr1	1121362	1132016	10655	*	intergenic:19	NA	NA	NA	hg38_genes_intergenic	chr1_1122001	chr1_1122001
17	chr1	1124690	1124690	1	-	2.24E-05	0.007451009	31.25	chr1	1121362	1132016	10655	*	intergenic:19	NA	NA	NA	hg38_genes_intergenic	chr1_1124690	chr1_1124690
18	chr1	1161853	1161853	1	+	0.000312615	0.057652582	44.78114478	chr1	1144057	1162091	18035	*	intergenic:20	NA	NA	NA	hg38_genes_intergenic	chr1_1161853	chr1_1161853
19	chr1	1164174	1164174	1	-	2.42E-05	0.007956397	47.15909091	chr1	1162663	1165204	2542	*	island:57	NA	NA	NA	hg38_cpg_islands	chr1_1164174	chr1_1164174
20	chr1	1164204	1164204	1	-	0.000518577	0.083218626	38.70967742	chr1	1162663	1165204	2542	*	island:57	NA	NA	NA	hg38_cpg_islands	chr1_1164204	chr1_1164204
21	chr1	1167478	1167478	1	-	2.65E-05	0.008556101	-44.56521739	chr1	1167205	1169204	2000	*	shelf:50	NA	NA	NA	hg38_cpg_shelves	chr1_1167478	chr1_1167478
22	chr1	1168217	1168217	1	+	2.08E-05	0.007030868	-45.44444444	chr1	1168005	1169004	1000	+	promoter:99	uc010nyf.1	554210	MIR429	hg38_genes_promoters	chr1_1168217	chr1_1168217
23	chr1	1210235	1210235	1	-	0.00061573	0.09427966	36.33776091	chr1	1210188	1210498	311	*	island:62	NA	NA	NA	hg38_cpg_islands	chr1_1210235	chr1_1210235
24	chr1	1309768	1309768	1	-	1.50E-07	0.000110733	48.40840841	chr1	1309610	1310609	1000	-	promoter:8370	uc001aec.2	116983	ACAP3	hg38_genes_promoters	chr1_1309768	chr1_1309768
25	chr1	1309944	1309944	1	-	0.000471255	0.077627111	34.48275862	chr1	1309610	1310609	1000	-	promoter:8370	uc001aec.2	116983	ACAP3	hg38_genes_promoters	chr1_1309944	chr1_1309944
26	chr1	1345048	1345048	1	+	0.000381706	0.066732139	-20.45454545	chr1	1343469	1346552	3084	*	shelf:68	NA	NA	NA	hg38_cpg_shelves	chr1_1345048	chr1_1345048
27	chr1	1347720	1347720	1	+	2.79E-06	0.00134682	38.23529412	chr1	1346553	1348552	2000	*	shore:133	NA	NA	NA	hg38_cpg_shores	chr1_1347720	chr1_1347720
28	chr1	1348156	1348156	1	+	0.000315186	0.058043691	26.2594893	chr1	1346553	1348552	2000	*	shore:133	NA	NA	NA	hg38_cpg_shores	chr1_1348156	chr1_1348156
29	chr1	1348214	1348214	1	-	0.000212398	0.043171924	43.64791289	chr1	1346553	1348552	2000	*	shore:133	NA	NA	NA	hg38_cpg_shores	chr1_1348214	chr1_1348214
30	chr1	1406345	1406345	1	-	1.99E-06	0.00101855	57.69230769	chr1	1406308	1407307	1000	-	promoter:8474	uc057bey.1	55052	MRPL20	hg38_genes_promoters	chr1_1406345	chr1_1406345
31	chr1	1422534	1422534	1	+	0.000642445	0.097246382	37.34848485	chr1	1422469	1422691	223	+	exon:752	uc057bfg.1	NA	NA	hg38_genes_exons	chr1_1422534	chr1_1422534
32	chr1	1423068	1423068	1	+	0.000349119	0.06250668	40.78947368	chr1	1422621	1424179	1559	*	shelf:78	NA	NA	NA	hg38_cpg_shelves	chr1_1423068	chr1_1423068
33	chr1	1430627	1430627	1	+	0.000418136	0.071211403	26.95035461	chr1	1427954	1430791	2838	*	shore:148	NA	NA	NA	hg38_cpg_shores	chr1_1430627	chr1_1430627
34	chr1	1449667	1449667	1	+	1.29E-06	0.000708792	48.7804878	chr1	1448689	1449688	1000	+	promoter:144	uc001aft.2	219293	ATAD3C	hg38_genes_promoters	chr1_1449667	chr1_1449667
35	chr1	1486125	1486125	1	+	0.000196933	0.040809122	28.5	chr1	1486110	1486235	126	+	exon:794	uc001afv.4	83858	ATAD3B	hg38_genes_exons	chr1_1486125	chr1_1486125
36	chr1	1504011	1504011	1	-	7.52E-11	1.33E-07	64.37209302	chr1	1497849	1507150	9302	*	intergenic:29	NA	NA	NA	hg38_genes_intergenic	chr1_1504011	chr1_1504011
37	chr1	1504030	1504030	1	+	3.90E-07	0.000252565	54.59459459	chr1	1497849	1507150	9302	*	intergenic:29	NA	NA	NA	hg38_genes_intergenic	chr1_1504030	chr1_1504030
38	chr1	1504031	1504031	1	-	4.17E-09	4.76E-06	54.06162465	chr1	1497849	1507150	9302	*	intergenic:29	NA	NA	NA	hg38_genes_intergenic	chr1_1504031	chr1_1504031
39	chr1	1504043	1504043	1	+	0.000621262	0.094927069	29.48028674	chr1	1497849	1507150	9302	*	intergenic:29	NA	NA	NA	hg38_genes_intergenic	chr1_1504043	chr1_1504043
40	chr1	1529138	1529138	1	+	3.48E-05	0.010646444	-46.42857143	chr1	1529128	1529426	299	*	island:114	NA	NA	NA	hg38_cpg_islands	chr1_1529138	chr1_1529138
41	chr1	1535410	1535410	1	-	0.000496999	0.080731408	32.35887097	chr1	1535174	1535507	334	-	exon:55923	uc009vkf.4	339453	TMEM240	hg38_genes_exons	chr1_1535410	chr1_1535410
42	chr1	1554576	1554576	1	+	2.35E-05	0.007762438	50.98039216	chr1	1554415	1556414	2000	*	shore:178	NA	NA	NA	hg38_cpg_shores	chr1_1554576	chr1_1554576
43	chr1	1554979	1554979	1	-	0.000216043	0.043721491	45.65517241	chr1	1554415	1556414	2000	*	shore:178	NA	NA	NA	hg38_cpg_shores	chr1_1554979	chr1_1554979
44	chr1	1555059	1555059	1	-	0.000174032	0.037137259	27.29559748	chr1	1554415	1556414	2000	*	shore:178	NA	NA	NA	hg38_cpg_shores	chr1_1555059	chr1_1555059
45	chr1	1567372	1567372	1	-	0.000624306	0.095253653	25.10344828	chr1	1565607	1570101	4495	*	inter:34	NA	NA	NA	hg38_cpg_inter	chr1_1567372	chr1_1567372
46	chr1	1567398	1567398	1	-	0.000223658	0.044791432	34.70588235	chr1	1565607	1570101	4495	*	inter:34	NA	NA	NA	hg38_cpg_inter	chr1_1567398	chr1_1567398
47	chr1	1567417	1567417	1	-	4.73E-06	0.002100051	34.82758621	chr1	1565607	1570101	4495	*	inter:34	NA	NA	NA	hg38_cpg_inter	chr1_1567417	chr1_1567417
48	chr1	1567425	1567425	1	-	0.000551215	0.087029091	26.06060606	chr1	1565607	1570101	4495	*	inter:34	NA	NA	NA	hg38_cpg_inter	chr1_1567425	chr1_1567425
49	chr1	1567432	1567432	1	-	5.79E-06	0.002471764	33.16326531	chr1	1565607	1570101	4495	*	inter:34	NA	NA	NA	hg38_cpg_inter	chr1_1567432	chr1_1567432
50	chr1	1587016	1587016	1	+	0.000148699	0.032989178	43.28205128	chr1	1580047	1589064	9018	*	intergenic:31	NA	NA	NA	hg38_genes_intergenic	chr1_1587016	chr1_1587016
51	chr1	1631336	1631336	1	+	0.000331459	0.060059779	30.76923077	chr1	1631095	1632094	1000	+	promoter:193	uc001agp.4	8510	MMP23B	hg38_genes_promoters	chr1_1631336	chr1_1631336
52	chr1	1678185	1678185	1	+	0.000130088	0.029866105	40.66666667	chr1	1676805	1678804	2000	*	shore:200	NA	NA	NA	hg38_cpg_shores	chr1_1678185	chr1_1678185
53	chr1	1678269	1678269	1	-	0.000137526	0.031130723	41.1238825	chr1	1676805	1678804	2000	*	shore:200	NA	NA	NA	hg38_cpg_shores	chr1_1678269	chr1_1678269
54	chr1	1758874	1758874	1	-	2.66E-05	0.008574907	-30.60344828	chr1	1758576	1759575	1000	-	promoter:8543	uc010nyv.3	65220	NADK	hg38_genes_promoters	chr1_1758874	chr1_1758874
55	chr1	1848236	1848236	1	-	0.000416357	0.071024004	-42.76497696	chr1	1786703	1885965	99263	*	inter:44	NA	NA	NA	hg38_cpg_inter	chr1_1848236	chr1_1848236
56	chr1	1917211	1917211	1	-	0.0004717	0.077631605	21.21212121	chr1	1916659	1918658	2000	*	shore:225	NA	NA	NA	hg38_cpg_shores	chr1_1917211	chr1_1917211
57	chr1	2023183	2023183	1	+	0.000652384	0.098415337	39.10060976	chr1	2022041	2023606	1566	*	shelf:138	NA	NA	NA	hg38_cpg_shelves	chr1_2023183	chr1_2023183
58	chr1	2023270	2023270	1	+	0.000128642	0.029613311	36.95652174	chr1	2022041	2023606	1566	*	shelf:138	NA	NA	NA	hg38_cpg_shelves	chr1_2023270	chr1_2023270
59	chr1	2092388	2092388	1	-	4.98E-05	0.014121945	37.05128205	chr1	2091766	2093765	2000	*	shore:255	NA	NA	NA	hg38_cpg_shores	chr1_2092388	chr1_2092388
60	chr1	2131186	2131186	1	+	0.000312483	0.057635388	40.66091954	chr1	2130343	2132342	2000	*	shore:264	NA	NA	NA	hg38_cpg_shores	chr1_2131186	chr1_2131186
61	chr1	2200678	2200678	1	+	8.17E-05	0.020783512	41.37931034	chr1	2200478	2202477	2000	*	shelf:161	NA	NA	NA	hg38_cpg_shelves	chr1_2200678	chr1_2200678
62	chr1	2200749	2200749	1	-	0.000238449	0.047049633	23.40425532	chr1	2199908	2200907	1000	-	promoter:8596	uc057blg.1	199990	FAAP20	hg38_genes_promoters	chr1_2200749	chr1_2200749
63	chr1	2220213	2220213	1	+	0.000115035	0.027117076	-39.72332016	chr1	2217059	2222772	5714	*	inter:60	NA	NA	NA	hg38_cpg_inter	chr1_2220213	chr1_2220213
64	chr1	2229671	2229671	1	-	0.000286494	0.054008015	23.07692308	chr1	2226773	2229734	2962	*	island:179	NA	NA	NA	hg38_cpg_islands	chr1_2229671	chr1_2229671
65	chr1	2229722	2229722	1	-	0.000327213	0.059576751	26.4498645	chr1	2226773	2229734	2962	*	island:179	NA	NA	NA	hg38_cpg_islands	chr1_2229722	chr1_2229722
66	chr1	2230688	2230688	1	+	0.000197237	0.040841596	25.80645161	chr1	2229735	2231734	2000	*	shore:284	NA	NA	NA	hg38_cpg_shores	chr1_2230688	chr1_2230688
67	chr1	2230693	2230693	1	+	3.63E-06	0.001679843	43.47826087	chr1	2229735	2231734	2000	*	shore:284	NA	NA	NA	hg38_cpg_shores	chr1_2230693	chr1_2230693
68	chr1	2232371	2232371	1	-	0.00029244	0.054900098	28.54700855	chr1	2231735	2233734	2000	*	shelf:165	NA	NA	NA	hg38_cpg_shelves	chr1_2232371	chr1_2232371
69	chr1	2233932	2233932	1	+	0.000290447	0.054642309	45.20833333	chr1	2233735	2276580	42846	*	inter:61	NA	NA	NA	hg38_cpg_inter	chr1_2233932	chr1_2233932
70	chr1	2234067	2234067	1	-	0.000633106	0.096235895	29.15572233	chr1	2233735	2276580	42846	*	inter:61	NA	NA	NA	hg38_cpg_inter	chr1_2234067	chr1_2234067
71	chr1	2237863	2237863	1	+	0.000577835	0.090017471	37.27598566	chr1	2233735	2276580	42846	*	inter:61	NA	NA	NA	hg38_cpg_inter	chr1_2237863	chr1_2237863
72	chr1	2237922	2237922	1	+	6.85E-05	0.018063993	44.99151104	chr1	2233735	2276580	42846	*	inter:61	NA	NA	NA	hg38_cpg_inter	chr1_2237922	chr1_2237922
73	chr1	2300742	2300742	1	+	2.32E-06	0.001159521	-45	chr1	2298871	2300870	2000	*	shore:289	NA	NA	NA	hg38_cpg_shores	chr1_2300742	chr1_2300742
74	chr1	2374257	2374257	1	+	1.33E-05	0.004894703	42.81811085	chr1	2372938	2374937	2000	*	shore:305	NA	NA	NA	hg38_cpg_shores	chr1_2374257	chr1_2374257
75	chr1	2396238	2396238	1	+	0.000217263	0.043835978	43.80032206	chr1	2395784	2396367	584	+	exon:1587	uc057bme.1	11079	RER1	hg38_genes_exons	chr1_2396238	chr1_2396238
76	chr1	2452865	2452865	1	+	0.000240809	0.047425885	32.24206349	chr1	2452230	2454229	2000	*	shelf:188	NA	NA	NA	hg38_cpg_shelves	chr1_2452865	chr1_2452865
77	chr1	2501070	2501070	1	+	0.000475996	0.078184926	33.30427201	chr1	2499641	2505528	5888	+	exon:1720	uc057bmu.1	9651	PLCH2	hg38_genes_exons	chr1_2501070	chr1_2501070
78	chr1	2506946	2506946	1	+	0.000114933	0.027104447	36.94390716	chr1	2505531	2508532	3002	*	intergenic:43	NA	NA	NA	hg38_genes_intergenic	chr1_2506946	chr1_2506946
79	chr1	2543897	2543897	1	-	1.45E-05	0.005236836	27.20338983	chr1	2543148	2544431	1284	*	shelf:200	NA	NA	NA	hg38_cpg_shelves	chr1_2543897	chr1_2543897
80	chr1	2554135	2554135	1	+	0.000526377	0.084131564	47.43589744	chr1	2550925	2581957	31033	*	inter:73	NA	NA	NA	hg38_cpg_inter	chr1_2554135	chr1_2554135
81	chr1	2788726	2788726	1	+	0.000359205	0.063868007	35.8056266	chr1	2787460	2789459	2000	*	shore:362	NA	NA	NA	hg38_cpg_shores	chr1_2788726	chr1_2788726
82	chr1	2857209	2857209	1	-	0.000486996	0.07952158	29.62962963	chr1	2819999	3016482	196484	*	intergenic:48	NA	NA	NA	hg38_genes_intergenic	chr1_2857209	chr1_2857209
83	chr1	2921002	2921002	1	+	0.000165182	0.035680947	47.08994709	chr1	2819999	3016482	196484	*	intergenic:48	NA	NA	NA	hg38_genes_intergenic	chr1_2921002	chr1_2921002
84	chr1	2983205	2983205	1	+	0.000303335	0.056332394	25.92592593	chr1	2819999	3016482	196484	*	intergenic:48	NA	NA	NA	hg38_genes_intergenic	chr1_2983205	chr1_2983205
85	chr1	2983246	2983246	1	+	7.61E-05	0.019657076	42.44444444	chr1	2819999	3016482	196484	*	intergenic:48	NA	NA	NA	hg38_genes_intergenic	chr1_2983246	chr1_2983246
86	chr1	2983270	2983270	1	+	0.000421839	0.071683511	40.42328042	chr1	2819999	3016482	196484	*	intergenic:48	NA	NA	NA	hg38_genes_intergenic	chr1_2983270	chr1_2983270
87	chr1	2985503	2985503	1	-	0.000229235	0.045635156	31.25	chr1	2819999	3016482	196484	*	intergenic:48	NA	NA	NA	hg38_genes_intergenic	chr1_2985503	chr1_2985503
88	chr1	3105874	3105874	1	+	1.86E-05	0.006431239	51.55172414	chr1	3087415	3107614	20200	*	inter:89	NA	NA	NA	hg38_cpg_inter	chr1_3105874	chr1_3105874
89	chr1	3126056	3126056	1	+	0.000101394	0.024596169	46.96969697	chr1	3125780	3135976	10197	*	inter:91	NA	NA	NA	hg38_cpg_inter	chr1_3126056	chr1_3126056
90	chr1	3168539	3168539	1	+	3.85E-06	0.001763759	30.3030303	chr1	3166729	3168728	2000	*	shelf:245	NA	NA	NA	hg38_cpg_shelves	chr1_3168539	chr1_3168539
91	chr1	3366327	3366327	1	+	0.000478398	0.078517714	-34.42776735	chr1	3362721	3386504	23784	*	inter:100	NA	NA	NA	hg38_cpg_inter	chr1_3366327	chr1_3366327
92	chr1	3367039	3367039	1	+	0.000165387	0.035716085	-30.02202104	chr1	3362721	3386504	23784	*	inter:100	NA	NA	NA	hg38_cpg_inter	chr1_3367039	chr1_3367039
93	chr1	3367065	3367065	1	+	1.33E-07	0.000100171	-44.88479263	chr1	3362721	3386504	23784	*	inter:100	NA	NA	NA	hg38_cpg_inter	chr1_3367065	chr1_3367065
94	chr1	3367066	3367066	1	-	2.27E-08	2.12E-05	-53.71212121	chr1	3362721	3386504	23784	*	inter:100	NA	NA	NA	hg38_cpg_inter	chr1_3367066	chr1_3367066
95	chr1	3367126	3367126	1	-	2.41E-06	0.001194257	-45.13677812	chr1	3362721	3386504	23784	*	inter:100	NA	NA	NA	hg38_cpg_inter	chr1_3367126	chr1_3367126
96	chr1	3367129	3367129	1	+	7.97E-05	0.02038961	-44.8465775	chr1	3362721	3386504	23784	*	inter:100	NA	NA	NA	hg38_cpg_inter	chr1_3367129	chr1_3367129
97	chr1	3431429	3431429	1	-	0.000146916	0.032697748	22.72727273	chr1	3430801	3432800	2000	*	shelf:268	NA	NA	NA	hg38_cpg_shelves	chr1_3431429	chr1_3431429
98	chr1	3441210	3441210	1	+	0.000126899	0.029290638	45.45454545	chr1	3438622	3449425	10804	*	intergenic:50	NA	NA	NA	hg38_genes_intergenic	chr1_3441210	chr1_3441210
99	chr1	3478343	3478343	1	-	0.000549914	0.086872939	34.24317618	chr1	3478137	3478627	491	*	island:276	NA	NA	NA	hg38_cpg_islands	chr1_3478343	chr1_3478343
100	chr1	3523055	3523055	1	-	0.000271597	0.052031896	39.90384615	chr1	3521687	3523686	2000	*	shelf:279	NA	NA	NA	hg38_cpg_shelves	chr1_3523055	chr1_3523055
101	chr1	3543386	3543386	1	-	4.01E-05	0.011917475	44.77124183	chr1	3543310	3543705	396	*	island:283	NA	NA	NA	hg38_cpg_islands	chr1_3543386	chr1_3543386
102	chr1	3548382	3548382	1	+	0.00013171	0.030151519	45.27027027	chr1	3547706	3579337	31632	*	inter:111	NA	NA	NA	hg38_cpg_inter	chr1_3548382	chr1_3548382
103	chr1	3623542	3623542	1	-	0.000358819	0.063858388	28.57142857	chr1	3623190	3623556	367	-	exon:57274	uc057bpu.1	NA	NA	hg38_genes_exons	chr1_3623542	chr1_3623542
104	chr1	3674092	3674092	1	-	0.000261114	0.050459705	40.2962963	chr1	3657073	3686531	29459	*	inter:116	NA	NA	NA	hg38_cpg_inter	chr1_3674092	chr1_3674092
105	chr1	4269758	4269758	1	-	0.000324145	0.059140404	25	chr1	3955263	4407026	451764	*	intergenic:59	NA	NA	NA	hg38_genes_intergenic	chr1_4269758	chr1_4269758
106	chr1	5275478	5275478	1	+	0.000411536	0.070445813	-24.44444444	chr1	5095900	5487977	392078	*	intergenic:65	NA	NA	NA	hg38_genes_intergenic	chr1_5275478	chr1_5275478
107	chr1	5891925	5891925	1	+	3.84E-05	0.011507715	47.1969697	chr1	5890970	5892969	2000	*	shore:519	NA	NA	NA	hg38_cpg_shores	chr1_5891925	chr1_5891925
108	chr1	5985225	5985225	1	-	4.42E-06	0.001986095	61.9047619	chr1	5894970	5987534	92565	*	inter:138	NA	NA	NA	hg38_cpg_inter	chr1_5985225	chr1_5985225
109	chr1	5991272	5991272	1	+	9.73E-06	0.003794433	40.64138144	chr1	5990466	5991465	1000	+	promoter:373	uc057bsm.1	8514	KCNAB2	hg38_genes_promoters	chr1_5991272	chr1_5991272
110	chr1	6095341	6095341	1	+	1.38E-05	0.005024892	45	chr1	6095256	6096255	1000	+	promoter:391	uc057bsx.1	8514	KCNAB2	hg38_genes_promoters	chr1_6095341	chr1_6095341
111	chr1	6115342	6115342	1	-	6.22E-06	0.002628387	48.40909091	chr1	6075926	6123682	47757	*	inter:142	NA	NA	NA	hg38_cpg_inter	chr1_6115342	chr1_6115342
112	chr1	6206899	6206899	1	+	0.000144269	0.032254488	32.82051282	chr1	6206719	6208759	2041	*	shore:541	NA	NA	NA	hg38_cpg_shores	chr1_6206899	chr1_6206899
113	chr1	6207606	6207606	1	-	2.20E-06	0.001104459	41.54807359	chr1	6206719	6208759	2041	*	shore:541	NA	NA	NA	hg38_cpg_shores	chr1_6207606	chr1_6207606
114	chr1	6234596	6234596	1	+	0.000278778	0.05300121	42.85714286	chr1	6233468	6235467	2000	*	shore:543	NA	NA	NA	hg38_cpg_shores	chr1_6234596	chr1_6234596
115	chr1	6234617	6234617	1	+	2.10E-05	0.007083449	49.06976744	chr1	6233468	6235467	2000	*	shore:543	NA	NA	NA	hg38_cpg_shores	chr1_6234617	chr1_6234617
116	chr1	6234639	6234639	1	+	1.21E-07	9.24E-05	60.95238095	chr1	6233468	6235467	2000	*	shore:543	NA	NA	NA	hg38_cpg_shores	chr1_6234639	chr1_6234639
117	chr1	6240325	6240325	1	+	0.000113019	0.026758487	31.08499096	chr1	6239815	6241814	2000	*	shore:545	NA	NA	NA	hg38_cpg_shores	chr1_6240325	chr1_6240325
118	chr1	6267993	6267993	1	-	8.54E-05	0.021458239	37.77777778	chr1	6264992	6275887	10896	*	inter:147	NA	NA	NA	hg38_cpg_inter	chr1_6267993	chr1_6267993
119	chr1	6312132	6312132	1	-	8.01E-06	0.003242446	-48	chr1	6285353	6388958	103606	*	inter:148	NA	NA	NA	hg38_cpg_inter	chr1_6312132	chr1_6312132
120	chr1	6321675	6321675	1	+	9.31E-05	0.022963401	-40.33492823	chr1	6285353	6388958	103606	*	inter:148	NA	NA	NA	hg38_cpg_inter	chr1_6321675	chr1_6321675
121	chr1	6321704	6321704	1	+	9.00E-06	0.003568016	-43.79084967	chr1	6285353	6388958	103606	*	inter:148	NA	NA	NA	hg38_cpg_inter	chr1_6321704	chr1_6321704
122	chr1	6321715	6321715	1	+	0.000562474	0.088215764	-33.49673203	chr1	6285353	6388958	103606	*	inter:148	NA	NA	NA	hg38_cpg_inter	chr1_6321715	chr1_6321715
123	chr1	6321737	6321737	1	+	0.000388243	0.067550223	-36.51515152	chr1	6285353	6388958	103606	*	inter:148	NA	NA	NA	hg38_cpg_inter	chr1_6321737	chr1_6321737
124	chr1	6394388	6394388	1	+	0.000233007	0.046204809	37.3015873	chr1	6393555	6394391	837	+	exon:2668	uc057buc.1	NA	NA	hg38_genes_exons	chr1_6394388	chr1_6394388
125	chr1	6498029	6498029	1	-	0.000626785	0.095500643	41.89473684	chr1	6497097	6498096	1000	-	promoter:8796	uc031plb.1	57449	PLEKHG5	hg38_genes_promoters	chr1_6498029	chr1_6498029
126	chr1	6498049	6498049	1	-	0.000437129	0.073473505	40.68825911	chr1	6497097	6498096	1000	-	promoter:8796	uc031plb.1	57449	PLEKHG5	hg38_genes_promoters	chr1_6498049	chr1_6498049
127	chr1	6596999	6596999	1	+	7.95E-06	0.003221454	38.0952381	chr1	6595615	6597064	1450	*	shelf:384	NA	NA	NA	hg38_cpg_shelves	chr1_6596999	chr1_6596999
128	chr1	6634718	6634718	1	+	4.80E-05	0.013725823	35.71428571	chr1	6634020	6635586	1567	+	exon:2839	uc001aoe.3	90326	THAP3	hg38_genes_exons	chr1_6634718	chr1_6634718
129	chr1	6680893	6680893	1	+	0.000471089	0.077619531	25	chr1	6629781	6697234	67454	*	inter:157	NA	NA	NA	hg38_cpg_inter	chr1_6680893	chr1_6680893
130	chr1	6916268	6916268	1	-	4.81E-05	0.013747919	34.61538462	chr1	6790307	6957940	167634	*	inter:159	NA	NA	NA	hg38_cpg_inter	chr1_6916268	chr1_6916268
131	chr1	6916320	6916320	1	-	0.000213426	0.04335456	43.51515152	chr1	6790307	6957940	167634	*	inter:159	NA	NA	NA	hg38_cpg_inter	chr1_6916320	chr1_6916320
132	chr1	6916370	6916370	1	-	0.000500806	0.08119318	42.54545455	chr1	6790307	6957940	167634	*	inter:159	NA	NA	NA	hg38_cpg_inter	chr1_6916370	chr1_6916370
133	chr1	7021239	7021239	1	+	0.000662513	0.099593149	31.58730159	chr1	6966249	7058458	92210	*	inter:160	NA	NA	NA	hg38_cpg_inter	chr1_7021239	chr1_7021239
134	chr1	7585015	7585015	1	-	2.72E-05	0.008728801	47.18468468	chr1	7066668	7659339	592672	*	inter:161	NA	NA	NA	hg38_cpg_inter	chr1_7585015	chr1_7585015
135	chr1	7894703	7894703	1	+	2.84E-14	1.27E-10	80.03875969	chr1	7858513	7915893	57381	*	intergenic:76	NA	NA	NA	hg38_genes_intergenic	chr1_7894703	chr1_7894703
136	chr1	7894707	7894707	1	+	8.13E-11	1.43E-07	60.97560976	chr1	7858513	7915893	57381	*	intergenic:76	NA	NA	NA	hg38_genes_intergenic	chr1_7894707	chr1_7894707
137	chr1	7894709	7894709	1	+	1.33E-11	2.88E-08	69.72222222	chr1	7858513	7915893	57381	*	intergenic:76	NA	NA	NA	hg38_genes_intergenic	chr1_7894709	chr1_7894709
138	chr1	7894752	7894752	1	+	0.000245177	0.04812748	33.46883469	chr1	7858513	7915893	57381	*	intergenic:76	NA	NA	NA	hg38_genes_intergenic	chr1_7894752	chr1_7894752
139	chr1	7894763	7894763	1	+	0.000105116	0.025255454	42.38095238	chr1	7858513	7915893	57381	*	intergenic:76	NA	NA	NA	hg38_genes_intergenic	chr1_7894763	chr1_7894763
140	chr1	7894764	7894764	1	-	2.16E-05	0.007242596	51.12612613	chr1	7858513	7915893	57381	*	intergenic:76	NA	NA	NA	hg38_genes_intergenic	chr1_7894764	chr1_7894764
141	chr1	7894789	7894789	1	-	1.99E-06	0.00101659	48.48484848	chr1	7858513	7915893	57381	*	intergenic:76	NA	NA	NA	hg38_genes_intergenic	chr1_7894789	chr1_7894789
142	chr1	8232507	8232507	1	-	0.000178625	0.037875897	29.90591398	chr1	8225530	8292156	66627	*	intergenic:81	NA	NA	NA	hg38_genes_intergenic	chr1_8232507	chr1_8232507
143	chr1	8244547	8244547	1	-	1.46E-07	0.000108293	58.33333333	chr1	8225530	8292156	66627	*	intergenic:81	NA	NA	NA	hg38_genes_intergenic	chr1_8244547	chr1_8244547
144	chr1	8350161	8350161	1	-	9.47E-05	0.023293905	40.99190283	chr1	8344168	8352396	8229	*	intergenic:83	NA	NA	NA	hg38_genes_intergenic	chr1_8350161	chr1_8350161
145	chr1	8610922	8610922	1	+	3.62E-07	0.00023654	42.85714286	chr1	8428280	8698945	270666	*	inter:175	NA	NA	NA	hg38_cpg_inter	chr1_8610922	chr1_8610922
146	chr1	8826120	8826120	1	-	0.000343342	0.061753986	-34.75378788	chr1	8822644	8857001	34358	*	intergenic:84	NA	NA	NA	hg38_genes_intergenic	chr1_8826120	chr1_8826120
147	chr1	8854415	8854415	1	+	9.18E-05	0.022711408	41.66666667	chr1	8822644	8857001	34358	*	intergenic:84	NA	NA	NA	hg38_genes_intergenic	chr1_8854415	chr1_8854415
148	chr1	8985576	8985576	1	+	0.00027368	0.052311187	27.5862069	chr1	8984875	9003299	18425	*	intergenic:87	NA	NA	NA	hg38_genes_intergenic	chr1_8985576	chr1_8985576
149	chr1	9009931	9009931	1	+	1.63E-05	0.005772888	48.19354839	chr1	8883288	9035220	151933	*	inter:178	NA	NA	NA	hg38_cpg_inter	chr1_9009931	chr1_9009931
150	chr1	9018486	9018486	1	+	1.50E-05	0.005404755	48.97360704	chr1	8883288	9035220	151933	*	inter:178	NA	NA	NA	hg38_cpg_inter	chr1_9018486	chr1_9018486
151	chr1	9025618	9025618	1	+	0.000176543	0.03753911	-29.64631298	chr1	8883288	9035220	151933	*	inter:178	NA	NA	NA	hg38_cpg_inter	chr1_9025618	chr1_9025618
152	chr1	9165562	9165562	1	-	0.000221297	0.044482926	31.81818182	chr1	9133418	9178107	44690	*	inter:180	NA	NA	NA	hg38_cpg_inter	chr1_9165562	chr1_9165562
153	chr1	9207296	9207296	1	-	7.65E-07	0.000450402	56.66666667	chr1	9203907	9229774	25868	*	intergenic:91	NA	NA	NA	hg38_genes_intergenic	chr1_9207296	chr1_9207296
154	chr1	9322819	9322819	1	+	0.000276116	0.052632535	-41.61290323	chr1	9297835	9352066	54232	*	inter:185	NA	NA	NA	hg38_cpg_inter	chr1_9322819	chr1_9322819
155	chr1	9324514	9324514	1	+	5.07E-05	0.014295379	-29.64426877	chr1	9297835	9352066	54232	*	inter:185	NA	NA	NA	hg38_cpg_inter	chr1_9324514	chr1_9324514
156	chr1	9324521	9324521	1	+	8.29E-05	0.020977316	-29.41176471	chr1	9297835	9352066	54232	*	inter:185	NA	NA	NA	hg38_cpg_inter	chr1_9324521	chr1_9324521
157	chr1	9324530	9324530	1	+	3.13E-05	0.009772861	-32.36363636	chr1	9297835	9352066	54232	*	inter:185	NA	NA	NA	hg38_cpg_inter	chr1_9324530	chr1_9324530
158	chr1	9324714	9324714	1	-	0.000541855	0.085924275	-22.58064516	chr1	9297835	9352066	54232	*	inter:185	NA	NA	NA	hg38_cpg_inter	chr1_9324714	chr1_9324714
159	chr1	9333713	9333713	1	+	1.44E-05	0.005228282	-43.16109422	chr1	9297835	9352066	54232	*	inter:185	NA	NA	NA	hg38_cpg_inter	chr1_9333713	chr1_9333713
160	chr1	9333745	9333745	1	+	9.80E-05	0.023977253	-40.06227296	chr1	9297835	9352066	54232	*	inter:185	NA	NA	NA	hg38_cpg_inter	chr1_9333745	chr1_9333745
161	chr1	9333756	9333756	1	+	0.000254788	0.049537709	-38.64894795	chr1	9297835	9352066	54232	*	inter:185	NA	NA	NA	hg38_cpg_inter	chr1_9333756	chr1_9333756
162	chr1	9333841	9333841	1	-	0.000247978	0.048552158	-30.38194444	chr1	9297835	9352066	54232	*	inter:185	NA	NA	NA	hg38_cpg_inter	chr1_9333841	chr1_9333841
163	chr1	9385071	9385071	1	+	0.000130561	0.029962392	-38.88888889	chr1	9369533	9437668	68136	*	intergenic:93	NA	NA	NA	hg38_genes_intergenic	chr1_9385071	chr1_9385071
164	chr1	9648281	9648281	1	-	5.93E-13	1.85E-09	82.66666667	chr1	9647674	9649673	2000	*	shelf:467	NA	NA	NA	hg38_cpg_shelves	chr1_9648281	chr1_9648281
165	chr1	9648312	9648312	1	-	3.77E-05	0.011353556	41.28787879	chr1	9647674	9649673	2000	*	shelf:467	NA	NA	NA	hg38_cpg_shelves	chr1_9648312	chr1_9648312
166	chr1	9835819	9835819	1	+	0.000248589	0.048609145	40.3823178	chr1	9833259	9843317	10059	*	intergenic:97	NA	NA	NA	hg38_genes_intergenic	chr1_9835819	chr1_9835819
167	chr1	10427896	10427896	1	+	6.43E-06	0.002692568	45.5026455	chr1	10426143	10428142	2000	*	shelf:493	NA	NA	NA	hg38_cpg_shelves	chr1_10427896	chr1_10427896
168	chr1	10451515	10451515	1	-	0.000181611	0.038363222	29.03225806	chr1	10435016	10468119	33104	*	inter:207	NA	NA	NA	hg38_cpg_inter	chr1_10451515	chr1_10451515
169	chr1	10473377	10473377	1	+	1.23E-05	0.004606719	48.27327327	chr1	10472744	10474860	2117	*	shore:707	NA	NA	NA	hg38_cpg_shores	chr1_10473377	chr1_10473377
170	chr1	10473383	10473383	1	+	2.19E-05	0.007318701	40.55555556	chr1	10472744	10474860	2117	*	shore:707	NA	NA	NA	hg38_cpg_shores	chr1_10473383	chr1_10473383
171	chr1	10473421	10473421	1	+	2.17E-05	0.00726111	39.46969697	chr1	10472744	10474860	2117	*	shore:707	NA	NA	NA	hg38_cpg_shores	chr1_10473421	chr1_10473421
172	chr1	10473528	10473528	1	+	0.000443503	0.074284154	20.58823529	chr1	10472744	10474860	2117	*	shore:707	NA	NA	NA	hg38_cpg_shores	chr1_10473528	chr1_10473528
173	chr1	10635258	10635258	1	-	0.000108487	0.025886953	37.5	chr1	10634242	10636241	2000	*	shelf:497	NA	NA	NA	hg38_cpg_shelves	chr1_10635258	chr1_10635258
174	chr1	10635550	10635550	1	+	5.96E-08	4.96E-05	53.57142857	chr1	10634242	10636241	2000	*	shelf:497	NA	NA	NA	hg38_cpg_shelves	chr1_10635550	chr1_10635550
175	chr1	10635567	10635567	1	+	2.54E-07	0.00017424	48.27586207	chr1	10634242	10636241	2000	*	shelf:497	NA	NA	NA	hg38_cpg_shelves	chr1_10635567	chr1_10635567
176	chr1	10635577	10635577	1	+	6.13E-11	1.11E-07	66.66666667	chr1	10634242	10636241	2000	*	shelf:497	NA	NA	NA	hg38_cpg_shelves	chr1_10635577	chr1_10635577
177	chr1	10635578	10635578	1	-	3.34E-08	2.99E-05	60.71428571	chr1	10634242	10636241	2000	*	shelf:497	NA	NA	NA	hg38_cpg_shelves	chr1_10635578	chr1_10635578
178	chr1	10635602	10635602	1	+	9.09E-10	1.24E-06	64.28571429	chr1	10634242	10636241	2000	*	shelf:497	NA	NA	NA	hg38_cpg_shelves	chr1_10635602	chr1_10635602
179	chr1	10635603	10635603	1	-	1.75E-17	2.46E-13	77.5	chr1	10634242	10636241	2000	*	shelf:497	NA	NA	NA	hg38_cpg_shelves	chr1_10635603	chr1_10635603
180	chr1	10635630	10635630	1	-	6.40E-15	3.55E-11	71.80952381	chr1	10634242	10636241	2000	*	shelf:497	NA	NA	NA	hg38_cpg_shelves	chr1_10635630	chr1_10635630
181	chr1	10635661	10635661	1	-	1.16E-14	5.91E-11	66.66666667	chr1	10634242	10636241	2000	*	shelf:497	NA	NA	NA	hg38_cpg_shelves	chr1_10635661	chr1_10635661
182	chr1	10635803	10635803	1	-	6.05E-05	0.016397494	45.23281596	chr1	10634242	10636241	2000	*	shelf:497	NA	NA	NA	hg38_cpg_shelves	chr1_10635803	chr1_10635803
183	chr1	10635825	10635825	1	-	1.23E-05	0.004593176	40.87213599	chr1	10634242	10636241	2000	*	shelf:497	NA	NA	NA	hg38_cpg_shelves	chr1_10635825	chr1_10635825
184	chr1	10689880	10689880	1	+	0.000469203	0.077441333	-36.7786391	chr1	10689716	10691715	2000	*	shelf:503	NA	NA	NA	hg38_cpg_shelves	chr1_10689880	chr1_10689880
185	chr1	10689953	10689953	1	-	0.000262648	0.050724306	-32.2851153	chr1	10689716	10691715	2000	*	shelf:503	NA	NA	NA	hg38_cpg_shelves	chr1_10689953	chr1_10689953
186	chr1	10716546	10716546	1	-	6.08E-05	0.016450167	-47.92099792	chr1	10708869	10789836	80968	*	inter:210	NA	NA	NA	hg38_cpg_inter	chr1_10716546	chr1_10716546
187	chr1	10738968	10738968	1	+	1.14E-16	1.28E-12	77.77777778	chr1	10708869	10789836	80968	*	inter:210	NA	NA	NA	hg38_cpg_inter	chr1_10738968	chr1_10738968
188	chr1	10739097	10739097	1	+	2.09E-08	1.97E-05	54.99108734	chr1	10708869	10789836	80968	*	inter:210	NA	NA	NA	hg38_cpg_inter	chr1_10739097	chr1_10739097
189	chr1	10739098	10739098	1	-	6.26E-14	2.55E-10	69.47916667	chr1	10708869	10789836	80968	*	inter:210	NA	NA	NA	hg38_cpg_inter	chr1_10739098	chr1_10739098
190	chr1	10739130	10739130	1	+	1.54E-08	1.51E-05	55.35714286	chr1	10708869	10789836	80968	*	inter:210	NA	NA	NA	hg38_cpg_inter	chr1_10739130	chr1_10739130
191	chr1	10739131	10739131	1	-	1.02E-13	3.89E-10	82.5210084	chr1	10708869	10789836	80968	*	inter:210	NA	NA	NA	hg38_cpg_inter	chr1_10739131	chr1_10739131
192	chr1	10739183	10739183	1	-	8.47E-11	1.48E-07	70.58823529	chr1	10708869	10789836	80968	*	inter:210	NA	NA	NA	hg38_cpg_inter	chr1_10739183	chr1_10739183
193	chr1	10825159	10825159	1	+	1.43E-08	1.42E-05	67.80487805	chr1	10801651	10946470	144820	*	intergenic:106	NA	NA	NA	hg38_genes_intergenic	chr1_10825159	chr1_10825159
194	chr1	10898596	10898596	1	+	3.48E-05	0.010649297	38.24074074	chr1	10801651	10946470	144820	*	intergenic:106	NA	NA	NA	hg38_genes_intergenic	chr1_10898596	chr1_10898596
195	chr1	10901135	10901135	1	+	8.05E-05	0.020541197	40.32258065	chr1	10801651	10946470	144820	*	intergenic:106	NA	NA	NA	hg38_genes_intergenic	chr1_10901135	chr1_10901135
196	chr1	10901148	10901148	1	+	7.44E-06	0.003045081	49.93946731	chr1	10801651	10946470	144820	*	intergenic:106	NA	NA	NA	hg38_genes_intergenic	chr1_10901148	chr1_10901148
197	chr1	10901149	10901149	1	-	0.000305525	0.056644855	40.75630252	chr1	10801651	10946470	144820	*	intergenic:106	NA	NA	NA	hg38_genes_intergenic	chr1_10901149	chr1_10901149
198	chr1	10901158	10901158	1	+	2.40E-06	0.001190001	55.21048999	chr1	10801651	10946470	144820	*	intergenic:106	NA	NA	NA	hg38_genes_intergenic	chr1_10901158	chr1_10901158
199	chr1	10901159	10901159	1	-	8.87E-07	0.000513179	52.81385281	chr1	10801651	10946470	144820	*	intergenic:106	NA	NA	NA	hg38_genes_intergenic	chr1_10901159	chr1_10901159
200	chr1	10901200	10901200	1	+	6.53E-10	9.19E-07	66.15384615	chr1	10801651	10946470	144820	*	intergenic:106	NA	NA	NA	hg38_genes_intergenic	chr1_10901200	chr1_10901200
201	chr1	10901201	10901201	1	-	0.000218226	0.043961316	39.36507937	chr1	10801651	10946470	144820	*	intergenic:106	NA	NA	NA	hg38_genes_intergenic	chr1_10901201	chr1_10901201
202	chr1	10901210	10901210	1	-	2.81E-08	2.57E-05	61.91860465	chr1	10801651	10946470	144820	*	intergenic:106	NA	NA	NA	hg38_genes_intergenic	chr1_10901210	chr1_10901210
203	chr1	10901568	10901568	1	-	3.61E-05	0.010944865	29.27419355	chr1	10801651	10946470	144820	*	intergenic:106	NA	NA	NA	hg38_genes_intergenic	chr1_10901568	chr1_10901568
204	chr1	10901578	10901578	1	-	1.30E-07	9.83E-05	40.72783585	chr1	10801651	10946470	144820	*	intergenic:106	NA	NA	NA	hg38_genes_intergenic	chr1_10901578	chr1_10901578
205	chr1	10901589	10901589	1	+	7.60E-06	0.003105903	38.69992441	chr1	10801651	10946470	144820	*	intergenic:106	NA	NA	NA	hg38_genes_intergenic	chr1_10901589	chr1_10901589
206	chr1	10901655	10901655	1	+	1.12E-07	8.58E-05	63.67753623	chr1	10801651	10946470	144820	*	intergenic:106	NA	NA	NA	hg38_genes_intergenic	chr1_10901655	chr1_10901655
207	chr1	10901770	10901770	1	-	3.40E-14	1.49E-10	88.2034632	chr1	10801651	10946470	144820	*	intergenic:106	NA	NA	NA	hg38_genes_intergenic	chr1_10901770	chr1_10901770
208	chr1	10943059	10943059	1	-	5.90E-05	0.016079384	31.06060606	chr1	10801651	10946470	144820	*	intergenic:106	NA	NA	NA	hg38_genes_intergenic	chr1_10943059	chr1_10943059
209	chr1	10946504	10946504	1	-	0.0006632	0.099660584	28.8961039	chr1	10946471	10946738	268	-	exon:59026	uc057cdm.1	148345	C1orf127	hg38_genes_exons	chr1_10946504	chr1_10946504
210	chr1	10994957	10994957	1	+	5.22E-06	0.002273333	59.9137931	chr1	10987038	10998175	11138	*	intergenic:107	NA	NA	NA	hg38_genes_intergenic	chr1_10994957	chr1_10994957
211	chr1	10994967	10994967	1	+	1.47E-05	0.005299014	58.47076462	chr1	10987038	10998175	11138	*	intergenic:107	NA	NA	NA	hg38_genes_intergenic	chr1_10994967	chr1_10994967
212	chr1	11052223	11052223	1	+	3.15E-05	0.009837868	36.51515152	chr1	11017189	11054972	37784	*	inter:215	NA	NA	NA	hg38_cpg_inter	chr1_11052223	chr1_11052223
213	chr1	11052231	11052231	1	+	4.97E-08	4.21E-05	54.84848485	chr1	11017189	11054972	37784	*	inter:215	NA	NA	NA	hg38_cpg_inter	chr1_11052231	chr1_11052231
214	chr1	11491535	11491535	1	+	0.000123346	0.028663157	21.875	chr1	11484555	11497308	12754	*	inter:220	NA	NA	NA	hg38_cpg_inter	chr1_11491535	chr1_11491535
215	chr1	11648235	11648235	1	+	1.29E-07	9.77E-05	-31.92488263	chr1	11613356	11648366	35011	*	intergenic:114	NA	NA	NA	hg38_genes_intergenic	chr1_11648235	chr1_11648235
216	chr1	11648488	11648488	1	-	2.60E-06	0.00127345	-53.3033033	chr1	11648367	11648828	462	-	exon:59308	uc001asj.4	26232	FBXO2	hg38_genes_exons	chr1_11648488	chr1_11648488
217	chr1	11692626	11692626	1	+	0.000627035	0.095515131	32.25574713	chr1	11692595	11694594	2000	*	shore:760	NA	NA	NA	hg38_cpg_shores	chr1_11692626	chr1_11692626
218	chr1	11747157	11747157	1	-	0.000376872	0.066095571	-33.47665848	chr1	11740207	11758081	17875	*	inter:228	NA	NA	NA	hg38_cpg_inter	chr1_11747157	chr1_11747157
219	chr1	11747163	11747163	1	-	0.000589084	0.091370128	-31.81818182	chr1	11740207	11758081	17875	*	inter:228	NA	NA	NA	hg38_cpg_inter	chr1_11747163	chr1_11747163
220	chr1	11802966	11802966	1	-	0.000117434	0.027554478	41.09848485	chr1	11802881	11803245	365	-	exon:59392	uc057chn.1	4524	MTHFR	hg38_genes_exons	chr1_11802966	chr1_11802966
221	chr1	11910696	11910696	1	-	0.000403589	0.069512052	-37.6910017	chr1	11909928	11910927	1000	-	promoter:8997	uc057cii.1	NA	NA	hg38_genes_promoters	chr1_11910696	chr1_11910696
222	chr1	12143623	12143623	1	-	0.000175669	0.037424718	42.79624893	chr1	12068092	12162818	94727	*	inter:237	NA	NA	NA	hg38_cpg_inter	chr1_12143623	chr1_12143623
223	chr1	12540412	12540412	1	+	0.000659859	0.099301251	31.82608696	chr1	12528421	12567909	39489	*	intergenic:128	NA	NA	NA	hg38_genes_intergenic	chr1_12540412	chr1_12540412
224	chr1	12540470	12540470	1	+	0.000546872	0.086498446	36.05769231	chr1	12528421	12567909	39489	*	intergenic:128	NA	NA	NA	hg38_genes_intergenic	chr1_12540470	chr1_12540470
225	chr1	13443623	13443623	1	+	1.70E-05	0.005965022	44.58689459	chr1	13421329	13474976	53648	*	intergenic:145	NA	NA	NA	hg38_genes_intergenic	chr1_13443623	chr1_13443623
226	chr1	13443624	13443624	1	-	2.52E-10	3.97E-07	74.77832512	chr1	13421329	13474976	53648	*	intergenic:145	NA	NA	NA	hg38_genes_intergenic	chr1_13443624	chr1_13443624
227	chr1	13443718	13443718	1	-	1.28E-05	0.004761895	20.45454545	chr1	13421329	13474976	53648	*	intergenic:145	NA	NA	NA	hg38_genes_intergenic	chr1_13443718	chr1_13443718
228	chr1	13694249	13694249	1	+	1.97E-08	1.88E-05	55.1981352	chr1	13664911	13695197	30287	*	intergenic:149	NA	NA	NA	hg38_genes_intergenic	chr1_13694249	chr1_13694249
229	chr1	14596034	14596034	1	+	0.00013456	0.030653023	41.17647059	chr1	14594114	14596113	2000	*	shelf:585	NA	NA	NA	hg38_cpg_shelves	chr1_14596034	chr1_14596034
230	chr1	14667870	14667870	1	-	0.000100013	0.024361836	35.28846154	chr1	14603498	14797086	193589	*	inter:250	NA	NA	NA	hg38_cpg_inter	chr1_14667870	chr1_14667870
231	chr1	15091510	15091510	1	+	6.15E-05	0.016593823	26.19047619	chr1	15070024	15148722	78699	*	inter:254	NA	NA	NA	hg38_cpg_inter	chr1_15091510	chr1_15091510
232	chr1	15252744	15252744	1	-	0.000446804	0.074672544	45.32967033	chr1	15251458	15405553	154096	*	inter:257	NA	NA	NA	hg38_cpg_inter	chr1_15252744	chr1_15252744
233	chr1	15346439	15346439	1	-	0.000214703	0.043518817	30.8263236	chr1	15251458	15405553	154096	*	inter:257	NA	NA	NA	hg38_cpg_inter	chr1_15346439	chr1_15346439
234	chr1	15346480	15346480	1	-	4.46E-05	0.012934851	41.31618011	chr1	15251458	15405553	154096	*	inter:257	NA	NA	NA	hg38_cpg_inter	chr1_15346480	chr1_15346480
235	chr1	15703688	15703688	1	+	0.000373887	0.065701949	27.77777778	chr1	15689008	15723120	34113	*	inter:263	NA	NA	NA	hg38_cpg_inter	chr1_15703688	chr1_15703688
236	chr1	15703886	15703886	1	-	0.000153857	0.033824211	45	chr1	15689008	15723120	34113	*	inter:263	NA	NA	NA	hg38_cpg_inter	chr1_15703886	chr1_15703886
237	chr1	16064110	16064110	1	+	0.000562082	0.088162655	36.12403101	chr1	15980178	16069152	88975	*	inter:271	NA	NA	NA	hg38_cpg_inter	chr1_16064110	chr1_16064110
238	chr1	16064111	16064111	1	-	1.14E-05	0.004305098	43.41085271	chr1	15980178	16069152	88975	*	inter:271	NA	NA	NA	hg38_cpg_inter	chr1_16064111	chr1_16064111
239	chr1	16064133	16064133	1	-	0.00055896	0.087776915	20.90909091	chr1	15980178	16069152	88975	*	inter:271	NA	NA	NA	hg38_cpg_inter	chr1_16064133	chr1_16064133
240	chr1	16064147	16064147	1	-	0.000226392	0.045176679	27.10622711	chr1	15980178	16069152	88975	*	inter:271	NA	NA	NA	hg38_cpg_inter	chr1_16064147	chr1_16064147
241	chr1	16152396	16152396	1	+	1.49E-05	0.00535906	-35.07042254	chr1	16150830	16152988	2159	*	shelf:635	NA	NA	NA	hg38_cpg_shelves	chr1_16152396	chr1_16152396
242	chr1	16535782	16535782	1	+	6.10E-05	0.016500509	25.54347826	chr1	16534378	16535801	1424	*	island:516	NA	NA	NA	hg38_cpg_islands	chr1_16535782	chr1_16535782
243	chr1	17026824	17026824	1	-	5.76E-07	0.000353653	52	chr1	17016088	17049960	33873	*	inter:304	NA	NA	NA	hg38_cpg_inter	chr1_17026824	chr1_17026824
244	chr1	17107583	17107583	1	+	0.000474828	0.078038909	45.23809524	chr1	17058228	17115155	56928	*	inter:305	NA	NA	NA	hg38_cpg_inter	chr1_17107583	chr1_17107583
245	chr1	17149358	17149358	1	+	0.000335068	0.060571941	-29.34091669	chr1	17124436	17153196	28761	*	intergenic:181	NA	NA	NA	hg38_genes_intergenic	chr1_17149358	chr1_17149358
246	chr1	17443539	17443539	1	+	3.42E-05	0.01050438	22.58064516	chr1	17441982	17443981	2000	*	shelf:714	NA	NA	NA	hg38_cpg_shelves	chr1_17443539	chr1_17443539
247	chr1	17603557	17603557	1	+	0.000285016	0.053802034	29.18660287	chr1	17603508	17603591	84	+	exon:6508	uc001ban.4	55160	ARHGEF10L	hg38_genes_exons	chr1_17603557	chr1_17603557
248	chr1	17603566	17603566	1	+	4.53E-05	0.013084528	30.92650104	chr1	17603508	17603591	84	+	exon:6508	uc001ban.4	55160	ARHGEF10L	hg38_genes_exons	chr1_17603566	chr1_17603566
249	chr1	17671771	17671771	1	-	0.000147827	0.032856853	43.24127907	chr1	17627176	17692985	65810	*	inter:312	NA	NA	NA	hg38_cpg_inter	chr1_17671771	chr1_17671771
250	chr1	17706403	17706403	1	+	3.32E-05	0.01025284	34.09090909	chr1	17697875	17712686	14812	*	intergenic:187	NA	NA	NA	hg38_genes_intergenic	chr1_17706403	chr1_17706403
251	chr1	18768037	18768037	1	-	1.64E-06	0.000864715	52.59259259	chr1	18748867	18839598	90732	*	intergenic:194	NA	NA	NA	hg38_genes_intergenic	chr1_18768037	chr1_18768037
252	chr1	18875466	18875466	1	-	9.47E-05	0.023293905	33.172147	chr1	18875382	18875503	122	-	exon:60456	uc057cva.1	8659	ALDH4A1	hg38_genes_exons	chr1_18875466	chr1_18875466
253	chr1	18900523	18900523	1	-	7.06E-06	0.002910663	40.83333333	chr1	18900334	18902333	2000	*	shore:990	NA	NA	NA	hg38_cpg_shores	chr1_18900523	chr1_18900523
254	chr1	18900538	18900538	1	-	1.40E-06	0.000760503	47.43589744	chr1	18900334	18902333	2000	*	shore:990	NA	NA	NA	hg38_cpg_shores	chr1_18900538	chr1_18900538
255	chr1	18907647	18907647	1	+	1.83E-05	0.006361028	-34.34343434	chr1	18907141	18951453	44313	*	inter:323	NA	NA	NA	hg38_cpg_inter	chr1_18907647	chr1_18907647
256	chr1	18915981	18915981	1	+	4.32E-06	0.001944511	29.41176471	chr1	18907141	18951453	44313	*	inter:323	NA	NA	NA	hg38_cpg_inter	chr1_18915981	chr1_18915981
257	chr1	18942207	18942207	1	-	2.65E-05	0.00856272	-45.41631623	chr1	18907141	18951453	44313	*	inter:323	NA	NA	NA	hg38_cpg_inter	chr1_18942207	chr1_18942207
258	chr1	18997599	18997599	1	-	4.30E-06	0.001939779	-48.82154882	chr1	18961687	19072109	110423	*	intergenic:195	NA	NA	NA	hg38_genes_intergenic	chr1_18997599	chr1_18997599
259	chr1	19395874	19395874	1	-	6.43E-06	0.002692568	47.5	chr1	19342783	19481208	138426	*	inter:330	NA	NA	NA	hg38_cpg_inter	chr1_19395874	chr1_19395874
260	chr1	19455008	19455008	1	+	0.00052515	0.084023632	21.21212121	chr1	19342783	19481208	138426	*	inter:330	NA	NA	NA	hg38_cpg_inter	chr1_19455008	chr1_19455008
261	chr1	19564045	19564045	1	-	2.29E-06	0.001147317	38.15789474	chr1	19510734	19591801	81068	*	intergenic:201	NA	NA	NA	hg38_genes_intergenic	chr1_19564045	chr1_19564045
262	chr1	19564072	19564072	1	-	6.15E-07	0.000374297	44.28104575	chr1	19510734	19591801	81068	*	intergenic:201	NA	NA	NA	hg38_genes_intergenic	chr1_19564072	chr1_19564072
263	chr1	19759549	19759549	1	-	0.000417579	0.071145522	36.58536585	chr1	19683373	19796028	112656	*	inter:335	NA	NA	NA	hg38_cpg_inter	chr1_19759549	chr1_19759549
264	chr1	20447114	20447114	1	-	0.000223082	0.044691973	21.48148148	chr1	20436235	20482390	46156	*	intergenic:216	NA	NA	NA	hg38_genes_intergenic	chr1_20447114	chr1_20447114
265	chr1	21003038	21003038	1	+	6.07E-06	0.002571203	38.34498834	chr1	20791629	21172621	380993	*	inter:350	NA	NA	NA	hg38_cpg_inter	chr1_21003038	chr1_21003038
266	chr1	21003139	21003139	1	-	9.16E-09	9.51E-06	46.87719298	chr1	20791629	21172621	380993	*	inter:350	NA	NA	NA	hg38_cpg_inter	chr1_21003139	chr1_21003139
267	chr1	21008497	21008497	1	+	2.05E-05	0.006962261	41.40669314	chr1	20791629	21172621	380993	*	inter:350	NA	NA	NA	hg38_cpg_inter	chr1_21008497	chr1_21008497
268	chr1	21237498	21237498	1	+	8.50E-10	1.17E-06	63.36161188	chr1	21229439	21285886	56448	*	inter:352	NA	NA	NA	hg38_cpg_inter	chr1_21237498	chr1_21237498
269	chr1	21260734	21260734	1	+	7.53E-05	0.019477785	-44.44444444	chr1	21229439	21285886	56448	*	inter:352	NA	NA	NA	hg38_cpg_inter	chr1_21260734	chr1_21260734
270	chr1	21623788	21623788	1	+	0.000452838	0.075470055	47.00854701	chr1	21622771	21624770	2000	*	shore:1068	NA	NA	NA	hg38_cpg_shores	chr1_21623788	chr1_21623788
271	chr1	21623920	21623920	1	-	2.73E-06	0.00132227	57.40740741	chr1	21622771	21624770	2000	*	shore:1068	NA	NA	NA	hg38_cpg_shores	chr1_21623920	chr1_21623920
272	chr1	21670751	21670751	1	-	0.000343603	0.061787783	47.85714286	chr1	21669917	21671916	2000	*	shore:1075	NA	NA	NA	hg38_cpg_shores	chr1_21670751	chr1_21670751
273	chr1	21931401	21931401	1	+	0.000144999	0.032361372	-25	chr1	21891627	21932852	41226	*	inter:366	NA	NA	NA	hg38_cpg_inter	chr1_21931401	chr1_21931401
274	chr1	21931541	21931541	1	-	0.000130669	0.029978924	-26.41509434	chr1	21891627	21932852	41226	*	inter:366	NA	NA	NA	hg38_cpg_inter	chr1_21931541	chr1_21931541
275	chr1	22114498	22114498	1	+	7.61E-07	0.000448328	-37.17253839	chr1	22101361	22117304	15944	*	intergenic:235	NA	NA	NA	hg38_genes_intergenic	chr1_22114498	chr1_22114498
276	chr1	22114550	22114550	1	+	7.79E-08	6.29E-05	-52.9478458	chr1	22101361	22117304	15944	*	intergenic:235	NA	NA	NA	hg38_genes_intergenic	chr1_22114550	chr1_22114550
277	chr1	22114558	22114558	1	+	9.53E-07	0.000547026	-39.95337995	chr1	22101361	22117304	15944	*	intergenic:235	NA	NA	NA	hg38_genes_intergenic	chr1_22114558	chr1_22114558
278	chr1	22175900	22175900	1	+	0.000485035	0.079295978	40.85714286	chr1	22148970	22261238	112269	*	intergenic:236	NA	NA	NA	hg38_genes_intergenic	chr1_22175900	chr1_22175900
279	chr1	22185379	22185379	1	+	0.000345006	0.061960179	31.02272727	chr1	22148970	22261238	112269	*	intergenic:236	NA	NA	NA	hg38_genes_intergenic	chr1_22185379	chr1_22185379
280	chr1	22297717	22297717	1	+	0.000230103	0.045764435	-27.37346511	chr1	22266301	22364629	98329	*	intergenic:237	NA	NA	NA	hg38_genes_intergenic	chr1_22297717	chr1_22297717
281	chr1	22918615	22918615	1	+	0.000246497	0.048335595	40	chr1	22913658	22921500	7843	+	exon:7575	uc009vqj.2	2048	EPHB2	hg38_genes_exons	chr1_22918615	chr1_22918615
282	chr1	23273455	23273455	1	-	5.60E-05	0.01542039	-46.85598377	chr1	23199730	23281308	81579	*	intergenic:245	NA	NA	NA	hg38_genes_intergenic	chr1_23273455	chr1_23273455
283	chr1	23542854	23542854	1	-	0.000635376	0.096458252	44.37340153	chr1	23538314	23549138	10825	*	intergenic:250	NA	NA	NA	hg38_genes_intergenic	chr1_23542854	chr1_23542854
284	chr1	23542884	23542884	1	-	1.15E-12	3.37E-09	88.07854137	chr1	23538314	23549138	10825	*	intergenic:250	NA	NA	NA	hg38_genes_intergenic	chr1_23542884	chr1_23542884
285	chr1	23586110	23586110	1	-	3.12E-05	0.009739348	31.48148148	chr1	23572575	23687864	115290	*	inter:395	NA	NA	NA	hg38_cpg_inter	chr1_23586110	chr1_23586110
286	chr1	24080435	24080435	1	-	3.87E-07	0.000250978	42.57575758	chr1	23984528	24183049	198522	*	inter:404	NA	NA	NA	hg38_cpg_inter	chr1_24080435	chr1_24080435
287	chr1	24110089	24110089	1	-	0.000110559	0.026269097	35	chr1	23984528	24183049	198522	*	inter:404	NA	NA	NA	hg38_cpg_inter	chr1_24110089	chr1_24110089
288	chr1	24118030	24118030	1	+	8.72E-05	0.02181111	-41.02564103	chr1	24117176	24119770	2595	*	intergenic:261	NA	NA	NA	hg38_genes_intergenic	chr1_24118030	chr1_24118030
289	chr1	24118050	24118050	1	+	8.25E-07	0.000481137	-43.2972973	chr1	24117176	24119770	2595	*	intergenic:261	NA	NA	NA	hg38_genes_intergenic	chr1_24118050	chr1_24118050
290	chr1	24391872	24391872	1	-	1.21E-06	0.000670754	-61.57635468	chr1	24391680	24392679	1000	-	promoter:9516	uc057djc.1	90529	STPG1	hg38_genes_promoters	chr1_24391872	chr1_24391872
291	chr1	24476154	24476154	1	+	3.58E-10	5.42E-07	67.86600496	chr1	24472977	24497350	24374	*	intergenic:267	NA	NA	NA	hg38_genes_intergenic	chr1_24476154	chr1_24476154
292	chr1	24476164	24476164	1	+	1.08E-09	1.46E-06	64.8018648	chr1	24472977	24497350	24374	*	intergenic:267	NA	NA	NA	hg38_genes_intergenic	chr1_24476164	chr1_24476164
293	chr1	24629379	24629379	1	+	2.12E-05	0.007133323	36.49503162	chr1	24560298	24638535	78238	*	inter:410	NA	NA	NA	hg38_cpg_inter	chr1_24629379	chr1_24629379
294	chr1	24629383	24629383	1	+	4.50E-06	0.002015541	45.91194969	chr1	24560298	24638535	78238	*	inter:410	NA	NA	NA	hg38_cpg_inter	chr1_24629383	chr1_24629383
295	chr1	24720204	24720204	1	-	2.38E-06	0.001182766	-30.43478261	chr1	24673268	24740356	67089	*	intergenic:269	NA	NA	NA	hg38_genes_intergenic	chr1_24720204	chr1_24720204
296	chr1	24720228	24720228	1	-	1.34E-06	0.000728922	-35.25490196	chr1	24673268	24740356	67089	*	intergenic:269	NA	NA	NA	hg38_genes_intergenic	chr1_24720228	chr1_24720228
297	chr1	24744411	24744411	1	-	0.000124713	0.028901705	35.48387097	chr1	24742861	24744860	2000	*	shore:1184	NA	NA	NA	hg38_cpg_shores	chr1_24744411	chr1_24744411
298	chr1	24744415	24744415	1	-	2.71E-06	0.001316154	59.40860215	chr1	24742861	24744860	2000	*	shore:1184	NA	NA	NA	hg38_cpg_shores	chr1_24744415	chr1_24744415
299	chr1	24870786	24870786	1	-	0.000211175	0.042996305	-28.54700855	chr1	24844325	24899510	55186	*	intergenic:270	NA	NA	NA	hg38_genes_intergenic	chr1_24870786	chr1_24870786
300	chr1	24911631	24911631	1	+	2.13E-07	0.00014969	-52.00713649	chr1	24910317	24912316	2000	*	shelf:929	NA	NA	NA	hg38_cpg_shelves	chr1_24911631	chr1_24911631
301	chr1	24911659	24911659	1	+	1.22E-10	2.07E-07	-65	chr1	24910317	24912316	2000	*	shelf:929	NA	NA	NA	hg38_cpg_shelves	chr1_24911659	chr1_24911659
302	chr1	24911772	24911772	1	-	2.23E-05	0.007423293	-37.61574074	chr1	24910317	24912316	2000	*	shelf:929	NA	NA	NA	hg38_cpg_shelves	chr1_24911772	chr1_24911772
303	chr1	25006852	25006852	1	+	0.00062331	0.095144308	-25.77422577	chr1	24975866	25018502	42637	*	intergenic:271	NA	NA	NA	hg38_genes_intergenic	chr1_25006852	chr1_25006852
304	chr1	25019711	25019711	1	-	1.35E-09	1.77E-06	64.54248366	chr1	24936515	25228071	291557	*	inter:415	NA	NA	NA	hg38_cpg_inter	chr1_25019711	chr1_25019711
305	chr1	25152765	25152765	1	+	0.000556771	0.087600327	38.48484848	chr1	25118121	25203138	85018	*	intergenic:273	NA	NA	NA	hg38_genes_intergenic	chr1_25152765	chr1_25152765
306	chr1	25186360	25186360	1	+	0.00060602	0.093202306	37.30994152	chr1	25118121	25203138	85018	*	intergenic:273	NA	NA	NA	hg38_genes_intergenic	chr1_25186360	chr1_25186360
307	chr1	25239159	25239159	1	+	7.34E-09	7.81E-06	63.7630662	chr1	25237503	25242236	4734	*	intergenic:275	NA	NA	NA	hg38_genes_intergenic	chr1_25239159	chr1_25239159
308	chr1	25246039	25246039	1	-	0.000578362	0.090082844	41.66666667	chr1	25246017	25247016	1000	-	promoter:9547	uc057dlh.1	NA	NA	hg38_genes_promoters	chr1_25246039	chr1_25246039
309	chr1	25373396	25373396	1	-	6.35E-09	6.87E-06	64.58333333	chr1	25342908	25426073	83166	*	inter:418	NA	NA	NA	hg38_cpg_inter	chr1_25373396	chr1_25373396
310	chr1	25535603	25535603	1	-	0.000437171	0.073473505	33.33333333	chr1	25500210	25538579	38370	*	intergenic:276	NA	NA	NA	hg38_genes_intergenic	chr1_25535603	chr1_25535603
311	chr1	25766191	25766191	1	+	0.000103777	0.025030798	39.74358974	chr1	25622282	25767412	145131	*	inter:421	NA	NA	NA	hg38_cpg_inter	chr1_25766191	chr1_25766191
312	chr1	25809261	25809261	1	-	6.36E-05	0.017093631	32.6754386	chr1	25804617	25815630	11014	*	inter:423	NA	NA	NA	hg38_cpg_inter	chr1_25809261	chr1_25809261
313	chr1	25858736	25858736	1	+	2.59E-06	0.001270826	41.47727273	chr1	25858613	25859612	1000	+	promoter:1350	uc057doa.1	NA	NA	hg38_genes_promoters	chr1_25858736	chr1_25858736
314	chr1	25907101	25907101	1	-	0.000579326	0.090196698	23.45355191	chr1	25906467	25907466	1000	-	promoter:9582	uc010oev.3	3925	STMN1	hg38_genes_promoters	chr1_25907101	chr1_25907101
315	chr1	25909326	25909326	1	-	0.000625611	0.095370379	-28.125	chr1	25909134	25911133	2000	*	shelf:957	NA	NA	NA	hg38_cpg_shelves	chr1_25909326	chr1_25909326
316	chr1	26162459	26162459	1	-	7.34E-05	0.01909615	21.27659574	chr1	26162116	26164030	1915	*	shore:1236	NA	NA	NA	hg38_cpg_shores	chr1_26162459	chr1_26162459
317	chr1	26539880	26539880	1	-	0.000262111	0.050643787	-36.22291022	chr1	26534194	26616352	82159	*	inter:445	NA	NA	NA	hg38_cpg_inter	chr1_26539880	chr1_26539880
318	chr1	26539908	26539908	1	-	6.49E-05	0.017332768	-28.80608974	chr1	26534194	26616352	82159	*	inter:445	NA	NA	NA	hg38_cpg_inter	chr1_26539908	chr1_26539908
319	chr1	26555522	26555522	1	+	0.000151576	0.033436929	-24.74358974	chr1	26534194	26616352	82159	*	inter:445	NA	NA	NA	hg38_cpg_inter	chr1_26555522	chr1_26555522
320	chr1	26555539	26555539	1	+	1.64E-06	0.000865087	-47.76378637	chr1	26555537	26555625	89	+	exon:9242	uc001bmr.2	6195	RPS6KA1	hg38_genes_exons	chr1_26555539	chr1_26555539
321	chr1	27100191	27100191	1	+	0.000208521	0.04255444	-36.66666667	chr1	27016951	27150853	133903	*	inter:457	NA	NA	NA	hg38_cpg_inter	chr1_27100191	chr1_27100191
322	chr1	27343888	27343888	1	-	0.00059129	0.091618852	27.31244065	chr1	27326516	27345427	18912	*	inter:461	NA	NA	NA	hg38_cpg_inter	chr1_27343888	chr1_27343888
323	chr1	27399756	27399756	1	+	0.000110069	0.026200942	24.48979592	chr1	27395815	27404225	8411	*	intergenic:310	NA	NA	NA	hg38_genes_intergenic	chr1_27399756	chr1_27399756
324	chr1	27667792	27667792	1	+	4.68E-06	0.002080143	52.17391304	chr1	27666216	27668215	2000	*	shore:1330	NA	NA	NA	hg38_cpg_shores	chr1_27667792	chr1_27667792
325	chr1	27667841	27667841	1	+	2.68E-05	0.008621968	43.47826087	chr1	27666216	27668215	2000	*	shore:1330	NA	NA	NA	hg38_cpg_shores	chr1_27667841	chr1_27667841
326	chr1	27740850	27740850	1	+	0.0003519	0.062907882	32.85714286	chr1	27730492	27769116	38625	*	inter:473	NA	NA	NA	hg38_cpg_inter	chr1_27740850	chr1_27740850
327	chr1	28189335	28189335	1	+	0.00024848	0.048609145	42.04671858	chr1	28092802	28228633	135832	*	inter:479	NA	NA	NA	hg38_cpg_inter	chr1_28189335	chr1_28189335
328	chr1	28293983	28293983	1	+	0.00024812	0.048564037	37.47276688	chr1	28282492	28324001	41510	*	intergenic:325	NA	NA	NA	hg38_genes_intergenic	chr1_28293983	chr1_28293983
329	chr1	28294038	28294038	1	-	0.000134449	0.030631829	25	chr1	28282492	28324001	41510	*	intergenic:325	NA	NA	NA	hg38_genes_intergenic	chr1_28294038	chr1_28294038
330	chr1	28294075	28294075	1	-	5.11E-07	0.000318959	47.14285714	chr1	28282492	28324001	41510	*	intergenic:325	NA	NA	NA	hg38_genes_intergenic	chr1_28294075	chr1_28294075
331	chr1	28294077	28294077	1	-	2.60E-09	3.12E-06	52.17391304	chr1	28282492	28324001	41510	*	intergenic:325	NA	NA	NA	hg38_genes_intergenic	chr1_28294077	chr1_28294077
332	chr1	28294085	28294085	1	-	4.64E-08	3.98E-05	58.0952381	chr1	28282492	28324001	41510	*	intergenic:325	NA	NA	NA	hg38_genes_intergenic	chr1_28294085	chr1_28294085
333	chr1	28294091	28294091	1	-	2.08E-13	7.38E-10	76.96969697	chr1	28282492	28324001	41510	*	intergenic:325	NA	NA	NA	hg38_genes_intergenic	chr1_28294091	chr1_28294091
334	chr1	28603534	28603534	1	-	0.000135906	0.030875733	-41.92307692	chr1	28602850	28603574	725	-	exon:64449	uc001bqy.5	6883	TAF12	hg38_genes_exons	chr1_28603534	chr1_28603534
335	chr1	30065161	30065161	1	+	0.000431888	0.072878533	31.5625	chr1	30042613	30135262	92650	*	intergenic:341	NA	NA	NA	hg38_genes_intergenic	chr1_30065161	chr1_30065161
336	chr1	30246646	30246646	1	+	0.000369591	0.065172345	32.35294118	chr1	30141608	30409559	267952	*	intergenic:342	NA	NA	NA	hg38_genes_intergenic	chr1_30246646	chr1_30246646
337	chr1	30246789	30246789	1	+	1.31E-08	1.31E-05	54.54545455	chr1	30141608	30409559	267952	*	intergenic:342	NA	NA	NA	hg38_genes_intergenic	chr1_30246789	chr1_30246789
338	chr1	30379483	30379483	1	+	1.78E-06	0.000926381	47.91666667	chr1	30141608	30409559	267952	*	intergenic:342	NA	NA	NA	hg38_genes_intergenic	chr1_30379483	chr1_30379483
339	chr1	30379538	30379538	1	-	0.000138598	0.031294871	33.83116883	chr1	30141608	30409559	267952	*	intergenic:342	NA	NA	NA	hg38_genes_intergenic	chr1_30379538	chr1_30379538
340	chr1	30730646	30730646	1	+	3.49E-06	0.001626718	-30	chr1	30728588	30732468	3881	*	intergenic:344	NA	NA	NA	hg38_genes_intergenic	chr1_30730646	chr1_30730646
341	chr1	30730681	30730681	1	+	1.40E-08	1.40E-05	-46.81970349	chr1	30728588	30732468	3881	*	intergenic:344	NA	NA	NA	hg38_genes_intergenic	chr1_30730681	chr1_30730681
342	chr1	30807513	30807513	1	+	0.000506121	0.081784508	22.22222222	chr1	30776988	30810377	33390	*	intergenic:346	NA	NA	NA	hg38_genes_intergenic	chr1_30807513	chr1_30807513
343	chr1	30816265	30816265	1	-	0.000333008	0.060264535	-22.22222222	chr1	30815554	30816553	1000	-	promoter:9802	uc057eci.1	NA	NA	hg38_genes_promoters	chr1_30816265	chr1_30816265
344	chr1	30933404	30933404	1	-	1.41E-07	0.000105014	68.92307692	chr1	30913120	31061564	148445	*	inter:508	NA	NA	NA	hg38_cpg_inter	chr1_30933404	chr1_30933404
345	chr1	31380317	31380317	1	+	0.000110549	0.026269097	-39.33566434	chr1	31301132	31408946	107815	*	inter:513	NA	NA	NA	hg38_cpg_inter	chr1_31380317	chr1_31380317
346	chr1	31556788	31556788	1	-	0.000128325	0.029559669	46.07142857	chr1	31540770	31571484	30715	*	intergenic:360	NA	NA	NA	hg38_genes_intergenic	chr1_31556788	chr1_31556788
347	chr1	31686884	31686884	1	+	0.000162056	0.035187461	21.42857143	chr1	31649361	31699935	50575	*	inter:517	NA	NA	NA	hg38_cpg_inter	chr1_31686884	chr1_31686884
348	chr1	32321963	32321963	1	-	0.000148243	0.032927462	-22.1449177	chr1	32296434	32331257	34824	*	inter:532	NA	NA	NA	hg38_cpg_inter	chr1_32321963	chr1_32321963
349	chr1	32361265	32361265	1	+	3.55E-09	4.14E-06	76.09970674	chr1	32361197	32362196	1000	+	promoter:1812	uc001bvf.4	81629	TSSK3	hg38_genes_promoters	chr1_32361265	chr1_32361265
350	chr1	32492592	32492592	1	-	8.30E-05	0.02100222	28.20512821	chr1	32469461	32496542	27082	*	inter:538	NA	NA	NA	hg38_cpg_inter	chr1_32492592	chr1_32492592
351	chr1	32695133	32695133	1	+	0.000352121	0.062940698	37.98780488	chr1	32655763	32698417	42655	*	inter:541	NA	NA	NA	hg38_cpg_inter	chr1_32695133	chr1_32695133
352	chr1	32815831	32815831	1	+	0.000572113	0.089375659	25.54539057	chr1	32815767	32816766	1000	+	promoter:1843	uc057ems.1	64766	S100PBP	hg38_genes_promoters	chr1_32815831	chr1_32815831
353	chr1	32815847	32815847	1	+	1.06E-05	0.004070361	29.03225806	chr1	32815767	32816766	1000	+	promoter:1843	uc057ems.1	64766	S100PBP	hg38_genes_promoters	chr1_32815847	chr1_32815847
354	chr1	32821254	32821254	1	-	8.32E-06	0.003343978	35.71428571	chr1	32820306	32822305	2000	*	shelf:1205	NA	NA	NA	hg38_cpg_shelves	chr1_32821254	chr1_32821254
355	chr1	33139944	33139944	1	+	6.84E-11	1.23E-07	57.14285714	chr1	33120531	33141870	21340	*	intergenic:380	NA	NA	NA	hg38_genes_intergenic	chr1_33139944	chr1_33139944
356	chr1	33659289	33659289	1	+	1.82E-10	2.98E-07	55.10023585	chr1	33637520	34159181	521662	*	inter:564	NA	NA	NA	hg38_cpg_inter	chr1_33659289	chr1_33659289
357	chr1	34931564	34931564	1	+	1.24E-05	0.004615262	47.61904762	chr1	34930606	34932605	2000	*	shore:1555	NA	NA	NA	hg38_cpg_shores	chr1_34931564	chr1_34931564
358	chr1	35558839	35558839	1	-	2.78E-08	2.55E-05	66.44021739	chr1	35557951	35558950	1000	-	promoter:10113	uc010ohw.3	79932	KIAA0319L	hg38_genes_promoters	chr1_35558839	chr1_35558839
359	chr1	35766935	35766935	1	+	8.52E-05	0.021430407	38.33333333	chr1	35765323	35767322	2000	*	shelf:1284	NA	NA	NA	hg38_cpg_shelves	chr1_35766935	chr1_35766935
360	chr1	36306141	36306141	1	+	0.000286376	0.053995739	23.457223	chr1	36305387	36306386	1000	+	promoter:1991	uc057eug.1	79729	SH3D21	hg38_genes_promoters	chr1_36306141	chr1_36306141
361	chr1	36321756	36321756	1	-	1.59E-06	0.000842779	42.80701754	chr1	36320899	36323801	2903	*	island:894	NA	NA	NA	hg38_cpg_islands	chr1_36321756	chr1_36321756
362	chr1	36321759	36321759	1	-	3.00E-07	0.000200996	31.81818182	chr1	36320899	36323801	2903	*	island:894	NA	NA	NA	hg38_cpg_islands	chr1_36321759	chr1_36321759
363	chr1	36321771	36321771	1	-	4.19E-05	0.012291823	31.19122257	chr1	36320899	36323801	2903	*	island:894	NA	NA	NA	hg38_cpg_islands	chr1_36321771	chr1_36321771
364	chr1	36321778	36321778	1	-	1.44E-05	0.00520161	24.3902439	chr1	36320899	36323801	2903	*	island:894	NA	NA	NA	hg38_cpg_islands	chr1_36321778	chr1_36321778
365	chr1	36351698	36351698	1	+	0.000170359	0.036568052	-30.37037037	chr1	36345984	36381487	35504	*	inter:594	NA	NA	NA	hg38_cpg_inter	chr1_36351698	chr1_36351698
366	chr1	36540815	36540815	1	+	6.61E-08	5.45E-05	46.55521783	chr1	36488279	36630806	142528	*	intergenic:408	NA	NA	NA	hg38_genes_intergenic	chr1_36540815	chr1_36540815
367	chr1	36988343	36988343	1	+	0.000582964	0.090647724	-26.06837607	chr1	36468531	37028775	560245	*	inter:598	NA	NA	NA	hg38_cpg_inter	chr1_36988343	chr1_36988343
368	chr1	37647465	37647465	1	-	8.43E-05	0.02124241	52.44755245	chr1	37639924	37681569	41646	*	intergenic:418	NA	NA	NA	hg38_genes_intergenic	chr1_37647465	chr1_37647465
369	chr1	37828624	37828624	1	-	7.33E-06	0.003005478	64.28571429	chr1	37812731	37855477	42747	*	inter:609	NA	NA	NA	hg38_cpg_inter	chr1_37828624	chr1_37828624
370	chr1	38015317	38015317	1	-	4.47E-05	0.012953287	31.78534572	chr1	38015056	38017055	2000	*	shelf:1350	NA	NA	NA	hg38_cpg_shelves	chr1_38015317	chr1_38015317
371	chr1	38052629	38052629	1	+	0.00027069	0.051882046	31.61592506	chr1	38051971	38574492	522522	*	inter:614	NA	NA	NA	hg38_cpg_inter	chr1_38052629	chr1_38052629
372	chr1	38052644	38052644	1	+	9.28E-05	0.022903812	30.88861838	chr1	38051971	38574492	522522	*	inter:614	NA	NA	NA	hg38_cpg_inter	chr1_38052644	chr1_38052644
373	chr1	38052658	38052658	1	+	2.40E-09	2.91E-06	52.4911604	chr1	38051971	38574492	522522	*	inter:614	NA	NA	NA	hg38_cpg_inter	chr1_38052658	chr1_38052658
374	chr1	38085977	38085977	1	+	0.000137813	0.031169236	-35.18292683	chr1	38051971	38574492	522522	*	inter:614	NA	NA	NA	hg38_cpg_inter	chr1_38085977	chr1_38085977
375	chr1	38085983	38085983	1	+	0.000105953	0.02541285	-25	chr1	38051971	38574492	522522	*	inter:614	NA	NA	NA	hg38_cpg_inter	chr1_38085983	chr1_38085983
376	chr1	38086022	38086022	1	+	3.10E-05	0.009700136	-47.00854701	chr1	38051971	38574492	522522	*	inter:614	NA	NA	NA	hg38_cpg_inter	chr1_38086022	chr1_38086022
377	chr1	38086023	38086023	1	-	5.98E-05	0.016243153	-47.31800766	chr1	38051971	38574492	522522	*	inter:614	NA	NA	NA	hg38_cpg_inter	chr1_38086023	chr1_38086023
378	chr1	38086031	38086031	1	-	0.000305124	0.056601714	-43.6036036	chr1	38051971	38574492	522522	*	inter:614	NA	NA	NA	hg38_cpg_inter	chr1_38086031	chr1_38086031
379	chr1	38086104	38086104	1	-	4.52E-05	0.013048744	-35.79591837	chr1	38051971	38574492	522522	*	inter:614	NA	NA	NA	hg38_cpg_inter	chr1_38086104	chr1_38086104
380	chr1	38098312	38098312	1	+	0.00063064	0.095939504	20.83333333	chr1	38051971	38574492	522522	*	inter:614	NA	NA	NA	hg38_cpg_inter	chr1_38098312	chr1_38098312
381	chr1	38114376	38114376	1	+	2.60E-05	0.008427173	35.46336567	chr1	38051971	38574492	522522	*	inter:614	NA	NA	NA	hg38_cpg_inter	chr1_38114376	chr1_38114376
382	chr1	38114398	38114398	1	+	3.02E-08	2.73E-05	43.22916667	chr1	38051971	38574492	522522	*	inter:614	NA	NA	NA	hg38_cpg_inter	chr1_38114398	chr1_38114398
383	chr1	38114399	38114399	1	-	1.01E-11	2.26E-08	53.39275446	chr1	38051971	38574492	522522	*	inter:614	NA	NA	NA	hg38_cpg_inter	chr1_38114399	chr1_38114399
384	chr1	38818860	38818860	1	+	4.51E-05	0.013021212	27.77777778	chr1	38496035	38838197	342163	*	intergenic:427	NA	NA	NA	hg38_genes_intergenic	chr1_38818860	chr1_38818860
385	chr1	39060337	39060337	1	-	1.83E-10	3.00E-07	84.52380952	chr1	39034637	39076315	41679	*	intergenic:431	NA	NA	NA	hg38_genes_intergenic	chr1_39060337	chr1_39060337
386	chr1	39405745	39405745	1	-	7.74E-08	6.26E-05	48.58737356	chr1	39404346	39406345	2000	*	shelf:1371	NA	NA	NA	hg38_cpg_shelves	chr1_39405745	chr1_39405745
387	chr1	39652247	39652247	1	+	2.03E-05	0.006921742	42.41741742	chr1	39644946	39659120	14175	*	intergenic:434	NA	NA	NA	hg38_genes_intergenic	chr1_39652247	chr1_39652247
388	chr1	39652254	39652254	1	+	3.36E-06	0.00157783	45.88888889	chr1	39644946	39659120	14175	*	intergenic:434	NA	NA	NA	hg38_genes_intergenic	chr1_39652254	chr1_39652254
389	chr1	39652359	39652359	1	-	1.91E-05	0.006558522	31.21212121	chr1	39644946	39659120	14175	*	intergenic:434	NA	NA	NA	hg38_genes_intergenic	chr1_39652359	chr1_39652359
390	chr1	39652368	39652368	1	-	4.61E-08	3.96E-05	44.33962264	chr1	39644946	39659120	14175	*	intergenic:434	NA	NA	NA	hg38_genes_intergenic	chr1_39652368	chr1_39652368
391	chr1	39897419	39897419	1	-	3.43E-09	4.01E-06	65.41666667	chr1	39895426	39897970	2545	-	exon:68543	uc001cer.3	4610	MYCL	hg38_genes_exons	chr1_39897419	chr1_39897419
392	chr1	39988649	39988649	1	+	5.10E-10	7.42E-07	76.30434783	chr1	39969969	40035232	65264	*	intergenic:440	NA	NA	NA	hg38_genes_intergenic	chr1_39988649	chr1_39988649
393	chr1	39988694	39988694	1	+	1.73E-05	0.006065255	51.17948718	chr1	39969969	40035232	65264	*	intergenic:440	NA	NA	NA	hg38_genes_intergenic	chr1_39988694	chr1_39988694
394	chr1	40033792	40033792	1	-	1.95E-06	0.001001993	50.93167702	chr1	39969969	40035232	65264	*	intergenic:440	NA	NA	NA	hg38_genes_intergenic	chr1_40033792	chr1_40033792
395	chr1	40066300	40066300	1	-	0.000376136	0.06601353	36.88311688	chr1	40045032	40092993	47962	*	inter:637	NA	NA	NA	hg38_cpg_inter	chr1_40066300	chr1_40066300
396	chr1	40086266	40086266	1	+	0.000134666	0.030661771	36.685642	chr1	40045032	40092993	47962	*	inter:637	NA	NA	NA	hg38_cpg_inter	chr1_40086266	chr1_40086266
397	chr1	40249432	40249432	1	+	1.58E-17	2.25E-13	84.90073145	chr1	40165941	40253713	87773	*	inter:640	NA	NA	NA	hg38_cpg_inter	chr1_40249432	chr1_40249432
398	chr1	40249449	40249449	1	+	1.01E-15	7.62E-12	77.5862069	chr1	40165941	40253713	87773	*	inter:640	NA	NA	NA	hg38_cpg_inter	chr1_40249449	chr1_40249449
399	chr1	40249451	40249451	1	+	4.24E-05	0.012421471	36.74059788	chr1	40165941	40253713	87773	*	inter:640	NA	NA	NA	hg38_cpg_inter	chr1_40249451	chr1_40249451
400	chr1	40314213	40314213	1	+	5.11E-08	4.32E-05	-56.38792102	chr1	40313332	40315331	2000	*	shore:1721	NA	NA	NA	hg38_cpg_shores	chr1_40314213	chr1_40314213
401	chr1	40314222	40314222	1	+	0.000191783	0.039992068	-41.31578947	chr1	40313332	40315331	2000	*	shore:1721	NA	NA	NA	hg38_cpg_shores	chr1_40314222	chr1_40314222
402	chr1	41324218	41324218	1	+	0.000137304	0.031100246	28	chr1	41284862	41327110	42249	*	intergenic:455	NA	NA	NA	hg38_genes_intergenic	chr1_41324218	chr1_41324218
403	chr1	41618260	41618260	1	+	2.98E-05	0.00937702	-29.58333333	chr1	41520373	41657708	137336	*	inter:665	NA	NA	NA	hg38_cpg_inter	chr1_41618260	chr1_41618260
404	chr1	41618261	41618261	1	-	0.00038308	0.066930397	-23.50813743	chr1	41520373	41657708	137336	*	inter:665	NA	NA	NA	hg38_cpg_inter	chr1_41618261	chr1_41618261
405	chr1	41618277	41618277	1	-	0.000126885	0.029290638	-21.94444444	chr1	41520373	41657708	137336	*	inter:665	NA	NA	NA	hg38_cpg_inter	chr1_41618277	chr1_41618277
406	chr1	41622538	41622538	1	+	7.19E-09	7.65E-06	50.34512511	chr1	41520373	41657708	137336	*	inter:665	NA	NA	NA	hg38_cpg_inter	chr1_41622538	chr1_41622538
407	chr1	41622539	41622539	1	-	2.11E-10	3.39E-07	60.18217306	chr1	41520373	41657708	137336	*	inter:665	NA	NA	NA	hg38_cpg_inter	chr1_41622539	chr1_41622539
408	chr1	41639716	41639716	1	+	0.00029507	0.055261186	39.47772657	chr1	41520373	41657708	137336	*	inter:665	NA	NA	NA	hg38_cpg_inter	chr1_41639716	chr1_41639716
409	chr1	42950015	42950015	1	-	5.98E-05	0.016238855	41.02564103	chr1	42928881	42953795	24915	*	inter:681	NA	NA	NA	hg38_cpg_inter	chr1_42950015	chr1_42950015
410	chr1	43913155	43913155	1	+	8.07E-08	6.48E-05	61.42857143	chr1	43712093	43929395	217303	*	inter:697	NA	NA	NA	hg38_cpg_inter	chr1_43913155	chr1_43913155
411	chr1	43980477	43980477	1	-	2.13E-05	0.007171945	46.52406417	chr1	43979951	43981950	2000	*	shore:1855	NA	NA	NA	hg38_cpg_shores	chr1_43980477	chr1_43980477
412	chr1	44423738	44423738	1	+	7.50E-05	0.019424059	-32.57747543	chr1	44422233	44613066	190834	*	inter:707	NA	NA	NA	hg38_cpg_inter	chr1_44423738	chr1_44423738
413	chr1	44536892	44536892	1	+	5.84E-10	8.35E-07	53.06122449	chr1	44422233	44613066	190834	*	inter:707	NA	NA	NA	hg38_cpg_inter	chr1_44536892	chr1_44536892
414	chr1	44536946	44536946	1	+	2.01E-11	4.09E-08	70.13888889	chr1	44422233	44613066	190834	*	inter:707	NA	NA	NA	hg38_cpg_inter	chr1_44536946	chr1_44536946
415	chr1	44646371	44646371	1	-	2.53E-05	0.00826173	36.66666667	chr1	44636378	44650564	14187	*	inter:709	NA	NA	NA	hg38_cpg_inter	chr1_44646371	chr1_44646371
416	chr1	44801978	44801978	1	+	5.55E-05	0.015315084	38.87704335	chr1	44801112	44803111	2000	*	shore:1888	NA	NA	NA	hg38_cpg_shores	chr1_44801978	chr1_44801978
417	chr1	45304689	45304689	1	+	0.000206252	0.042220043	-39.19860627	chr1	45303910	45305619	1710	+	exon:17099	uc010olk.2	400752	LINC01144	hg38_genes_exons	chr1_45304689	chr1_45304689
418	chr1	45327717	45327717	1	+	0.000535992	0.085253051	39.15470494	chr1	45326905	45328533	1629	+	exon:17100	uc001cne.4	84842	HPDL	hg38_genes_exons	chr1_45327717	chr1_45327717
419	chr1	45327752	45327752	1	-	2.07E-05	0.00702321	43.37931034	chr1	45327630	45329629	2000	*	shore:1904	NA	NA	NA	hg38_cpg_shores	chr1_45327752	chr1_45327752
420	chr1	45485378	45485378	1	-	0.000328666	0.059776178	46.18768328	chr1	45344312	45486672	142361	*	inter:722	NA	NA	NA	hg38_cpg_inter	chr1_45485378	chr1_45485378
421	chr1	46174995	46174995	1	-	3.83E-05	0.011480703	-20.35024155	chr1	46171261	46199148	27888	*	inter:733	NA	NA	NA	hg38_cpg_inter	chr1_46174995	chr1_46174995
422	chr1	46305039	46305039	1	+	0.000102072	0.024719332	40.51724138	chr1	46303365	46305364	2000	*	shore:1936	NA	NA	NA	hg38_cpg_shores	chr1_46305039	chr1_46305039
423	chr1	46305051	46305051	1	+	0.00010467	0.025184509	35.11904762	chr1	46303365	46305364	2000	*	shore:1936	NA	NA	NA	hg38_cpg_shores	chr1_46305051	chr1_46305051
424	chr1	46305079	46305079	1	+	1.71E-05	0.005996161	32.21052632	chr1	46303365	46305364	2000	*	shore:1936	NA	NA	NA	hg38_cpg_shores	chr1_46305079	chr1_46305079
425	chr1	46305083	46305083	1	+	1.08E-05	0.004129668	34.32906591	chr1	46303365	46305364	2000	*	shore:1936	NA	NA	NA	hg38_cpg_shores	chr1_46305083	chr1_46305083
426	chr1	46305137	46305137	1	-	0.000401719	0.069268343	38.63095238	chr1	46303365	46305364	2000	*	shore:1936	NA	NA	NA	hg38_cpg_shores	chr1_46305137	chr1_46305137
427	chr1	46305896	46305896	1	+	0.000129571	0.029780072	48.41628959	chr1	46305365	46307364	2000	*	shelf:1606	NA	NA	NA	hg38_cpg_shelves	chr1_46305896	chr1_46305896
428	chr1	46305906	46305906	1	+	0.000324699	0.059221983	38.42424242	chr1	46305365	46307364	2000	*	shelf:1606	NA	NA	NA	hg38_cpg_shelves	chr1_46305906	chr1_46305906
429	chr1	46305950	46305950	1	+	0.0001788	0.037908232	42.5	chr1	46305365	46307364	2000	*	shelf:1606	NA	NA	NA	hg38_cpg_shelves	chr1_46305950	chr1_46305950
430	chr1	46493798	46493798	1	+	0.000147066	0.032709277	39.44444444	chr1	46456282	46501995	45714	*	intergenic:506	NA	NA	NA	hg38_genes_intergenic	chr1_46493798	chr1_46493798
431	chr1	46555320	46555320	1	+	9.58E-05	0.023535712	42.31418919	chr1	46548461	46599942	51482	*	inter:743	NA	NA	NA	hg38_cpg_inter	chr1_46555320	chr1_46555320
432	chr1	47003394	47003394	1	-	4.95E-06	0.002179913	53.75	chr1	46946485	47018567	72083	*	intergenic:511	NA	NA	NA	hg38_genes_intergenic	chr1_47003394	chr1_47003394
433	chr1	47235570	47235570	1	-	0.000381706	0.066732139	-20.45454545	chr1	47234526	47236525	2000	*	shelf:1634	NA	NA	NA	hg38_cpg_shelves	chr1_47235570	chr1_47235570
434	chr1	47434057	47434057	1	+	5.32E-06	0.002308553	21.46953405	chr1	47433989	47434713	725	*	island:1087	NA	NA	NA	hg38_cpg_islands	chr1_47434057	chr1_47434057
435	chr1	47434058	47434058	1	-	5.17E-05	0.014537504	20.6884058	chr1	47432133	47434641	2509	-	exon:71488	uc001crl.4	84793	FOXD2-AS1	hg38_genes_exons	chr1_47434058	chr1_47434058
436	chr1	47439927	47439927	1	-	5.51E-05	0.01524303	38.97515528	chr1	47439847	47441846	2000	*	shore:1978	NA	NA	NA	hg38_cpg_shores	chr1_47439927	chr1_47439927
437	chr1	47449482	47449482	1	-	0.00050534	0.081673975	27.79393436	chr1	47440692	47497503	56812	*	intergenic:518	NA	NA	NA	hg38_genes_intergenic	chr1_47449482	chr1_47449482
438	chr1	47569324	47569324	1	-	2.85E-05	0.009062595	-32.43243243	chr1	47502640	47621092	118453	*	intergenic:519	NA	NA	NA	hg38_genes_intergenic	chr1_47569324	chr1_47569324
439	chr1	47569356	47569356	1	-	5.42E-06	0.002346488	-56.44490644	chr1	47502640	47621092	118453	*	intergenic:519	NA	NA	NA	hg38_genes_intergenic	chr1_47569356	chr1_47569356
440	chr1	47569389	47569389	1	-	7.85E-06	0.003187668	-37.25612287	chr1	47502640	47621092	118453	*	intergenic:519	NA	NA	NA	hg38_genes_intergenic	chr1_47569389	chr1_47569389
441	chr1	47569446	47569446	1	-	0.000145971	0.032517629	-29.01098901	chr1	47502640	47621092	118453	*	intergenic:519	NA	NA	NA	hg38_genes_intergenic	chr1_47569446	chr1_47569446
442	chr1	47813326	47813326	1	+	1.93E-07	0.000137765	42.61363636	chr1	47729378	47980197	250820	*	inter:758	NA	NA	NA	hg38_cpg_inter	chr1_47813326	chr1_47813326
443	chr1	47813445	47813445	1	-	1.02E-07	7.95E-05	55.74229692	chr1	47729378	47980197	250820	*	inter:758	NA	NA	NA	hg38_cpg_inter	chr1_47813445	chr1_47813445
444	chr1	50223198	50223198	1	-	0.000221845	0.044566936	23.80952381	chr1	50223128	50224127	1000	-	promoter:10850	uc057gka.1	NA	NA	hg38_genes_promoters	chr1_50223198	chr1_50223198
445	chr1	50275726	50275726	1	-	0.000243741	0.047901796	36.54188948	chr1	50228128	50417549	189422	*	intergenic:531	NA	NA	NA	hg38_genes_intergenic	chr1_50275726	chr1_50275726
446	chr1	52207016	52207016	1	-	1.88E-06	0.000971092	59.97067449	chr1	52146833	52361730	214898	*	inter:779	NA	NA	NA	hg38_cpg_inter	chr1_52207016	chr1_52207016
447	chr1	53371404	53371404	1	-	0.000283691	0.053624606	42.18362283	chr1	53332157	53434466	102310	*	inter:796	NA	NA	NA	hg38_cpg_inter	chr1_53371404	chr1_53371404
448	chr1	53434808	53434808	1	+	0.000207794	0.042447426	33.33333333	chr1	53373246	53454398	81153	*	intergenic:557	NA	NA	NA	hg38_genes_intergenic	chr1_53434808	chr1_53434808
449	chr1	53470273	53470273	1	+	0.000570244	0.089175321	43.75	chr1	53467489	53506236	38748	*	intergenic:558	NA	NA	NA	hg38_genes_intergenic	chr1_53470273	chr1_53470273
450	chr1	53483041	53483041	1	-	0.000456038	0.075874882	44.81481481	chr1	53467489	53506236	38748	*	intergenic:558	NA	NA	NA	hg38_genes_intergenic	chr1_53483041	chr1_53483041
451	chr1	53554443	53554443	1	+	4.04E-05	0.011971978	43.1547619	chr1	53464556	53733728	269173	*	inter:798	NA	NA	NA	hg38_cpg_inter	chr1_53554443	chr1_53554443
452	chr1	54153644	54153644	1	+	1.40E-06	0.000761021	44	chr1	54126020	54196147	70128	*	inter:804	NA	NA	NA	hg38_cpg_inter	chr1_54153644	chr1_54153644
453	chr1	54219490	54219490	1	+	0.000119333	0.027937317	-49.42528736	chr1	54204587	54352316	147730	*	inter:805	NA	NA	NA	hg38_cpg_inter	chr1_54219490	chr1_54219490
454	chr1	54243245	54243245	1	+	0.000197676	0.040903251	-36.33333333	chr1	54204587	54352316	147730	*	inter:805	NA	NA	NA	hg38_cpg_inter	chr1_54243245	chr1_54243245
455	chr1	54243287	54243287	1	+	1.41E-05	0.005113249	-43.30673759	chr1	54204587	54352316	147730	*	inter:805	NA	NA	NA	hg38_cpg_inter	chr1_54243287	chr1_54243287
456	chr1	54243293	54243293	1	+	0.000327176	0.059576751	-36.08510638	chr1	54204587	54352316	147730	*	inter:805	NA	NA	NA	hg38_cpg_inter	chr1_54243293	chr1_54243293
457	chr1	54243306	54243306	1	+	5.34E-06	0.002315286	-41.66666667	chr1	54204587	54352316	147730	*	inter:805	NA	NA	NA	hg38_cpg_inter	chr1_54243306	chr1_54243306
458	chr1	54338237	54338237	1	-	2.14E-10	3.42E-07	63.88888889	chr1	54204587	54352316	147730	*	inter:805	NA	NA	NA	hg38_cpg_inter	chr1_54338237	chr1_54338237
459	chr1	55064472	55064472	1	-	0.000274977	0.052482428	35.44358312	chr1	55044343	55210791	166449	*	inter:820	NA	NA	NA	hg38_cpg_inter	chr1_55064472	chr1_55064472
460	chr1	55507022	55507022	1	-	1.72E-08	1.67E-05	64.70175439	chr1	55489973	55576036	86064	*	intergenic:578	NA	NA	NA	hg38_genes_intergenic	chr1_55507022	chr1_55507022
461	chr1	55560027	55560027	1	+	1.63E-11	3.41E-08	58.45648604	chr1	55489973	55576036	86064	*	intergenic:578	NA	NA	NA	hg38_genes_intergenic	chr1_55560027	chr1_55560027
462	chr1	55560168	55560168	1	-	3.82E-12	9.52E-09	69.97971602	chr1	55489973	55576036	86064	*	intergenic:578	NA	NA	NA	hg38_genes_intergenic	chr1_55560168	chr1_55560168
463	chr1	56081484	56081484	1	-	0.000289437	0.054470691	39.65909091	chr1	55950120	56140720	190601	*	intergenic:580	NA	NA	NA	hg38_genes_intergenic	chr1_56081484	chr1_56081484
464	chr1	56491638	56491638	1	+	9.99E-07	0.000570315	58.72727273	chr1	56415967	56494746	78780	*	intergenic:584	NA	NA	NA	hg38_genes_intergenic	chr1_56491638	chr1_56491638
465	chr1	56849757	56849757	1	-	7.26E-05	0.018932057	39.44712593	chr1	56831921	56849805	17885	*	intergenic:586	NA	NA	NA	hg38_genes_intergenic	chr1_56849757	chr1_56849757
466	chr1	56849793	56849793	1	-	3.52E-05	0.01073446	37.71760155	chr1	56831921	56849805	17885	*	intergenic:586	NA	NA	NA	hg38_genes_intergenic	chr1_56849793	chr1_56849793
467	chr1	60708951	60708951	1	+	1.42E-05	0.005142366	53.97301349	chr1	60077869	61038969	961101	*	inter:836	NA	NA	NA	hg38_cpg_inter	chr1_60708951	chr1_60708951
468	chr1	60708972	60708972	1	+	3.56E-06	0.00165177	45.83333333	chr1	60077869	61038969	961101	*	inter:836	NA	NA	NA	hg38_cpg_inter	chr1_60708972	chr1_60708972
469	chr1	60903747	60903747	1	+	0.00013078	0.03000017	50.46296296	chr1	60077869	61038969	961101	*	inter:836	NA	NA	NA	hg38_cpg_inter	chr1_60903747	chr1_60903747
470	chr1	60903756	60903756	1	+	1.20E-06	0.000663125	50	chr1	60077869	61038969	961101	*	inter:836	NA	NA	NA	hg38_cpg_inter	chr1_60903756	chr1_60903756
471	chr1	60903781	60903781	1	+	3.65E-05	0.011056285	49.73544974	chr1	60077869	61038969	961101	*	inter:836	NA	NA	NA	hg38_cpg_inter	chr1_60903781	chr1_60903781
472	chr1	60903785	60903785	1	+	7.28E-08	5.94E-05	60.71428571	chr1	60077869	61038969	961101	*	inter:836	NA	NA	NA	hg38_cpg_inter	chr1_60903785	chr1_60903785
473	chr1	60914294	60914294	1	+	3.64E-09	4.23E-06	-71.42857143	chr1	60914050	60915049	1000	+	promoter:3082	uc057hbh.1	NA	NA	hg38_genes_promoters	chr1_60914294	chr1_60914294
474	chr1	62138870	62138870	1	-	7.31E-09	7.77E-06	72.84427284	chr1	61747147	62190882	443736	*	inter:841	NA	NA	NA	hg38_cpg_inter	chr1_62138870	chr1_62138870
475	chr1	62301536	62301536	1	+	9.21E-10	1.26E-06	56.67924528	chr1	62199275	62314464	115190	*	inter:842	NA	NA	NA	hg38_cpg_inter	chr1_62301536	chr1_62301536
476	chr1	62439419	62439419	1	-	9.06E-08	7.18E-05	39.84162896	chr1	62437997	62439996	2000	*	shore:2191	NA	NA	NA	hg38_cpg_shores	chr1_62439419	chr1_62439419
477	chr1	62439430	62439430	1	-	4.71E-07	0.000297303	39.02564103	chr1	62437997	62439996	2000	*	shore:2191	NA	NA	NA	hg38_cpg_shores	chr1_62439430	chr1_62439430
478	chr1	62439435	62439435	1	-	1.82E-08	1.75E-05	45.09803922	chr1	62437997	62439996	2000	*	shore:2191	NA	NA	NA	hg38_cpg_shores	chr1_62439435	chr1_62439435
479	chr1	62439463	62439463	1	-	1.40E-05	0.0050929	30.41556145	chr1	62437997	62439996	2000	*	shore:2191	NA	NA	NA	hg38_cpg_shores	chr1_62439463	chr1_62439463
480	chr1	62439473	62439473	1	-	5.53E-06	0.002380288	38.94557823	chr1	62437997	62439996	2000	*	shore:2191	NA	NA	NA	hg38_cpg_shores	chr1_62439473	chr1_62439473
481	chr1	62439479	62439479	1	-	0.00024288	0.047771904	28.7394958	chr1	62437997	62439996	2000	*	shore:2191	NA	NA	NA	hg38_cpg_shores	chr1_62439479	chr1_62439479
482	chr1	63669810	63669810	1	-	0.000339113	0.061168881	-44.04761905	chr1	63660246	63769021	108776	*	intergenic:617	NA	NA	NA	hg38_genes_intergenic	chr1_63669810	chr1_63669810
483	chr1	65255668	65255668	1	-	0.000268556	0.051585866	39.375	chr1	65254910	65256909	2000	*	shore:2219	NA	NA	NA	hg38_cpg_shores	chr1_65255668	chr1_65255668
484	chr1	67387906	67387906	1	+	7.52E-07	0.000443284	50.62034739	chr1	67139033	67425451	286419	*	inter:867	NA	NA	NA	hg38_cpg_inter	chr1_67387906	chr1_67387906
485	chr1	67418628	67418628	1	-	1.99E-05	0.006790062	-48.7160675	chr1	67139033	67425451	286419	*	inter:867	NA	NA	NA	hg38_cpg_inter	chr1_67418628	chr1_67418628
486	chr1	67418636	67418636	1	-	0.000114399	0.027008901	-43.82978723	chr1	67139033	67425451	286419	*	inter:867	NA	NA	NA	hg38_cpg_inter	chr1_67418636	chr1_67418636
487	chr1	67551566	67551566	1	-	8.66E-05	0.021688492	-41.19241192	chr1	67541234	67656830	115597	*	intergenic:640	NA	NA	NA	hg38_genes_intergenic	chr1_67551566	chr1_67551566
488	chr1	67552245	67552245	1	+	0.000179785	0.038071096	48.64516129	chr1	67541234	67656830	115597	*	intergenic:640	NA	NA	NA	hg38_genes_intergenic	chr1_67552245	chr1_67552245
489	chr1	67816000	67816000	1	-	1.12E-05	0.00425024	60.72727273	chr1	67690588	67828687	138100	*	inter:869	NA	NA	NA	hg38_cpg_inter	chr1_67816000	chr1_67816000
490	chr1	67816004	67816004	1	-	2.63E-07	0.00017937	68.56060606	chr1	67690588	67828687	138100	*	inter:869	NA	NA	NA	hg38_cpg_inter	chr1_67816004	chr1_67816004
491	chr1	68107858	68107858	1	+	0.000611081	0.093799642	24.88350419	chr1	68055792	68159315	103524	*	inter:871	NA	NA	NA	hg38_cpg_inter	chr1_68107858	chr1_68107858
492	chr1	68129074	68129074	1	+	5.82E-10	8.34E-07	56.20043259	chr1	68055792	68159315	103524	*	inter:871	NA	NA	NA	hg38_cpg_inter	chr1_68129074	chr1_68129074
493	chr1	68129093	68129093	1	+	6.65E-09	7.14E-06	55.26315789	chr1	68055792	68159315	103524	*	inter:871	NA	NA	NA	hg38_cpg_inter	chr1_68129093	chr1_68129093
494	chr1	68129096	68129096	1	+	5.64E-05	0.015511521	36.51282051	chr1	68055792	68159315	103524	*	inter:871	NA	NA	NA	hg38_cpg_inter	chr1_68129096	chr1_68129096
495	chr1	68238328	68238328	1	+	7.87E-05	0.020190845	37.14285714	chr1	68238121	68428821	190701	*	intergenic:643	NA	NA	NA	hg38_genes_intergenic	chr1_68238328	chr1_68238328
496	chr1	68238368	68238368	1	+	4.86E-06	0.002146422	51.92697769	chr1	68238121	68428821	190701	*	intergenic:643	NA	NA	NA	hg38_genes_intergenic	chr1_68238368	chr1_68238368
497	chr1	69520375	69520375	1	+	0.000116055	0.027280521	31.97278912	chr1	69435410	69563397	127988	*	intergenic:648	NA	NA	NA	hg38_genes_intergenic	chr1_69520375	chr1_69520375
498	chr1	69566742	69566742	1	+	0.000272683	0.052186334	36.22119816	chr1	69565284	69567283	2000	*	shore:2258	NA	NA	NA	hg38_cpg_shores	chr1_69566742	chr1_69566742
499	chr1	74505164	74505164	1	+	0.000470597	0.07757031	-31.30952381	chr1	74202352	75121131	918780	*	inter:883	NA	NA	NA	hg38_cpg_inter	chr1_74505164	chr1_74505164
500	chr1	75797869	75797869	1	-	0.000174097	0.037146454	44.88636364	chr1	75797219	75799218	2000	*	shore:2289	NA	NA	NA	hg38_cpg_shores	chr1_75797869	chr1_75797869
501	chr1	77515586	77515586	1	+	0.000368106	0.064978909	21.05263158	chr1	77286540	77678531	391992	*	inter:890	NA	NA	NA	hg38_cpg_inter	chr1_77515586	chr1_77515586
502	chr1	77840526	77840526	1	+	2.95E-05	0.009312814	58.79120879	chr1	77815923	77884695	68773	*	inter:893	NA	NA	NA	hg38_cpg_inter	chr1_77840526	chr1_77840526
503	chr1	77976720	77976720	1	+	0.000249498	0.048736219	29.07801418	chr1	77976619	77978618	2000	*	shore:2304	NA	NA	NA	hg38_cpg_shores	chr1_77976720	chr1_77976720
504	chr1	77976773	77976773	1	-	0.000135013	0.030710284	26.94736842	chr1	77976619	77978618	2000	*	shore:2304	NA	NA	NA	hg38_cpg_shores	chr1_77976773	chr1_77976773
505	chr1	79055183	79055183	1	-	0.000429616	0.072597565	29.93782879	chr1	79011719	79135132	123414	*	intergenic:689	NA	NA	NA	hg38_genes_intergenic	chr1_79055183	chr1_79055183
506	chr1	82078026	82078026	1	-	0.000375197	0.065876315	-37.96511628	chr1	81992437	82215219	222783	*	intergenic:696	NA	NA	NA	hg38_genes_intergenic	chr1_82078026	chr1_82078026
507	chr1	82639583	82639583	1	+	5.35E-07	0.000331494	67.26190476	chr1	82266134	82655029	388896	*	intergenic:697	NA	NA	NA	hg38_genes_intergenic	chr1_82639583	chr1_82639583
508	chr1	82772319	82772319	1	-	1.44E-06	0.000779115	56.25	chr1	82660120	82898182	238063	*	intergenic:698	NA	NA	NA	hg38_genes_intergenic	chr1_82772319	chr1_82772319
509	chr1	84322186	84322186	1	+	1.93E-22	1.11E-17	100	chr1	84303224	84475248	172025	*	inter:904	NA	NA	NA	hg38_cpg_inter	chr1_84322186	chr1_84322186
510	chr1	86154640	86154640	1	-	6.02E-11	1.09E-07	75.55555556	chr1	86154073	86156222	2150	-	exon:77005	uc057iax.1	255631	COL24A1	hg38_genes_exons	chr1_86154640	chr1_86154640
511	chr1	86154701	86154701	1	-	1.36E-09	1.78E-06	70.72340426	chr1	86154073	86156222	2150	-	exon:77005	uc057iax.1	255631	COL24A1	hg38_genes_exons	chr1_86154701	chr1_86154701
512	chr1	89088640	89088640	1	+	0.000201781	0.041543631	43.34677419	chr1	89070361	89106131	35771	*	intergenic:738	NA	NA	NA	hg38_genes_intergenic	chr1_89088640	chr1_89088640
513	chr1	89609173	89609173	1	+	0.000546152	0.086412895	-30.20833333	chr1	89529428	89628670	99243	*	inter:933	NA	NA	NA	hg38_cpg_inter	chr1_89609173	chr1_89609173
514	chr1	89914250	89914250	1	+	1.53E-06	0.00081745	45.83931133	chr1	89848048	89990839	142792	*	inter:937	NA	NA	NA	hg38_cpg_inter	chr1_89914250	chr1_89914250
515	chr1	89914251	89914251	1	-	0.000136686	0.030998034	38.15350389	chr1	89848048	89990839	142792	*	inter:937	NA	NA	NA	hg38_cpg_inter	chr1_89914251	chr1_89914251
516	chr1	89914256	89914256	1	+	5.21E-06	0.002269411	36.58536585	chr1	89848048	89990839	142792	*	inter:937	NA	NA	NA	hg38_cpg_inter	chr1_89914256	chr1_89914256
517	chr1	91592229	91592229	1	-	0.000310704	0.057426889	-28.94736842	chr1	91525765	91680342	154578	*	intergenic:753	NA	NA	NA	hg38_genes_intergenic	chr1_91592229	chr1_91592229
518	chr1	91651706	91651706	1	-	6.26E-06	0.002639254	49.84126984	chr1	91525765	91680342	154578	*	intergenic:753	NA	NA	NA	hg38_genes_intergenic	chr1_91651706	chr1_91651706
519	chr1	91985740	91985740	1	-	0.000600698	0.092681915	44.38095238	chr1	91953430	92025809	72380	*	inter:949	NA	NA	NA	hg38_cpg_inter	chr1_91985740	chr1_91985740
520	chr1	92482148	92482148	1	+	4.12E-06	0.001868422	59.28381963	chr1	92480309	92487052	6744	*	island:1333	NA	NA	NA	hg38_cpg_islands	chr1_92482148	chr1_92482148
521	chr1	93181775	93181775	1	+	1.49E-05	0.005361319	-49.54268293	chr1	93180915	93182914	2000	*	shore:2447	NA	NA	NA	hg38_cpg_shores	chr1_93181775	chr1_93181775
522	chr1	93181805	93181805	1	+	0.000279786	0.053116214	-40.3875969	chr1	93180915	93182914	2000	*	shore:2447	NA	NA	NA	hg38_cpg_shores	chr1_93181805	chr1_93181805
523	chr1	93181850	93181850	1	+	0.00017012	0.03653073	-51.74825175	chr1	93180915	93182914	2000	*	shore:2447	NA	NA	NA	hg38_cpg_shores	chr1_93181850	chr1_93181850
524	chr1	93181861	93181861	1	+	0.000459937	0.076333796	-47.9020979	chr1	93180915	93182914	2000	*	shore:2447	NA	NA	NA	hg38_cpg_shores	chr1_93181861	chr1_93181861
525	chr1	93181892	93181892	1	-	0.000522119	0.083660959	-29.90196078	chr1	93180915	93182914	2000	*	shore:2447	NA	NA	NA	hg38_cpg_shores	chr1_93181892	chr1_93181892
526	chr1	93335335	93335335	1	+	1.61E-05	0.005697087	40	chr1	93184915	93341660	156746	*	inter:959	NA	NA	NA	hg38_cpg_inter	chr1_93335335	chr1_93335335
527	chr1	93613948	93613948	1	+	0.000289122	0.054423755	37.5	chr1	93452968	93676764	223797	*	inter:961	NA	NA	NA	hg38_cpg_inter	chr1_93613948	chr1_93613948
528	chr1	93636079	93636079	1	-	2.76E-12	7.25E-09	60.29935852	chr1	93452968	93676764	223797	*	inter:961	NA	NA	NA	hg38_cpg_inter	chr1_93636079	chr1_93636079
529	chr1	93855732	93855732	1	+	4.10E-14	1.76E-10	70.16197783	chr1	93852151	93866282	14132	*	intergenic:774	NA	NA	NA	hg38_genes_intergenic	chr1_93855732	chr1_93855732
530	chr1	93855752	93855752	1	+	1.41E-12	4.06E-09	67.79307468	chr1	93852151	93866282	14132	*	intergenic:774	NA	NA	NA	hg38_genes_intergenic	chr1_93855752	chr1_93855752
531	chr1	94540590	94540590	1	+	3.40E-09	3.97E-06	72.4137931	chr1	94539281	94541280	2000	*	shore:2467	NA	NA	NA	hg38_cpg_shores	chr1_94540590	chr1_94540590
532	chr1	94540611	94540611	1	+	3.72E-07	0.000242397	66.66666667	chr1	94539281	94541280	2000	*	shore:2467	NA	NA	NA	hg38_cpg_shores	chr1_94540611	chr1_94540611
533	chr1	94540654	94540654	1	-	6.53E-11	1.18E-07	75.29953917	chr1	94540572	94541066	495	-	exon:78497	uc057ilr.1	2152	F3	hg38_genes_exons	chr1_94540654	chr1_94540654
534	chr1	99645337	99645337	1	+	1.27E-06	0.000697301	58.07692308	chr1	99644943	99645942	1000	+	promoter:3885	uc001dsg.4	54873	PALMD	hg38_genes_promoters	chr1_99645337	chr1_99645337
535	chr1	99645399	99645399	1	-	8.33E-08	6.65E-05	51.38461538	chr1	99268780	99845863	577084	*	inter:980	NA	NA	NA	hg38_cpg_inter	chr1_99645399	chr1_99645399
536	chr1	99645405	99645405	1	-	2.35E-15	1.55E-11	73.61111111	chr1	99268780	99845863	577084	*	inter:980	NA	NA	NA	hg38_cpg_inter	chr1_99645405	chr1_99645405
537	chr1	100721619	100721619	1	+	1.01E-10	1.73E-07	66.66666667	chr1	100544330	100891031	346702	*	inter:988	NA	NA	NA	hg38_cpg_inter	chr1_100721619	chr1_100721619
538	chr1	100721665	100721665	1	+	1.25E-14	6.25E-11	78.37837838	chr1	100544330	100891031	346702	*	inter:988	NA	NA	NA	hg38_cpg_inter	chr1_100721665	chr1_100721665
539	chr1	100721666	100721666	1	-	2.67E-07	0.000181938	53.75	chr1	100544330	100891031	346702	*	inter:988	NA	NA	NA	hg38_cpg_inter	chr1_100721666	chr1_100721666
540	chr1	100721706	100721706	1	-	1.76E-16	1.83E-12	84.78664193	chr1	100544330	100891031	346702	*	inter:988	NA	NA	NA	hg38_cpg_inter	chr1_100721706	chr1_100721706
541	chr1	100969507	100969507	1	+	9.82E-08	7.68E-05	64.51612903	chr1	100900253	101021760	121508	*	inter:989	NA	NA	NA	hg38_cpg_inter	chr1_100969507	chr1_100969507
542	chr1	109240828	109240828	1	-	0.000504436	0.081591277	40.83333333	chr1	109238170	109245018	6849	*	intergenic:860	NA	NA	NA	hg38_genes_intergenic	chr1_109240828	chr1_109240828
543	chr1	109240851	109240851	1	-	8.27E-05	0.020954086	37.76223776	chr1	109238170	109245018	6849	*	intergenic:860	NA	NA	NA	hg38_genes_intergenic	chr1_109240851	chr1_109240851
544	chr1	109274695	109274695	1	+	3.57E-05	0.010867358	-47.86324786	chr1	109274022	109275750	1729	+	exon:27189	uc001dxa.5	1952	CELSR2	hg38_genes_exons	chr1_109274695	chr1_109274695
545	chr1	109284538	109284538	1	-	1.85E-16	1.88E-12	81.54158215	chr1	109283586	109285585	2000	*	shore:2568	NA	NA	NA	hg38_cpg_shores	chr1_109284538	chr1_109284538
546	chr1	109634364	109634364	1	-	4.28E-08	3.71E-05	56.59722222	chr1	109624095	109639338	15244	*	inter:1023	NA	NA	NA	hg38_cpg_inter	chr1_109634364	chr1_109634364
547	chr1	109634427	109634427	1	-	0.00029104	0.054716059	40.94982079	chr1	109624095	109639338	15244	*	inter:1023	NA	NA	NA	hg38_cpg_inter	chr1_109634427	chr1_109634427
548	chr1	109877534	109877534	1	-	0.000129671	0.029787037	46.92082111	chr1	109871437	109884175	12739	*	intergenic:868	NA	NA	NA	hg38_genes_intergenic	chr1_109877534	chr1_109877534
549	chr1	109877569	109877569	1	-	0.000615098	0.094208732	36.33928571	chr1	109871437	109884175	12739	*	intergenic:868	NA	NA	NA	hg38_genes_intergenic	chr1_109877569	chr1_109877569
550	chr1	109979443	109979443	1	-	1.13E-11	2.49E-08	53.40179718	chr1	109930993	109979685	48693	*	intergenic:870	NA	NA	NA	hg38_genes_intergenic	chr1_109979443	chr1_109979443
551	chr1	109979469	109979469	1	-	5.85E-21	2.28E-16	75.34917912	chr1	109930993	109979685	48693	*	intergenic:870	NA	NA	NA	hg38_genes_intergenic	chr1_109979469	chr1_109979469
552	chr1	110214440	110214440	1	+	3.43E-06	0.001601869	50.14880952	chr1	110214173	110216172	2000	*	shelf:2223	NA	NA	NA	hg38_cpg_shelves	chr1_110214440	chr1_110214440
553	chr1	110341555	110341555	1	-	8.92E-07	0.000515557	57.64705882	chr1	110340179	110342178	2000	*	shore:2615	NA	NA	NA	hg38_cpg_shores	chr1_110341555	chr1_110341555
554	chr1	110341561	110341561	1	-	9.43E-05	0.023214688	47.31182796	chr1	110340179	110342178	2000	*	shore:2615	NA	NA	NA	hg38_cpg_shores	chr1_110341561	chr1_110341561
555	chr1	110341600	110341600	1	-	6.65E-05	0.017678252	42.11981567	chr1	110340179	110342178	2000	*	shore:2615	NA	NA	NA	hg38_cpg_shores	chr1_110341600	chr1_110341600
556	chr1	110538184	110538184	1	+	0.000594451	0.091963974	35.77441077	chr1	110523839	110593579	69741	*	intergenic:880	NA	NA	NA	hg38_genes_intergenic	chr1_110538184	chr1_110538184
557	chr1	110538199	110538199	1	+	4.88E-06	0.002151865	50.97560976	chr1	110523839	110593579	69741	*	intergenic:880	NA	NA	NA	hg38_genes_intergenic	chr1_110538199	chr1_110538199
558	chr1	110836855	110836855	1	-	9.71E-05	0.023795081	47.81144781	chr1	110769507	110868153	98647	*	intergenic:884	NA	NA	NA	hg38_genes_intergenic	chr1_110836855	chr1_110836855
559	chr1	111249925	111249925	1	-	1.51E-09	1.95E-06	-60.15873016	chr1	111243441	111285861	42421	*	intergenic:888	NA	NA	NA	hg38_genes_intergenic	chr1_111249925	chr1_111249925
560	chr1	111789329	111789329	1	+	1.30E-06	0.000713136	42	chr1	111760371	111977845	217475	*	inter:1053	NA	NA	NA	hg38_cpg_inter	chr1_111789329	chr1_111789329
561	chr1	111789404	111789404	1	+	7.36E-09	7.81E-06	71.77033493	chr1	111760371	111977845	217475	*	inter:1053	NA	NA	NA	hg38_cpg_inter	chr1_111789404	chr1_111789404
562	chr1	111789405	111789405	1	-	1.57E-12	4.41E-09	76.02339181	chr1	111760371	111977845	217475	*	inter:1053	NA	NA	NA	hg38_cpg_inter	chr1_111789405	chr1_111789405
563	chr1	111789472	111789472	1	-	9.70E-08	7.60E-05	57.8525641	chr1	111760371	111977845	217475	*	inter:1053	NA	NA	NA	hg38_cpg_inter	chr1_111789472	chr1_111789472
564	chr1	111852392	111852392	1	+	4.51E-06	0.00201685	52.81306715	chr1	111760371	111977845	217475	*	inter:1053	NA	NA	NA	hg38_cpg_inter	chr1_111852392	chr1_111852392
565	chr1	111905041	111905041	1	-	0.000294917	0.055247295	45.43010753	chr1	111760371	111977845	217475	*	inter:1053	NA	NA	NA	hg38_cpg_inter	chr1_111905041	chr1_111905041
566	chr1	112663155	112663155	1	+	0.000586632	0.091023595	26.41509434	chr1	112623950	112670852	46903	*	inter:1058	NA	NA	NA	hg38_cpg_inter	chr1_112663155	chr1_112663155
567	chr1	112851916	112851916	1	-	0.000291375	0.054751662	40.81196581	chr1	112850175	112852174	2000	*	shore:2671	NA	NA	NA	hg38_cpg_shores	chr1_112851916	chr1_112851916
568	chr1	112925538	112925538	1	+	4.53E-06	0.002024053	52.40384615	chr1	112854175	112951363	97189	*	inter:1062	NA	NA	NA	hg38_cpg_inter	chr1_112925538	chr1_112925538
569	chr1	113086304	113086304	1	+	2.93E-08	2.66E-05	70.82111437	chr1	113077639	113194850	117212	*	inter:1064	NA	NA	NA	hg38_cpg_inter	chr1_113086304	chr1_113086304
570	chr1	114289341	114289341	1	-	0.000546093	0.086412895	27.02702703	chr1	114267279	114392776	125498	*	intergenic:905	NA	NA	NA	hg38_genes_intergenic	chr1_114289341	chr1_114289341
571	chr1	115655112	115655112	1	+	0.00038685	0.06740635	33.92130258	chr1	115646941	115824188	177248	*	inter:1078	NA	NA	NA	hg38_cpg_inter	chr1_115655112	chr1_115655112
572	chr1	115655113	115655113	1	-	9.16E-06	0.003615965	46.19883041	chr1	115646941	115824188	177248	*	inter:1078	NA	NA	NA	hg38_cpg_inter	chr1_115655113	chr1_115655113
573	chr1	115757041	115757041	1	-	1.33E-06	0.000726659	-43.47826087	chr1	115646941	115824188	177248	*	inter:1078	NA	NA	NA	hg38_cpg_inter	chr1_115757041	chr1_115757041
574	chr1	116150795	116150795	1	+	0.000350722	0.062730828	34.48464912	chr1	116135241	116159283	24043	*	intergenic:922	NA	NA	NA	hg38_genes_intergenic	chr1_116150795	chr1_116150795
575	chr1	116494549	116494549	1	+	0.000623716	0.095188931	39.65517241	chr1	116422921	116530419	107499	*	inter:1085	NA	NA	NA	hg38_cpg_inter	chr1_116494549	chr1_116494549
576	chr1	116608051	116608051	1	-	0.000255165	0.04958209	29.03225806	chr1	116607942	116608331	390	-	exon:82369	uc057jsm.1	3321	IGSF3	hg38_genes_exons	chr1_116608051	chr1_116608051
577	chr1	116608065	116608065	1	-	0.000435445	0.073264429	34.66386555	chr1	116607942	116608331	390	-	exon:82369	uc057jsm.1	3321	IGSF3	hg38_genes_exons	chr1_116608065	chr1_116608065
578	chr1	116671453	116671453	1	-	4.11E-05	0.012104036	44.17314095	chr1	116670000	116671999	2000	*	shelf:2331	NA	NA	NA	hg38_cpg_shelves	chr1_116671453	chr1_116671453
579	chr1	116824732	116824732	1	+	0.000399745	0.068986063	46.28647215	chr1	116769229	116900149	130921	*	intergenic:930	NA	NA	NA	hg38_genes_intergenic	chr1_116824732	chr1_116824732
580	chr1	116988814	116988814	1	-	0.000281417	0.053290999	25.68475452	chr1	116949024	117055765	106742	*	inter:1090	NA	NA	NA	hg38_cpg_inter	chr1_116988814	chr1_116988814
581	chr1	117014471	117014471	1	-	1.76E-05	0.00613168	46.20689655	chr1	116949024	117055765	106742	*	inter:1090	NA	NA	NA	hg38_cpg_inter	chr1_117014471	chr1_117014471
582	chr1	117014474	117014474	1	-	6.37E-11	1.15E-07	65.53166069	chr1	116949024	117055765	106742	*	inter:1090	NA	NA	NA	hg38_cpg_inter	chr1_117014474	chr1_117014474
583	chr1	117018324	117018324	1	-	1.22E-06	0.000675582	50.45045045	chr1	116949024	117055765	106742	*	inter:1090	NA	NA	NA	hg38_cpg_inter	chr1_117018324	chr1_117018324
584	chr1	117018369	117018369	1	-	4.62E-08	3.96E-05	53.09200603	chr1	116949024	117055765	106742	*	inter:1090	NA	NA	NA	hg38_cpg_inter	chr1_117018369	chr1_117018369
585	chr1	117269343	117269343	1	+	2.22E-06	0.001115455	50.12578616	chr1	117248509	117290519	42011	*	intergenic:935	NA	NA	NA	hg38_genes_intergenic	chr1_117269343	chr1_117269343
586	chr1	117269349	117269349	1	+	1.48E-07	0.000109702	57.93010753	chr1	117248509	117290519	42011	*	intergenic:935	NA	NA	NA	hg38_genes_intergenic	chr1_117269349	chr1_117269349
587	chr1	117269499	117269499	1	+	8.49E-09	8.89E-06	59.84848485	chr1	117248509	117290519	42011	*	intergenic:935	NA	NA	NA	hg38_genes_intergenic	chr1_117269499	chr1_117269499
588	chr1	121118122	121118122	1	-	0.000489185	0.079795149	35.43859649	chr1	121117314	121118207	894	*	shore:2810	NA	NA	NA	hg38_cpg_shores	chr1_121118122	chr1_121118122
589	chr1	145928829	145928829	1	-	7.13E-07	0.000424476	56.01173021	chr1	145927505	145929504	2000	*	shore:2952	NA	NA	NA	hg38_cpg_shores	chr1_145928829	chr1_145928829
590	chr1	145936476	145936476	1	+	0.000349193	0.06250668	49.07407407	chr1	145936391	145936588	198	+	exon:30498	uc057kbp.1	NA	NA	hg38_genes_exons	chr1_145936476	chr1_145936476
591	chr1	145936528	145936528	1	-	0.00013899	0.031346336	45.71746385	chr1	145933423	145936552	3130	-	exon:83693	uc001enr.5	128077	LIX1L	hg38_genes_exons	chr1_145936528	chr1_145936528
592	chr1	146556581	146556581	1	-	8.42E-05	0.021221163	44.35897436	chr1	146544664	146837254	292591	*	intergenic:1015	NA	NA	NA	hg38_genes_intergenic	chr1_146556581	chr1_146556581
593	chr1	147337165	147337165	1	+	0.000202116	0.041587122	28.17139001	chr1	147247629	147595455	347827	*	inter:1189	NA	NA	NA	hg38_cpg_inter	chr1_147337165	chr1_147337165
594	chr1	147545268	147545268	1	+	5.25E-05	0.014675651	27.00209644	chr1	147247629	147595455	347827	*	inter:1189	NA	NA	NA	hg38_cpg_inter	chr1_147545268	chr1_147545268
595	chr1	147587326	147587326	1	+	0.000133553	0.030473437	47.26890756	chr1	147247629	147595455	347827	*	inter:1189	NA	NA	NA	hg38_cpg_inter	chr1_147587326	chr1_147587326
596	chr1	148011751	148011751	1	+	0.000120658	0.028168785	32.84271284	chr1	148010799	148011798	1000	+	promoter:4707	uc057kft.1	NA	NA	hg38_genes_promoters	chr1_148011751	chr1_148011751
597	chr1	148433921	148433921	1	+	0.000560844	0.088017979	40.625	chr1	148406694	148454795	48102	*	inter:1206	NA	NA	NA	hg38_cpg_inter	chr1_148433921	chr1_148433921
598	chr1	149648686	149648686	1	+	8.60E-05	0.021559325	32.95454545	chr1	149647242	149649241	2000	*	shore:3086	NA	NA	NA	hg38_cpg_shores	chr1_149648686	chr1_149648686
599	chr1	150006195	150006195	1	+	7.41E-05	0.019248126	-41.15384615	chr1	149932002	150006203	74202	*	inter:1231	NA	NA	NA	hg38_cpg_inter	chr1_150006195	chr1_150006195
600	chr1	150006223	150006223	1	+	7.01E-06	0.002893291	-43.24324324	chr1	150006204	150008203	2000	*	shelf:2644	NA	NA	NA	hg38_cpg_shelves	chr1_150006223	chr1_150006223
601	chr1	150925699	150925699	1	+	0.000537152	0.08536444	40.33333333	chr1	150925263	150926262	1000	+	promoter:4913	uc057kqi.1	9869	SETDB1	hg38_genes_promoters	chr1_150925699	chr1_150925699
602	chr1	150979198	150979198	1	-	0.000163099	0.035358843	-44.16666667	chr1	150977475	150979474	2000	*	shelf:2675	NA	NA	NA	hg38_cpg_shelves	chr1_150979198	chr1_150979198
603	chr1	151516838	151516838	1	-	0.000645828	0.097619921	26.92307692	chr1	151515643	151536184	20542	*	inter:1260	NA	NA	NA	hg38_cpg_inter	chr1_151516838	chr1_151516838
604	chr1	152189032	152189032	1	+	0.00013283	0.030341646	-21.27659574	chr1	152188351	152189350	1000	+	promoter:5065	uc057kzw.1	339400	FLG-AS1	hg38_genes_promoters	chr1_152189032	chr1_152189032
605	chr1	153582960	153582960	1	+	0.000268559	0.051585866	-26.47058824	chr1	153572891	153606885	33995	*	intergenic:1130	NA	NA	NA	hg38_genes_intergenic	chr1_153582960	chr1_153582960
606	chr1	153605828	153605828	1	+	1.24E-08	1.26E-05	64.02116402	chr1	153572891	153606885	33995	*	intergenic:1130	NA	NA	NA	hg38_genes_intergenic	chr1_153605828	chr1_153605828
607	chr1	153605829	153605829	1	-	8.13E-09	8.54E-06	53.75	chr1	153572891	153606885	33995	*	intergenic:1130	NA	NA	NA	hg38_genes_intergenic	chr1_153605829	chr1_153605829
608	chr1	153629402	153629402	1	+	0.000149436	0.033095814	-34.87179487	chr1	153628384	153630662	2279	+	exon:33502	uc057lck.1	6271	S100A1	hg38_genes_exons	chr1_153629402	chr1_153629402
609	chr1	153633626	153633626	1	+	0.000405022	0.069651415	-33.59133127	chr1	153632982	153633981	1000	+	promoter:5120	uc001fcn.3	26097	CHTOP	hg38_genes_promoters	chr1_153633626	chr1_153633626
610	chr1	153767006	153767006	1	-	0.000408872	0.070104456	40.27777778	chr1	153732026	153771178	39153	*	inter:1280	NA	NA	NA	hg38_cpg_inter	chr1_153767006	chr1_153767006
611	chr1	154091748	154091748	1	-	5.87E-10	8.40E-07	72.19047619	chr1	153995035	154178791	183757	*	inter:1286	NA	NA	NA	hg38_cpg_inter	chr1_154091748	chr1_154091748
612	chr1	154091753	154091753	1	-	2.40E-16	2.35E-12	89.90384615	chr1	153995035	154178791	183757	*	inter:1286	NA	NA	NA	hg38_cpg_inter	chr1_154091753	chr1_154091753
613	chr1	154091781	154091781	1	-	2.14E-17	2.89E-13	91.98717949	chr1	153995035	154178791	183757	*	inter:1286	NA	NA	NA	hg38_cpg_inter	chr1_154091781	chr1_154091781
614	chr1	154091793	154091793	1	-	9.02E-15	4.84E-11	87.17948718	chr1	153995035	154178791	183757	*	inter:1286	NA	NA	NA	hg38_cpg_inter	chr1_154091793	chr1_154091793
615	chr1	154091797	154091797	1	-	1.60E-16	1.69E-12	89.87234043	chr1	153995035	154178791	183757	*	inter:1286	NA	NA	NA	hg38_cpg_inter	chr1_154091797	chr1_154091797
616	chr1	154115916	154115916	1	+	0.000504164	0.081586348	21.875	chr1	153995035	154178791	183757	*	inter:1286	NA	NA	NA	hg38_cpg_inter	chr1_154115916	chr1_154115916
617	chr1	154486624	154486624	1	-	7.35E-05	0.01909615	35.74614065	chr1	154486045	154487044	1000	-	promoter:13253	uc057lid.1	126669	SHE	hg38_genes_promoters	chr1_154486624	chr1_154486624
618	chr1	154561083	154561083	1	-	4.36E-06	0.001960404	56.47619048	chr1	154559090	154561089	2000	*	shore:3250	NA	NA	NA	hg38_cpg_shores	chr1_154561083	chr1_154561083
619	chr1	154561094	154561094	1	-	5.27E-07	0.000327074	58.71985158	chr1	154561090	154563089	2000	*	shelf:2772	NA	NA	NA	hg38_cpg_shelves	chr1_154561094	chr1_154561094
620	chr1	154561126	154561126	1	-	0.000147012	0.032703917	38.97058824	chr1	154561090	154563089	2000	*	shelf:2772	NA	NA	NA	hg38_cpg_shelves	chr1_154561126	chr1_154561126
621	chr1	154860448	154860448	1	+	0.000126874	0.029290638	31.68918919	chr1	154776389	154932485	156097	*	inter:1298	NA	NA	NA	hg38_cpg_inter	chr1_154860448	chr1_154860448
622	chr1	155043551	155043551	1	-	6.84E-05	0.018054718	36.20025674	chr1	155008061	155046511	38451	*	inter:1302	NA	NA	NA	hg38_cpg_inter	chr1_155043551	chr1_155043551
623	chr1	155062532	155062532	1	+	0.000257901	0.049974565	37.39786298	chr1	155062460	155062775	316	+	exon:34639	uc057lks.1	8751	ADAM15	hg38_genes_exons	chr1_155062532	chr1_155062532
624	chr1	155062655	155062655	1	-	0.000595676	0.092072216	43.33333333	chr1	155062449	155064102	1654	*	island:1785	NA	NA	NA	hg38_cpg_islands	chr1_155062655	chr1_155062655
625	chr1	155062725	155062725	1	-	0.000476576	0.078257144	42.57142857	chr1	155062449	155064102	1654	*	island:1785	NA	NA	NA	hg38_cpg_islands	chr1_155062725	chr1_155062725
626	chr1	155062773	155062773	1	-	0.000256083	0.049708571	28.00269906	chr1	155062449	155064102	1654	*	island:1785	NA	NA	NA	hg38_cpg_islands	chr1_155062773	chr1_155062773
627	chr1	155102635	155102635	1	+	7.76E-05	0.019954111	40.83333333	chr1	155087539	155115489	27951	*	intergenic:1148	NA	NA	NA	hg38_genes_intergenic	chr1_155102635	chr1_155102635
628	chr1	155250465	155250465	1	-	0.000311602	0.057530392	32.14285714	chr1	155250276	155250821	546	-	exon:88688	uc001fjn.4	10712	FAM189B	hg38_genes_exons	chr1_155250465	chr1_155250465
629	chr1	155322778	155322778	1	-	8.78E-05	0.021923595	34.32282004	chr1	155322678	155325642	2965	*	island:1807	NA	NA	NA	hg38_cpg_islands	chr1_155322778	chr1_155322778
630	chr1	155442310	155442310	1	+	4.84E-08	4.12E-05	57.37179487	chr1	155329643	155558494	228852	*	inter:1313	NA	NA	NA	hg38_cpg_inter	chr1_155442310	chr1_155442310
631	chr1	155444708	155444708	1	+	8.25E-13	2.50E-09	78.64923747	chr1	155329643	155558494	228852	*	inter:1313	NA	NA	NA	hg38_cpg_inter	chr1_155444708	chr1_155444708
632	chr1	155444717	155444717	1	+	9.13E-13	2.73E-09	75	chr1	155329643	155558494	228852	*	inter:1313	NA	NA	NA	hg38_cpg_inter	chr1_155444717	chr1_155444717
633	chr1	155444718	155444718	1	-	1.57E-11	3.31E-08	73.41085271	chr1	155329643	155558494	228852	*	inter:1313	NA	NA	NA	hg38_cpg_inter	chr1_155444718	chr1_155444718
634	chr1	155444774	155444774	1	-	0.000186487	0.039106858	27.90697674	chr1	155329643	155558494	228852	*	inter:1313	NA	NA	NA	hg38_cpg_inter	chr1_155444774	chr1_155444774
635	chr1	155444778	155444778	1	-	5.50E-12	1.30E-08	72.09302326	chr1	155329643	155558494	228852	*	inter:1313	NA	NA	NA	hg38_cpg_inter	chr1_155444778	chr1_155444778
636	chr1	155858985	155858985	1	-	0.000110924	0.026340821	35.81752484	chr1	155857318	155859317	2000	*	shore:3323	NA	NA	NA	hg38_cpg_shores	chr1_155858985	chr1_155858985
637	chr1	155990106	155990106	1	-	3.48E-05	0.010642019	42.58130081	chr1	155990074	155991073	1000	-	promoter:13488	uc057ltv.1	9181	ARHGEF2	hg38_genes_promoters	chr1_155990106	chr1_155990106
638	chr1	156149666	156149666	1	+	1.15E-15	8.54E-12	73.47083926	chr1	156148723	156149722	1000	+	promoter:5495	uc057lwj.1	64218	SEMA4A	hg38_genes_promoters	chr1_156149666	chr1_156149666
639	chr1	156216758	156216758	1	-	0.000496905	0.080731408	21.88057041	chr1	156216446	156216856	411	*	island:1828	NA	NA	NA	hg38_cpg_islands	chr1_156216758	chr1_156216758
640	chr1	156384114	156384114	1	-	5.07E-07	0.000317091	52.27743271	chr1	156373461	156384257	10797	*	inter:1334	NA	NA	NA	hg38_cpg_inter	chr1_156384114	chr1_156384114
641	chr1	156502115	156502115	1	+	0.000150706	0.03330101	-36.875	chr1	156501269	156505149	3881	*	shore:3372	NA	NA	NA	hg38_cpg_shores	chr1_156502115	chr1_156502115
642	chr1	156642715	156642715	1	-	0.000350062	0.062639585	33.52826511	chr1	156641666	156644887	3222	-	exon:90520	uc057mbp.1	NA	NA	hg38_genes_exons	chr1_156642715	chr1_156642715
643	chr1	156727146	156727146	1	-	1.85E-06	0.000956856	54.58547322	chr1	156726906	156728435	1530	-	exon:90551	uc001fps.2	81875	ISG20L2	hg38_genes_exons	chr1_156727146	chr1_156727146
644	chr1	157093617	157093617	1	-	1.48E-05	0.00532219	32.81312525	chr1	157050164	157133956	83793	*	inter:1357	NA	NA	NA	hg38_cpg_inter	chr1_157093617	chr1_157093617
645	chr1	157948531	157948531	1	-	5.11E-05	0.014376215	36.59730722	chr1	157903257	157988272	85016	*	intergenic:1191	NA	NA	NA	hg38_genes_intergenic	chr1_157948531	chr1_157948531
646	chr1	159043651	159043651	1	-	2.57E-12	6.83E-09	67.93103448	chr1	158185714	159167411	981698	*	inter:1364	NA	NA	NA	hg38_cpg_inter	chr1_159043651	chr1_159043651
647	chr1	159047808	159047808	1	-	9.07E-05	0.022510031	35.77898551	chr1	158185714	159167411	981698	*	inter:1364	NA	NA	NA	hg38_cpg_inter	chr1_159047808	chr1_159047808
648	chr1	159861558	159861558	1	-	0.000387254	0.067441327	37.08333333	chr1	159859131	159896110	36980	*	inter:1368	NA	NA	NA	hg38_cpg_inter	chr1_159861558	chr1_159861558
649	chr1	159929831	159929831	1	-	0.000544984	0.086297758	36.89806129	chr1	159929642	159930063	422	*	island:1877	NA	NA	NA	hg38_cpg_islands	chr1_159929831	chr1_159929831
650	chr1	160193668	160193668	1	-	5.76E-05	0.015759283	39.39393939	chr1	160103213	160201299	98087	*	inter:1375	NA	NA	NA	hg38_cpg_inter	chr1_160193668	chr1_160193668
651	chr1	160204052	160204052	1	-	5.76E-05	0.015763046	-40.18583043	chr1	160203300	160205299	2000	*	shore:3455	NA	NA	NA	hg38_cpg_shores	chr1_160204052	chr1_160204052
652	chr1	161069589	161069589	1	-	2.61E-06	0.001277441	-45.33333333	chr1	161069528	161069870	343	-	exon:92286	uc057mmx.1	257106	ARHGAP30	hg38_genes_exons	chr1_161069589	chr1_161069589
653	chr1	161978260	161978260	1	-	0.000219351	0.044145366	42.78017241	chr1	161964071	161983191	19121	*	intergenic:1265	NA	NA	NA	hg38_genes_intergenic	chr1_161978260	chr1_161978260
654	chr1	162274222	162274222	1	+	0.000438253	0.073596221	33.69458128	chr1	162074263	162363085	288823	*	inter:1401	NA	NA	NA	hg38_cpg_inter	chr1_162274222	chr1_162274222
655	chr1	163035913	163035913	1	-	0.000117721	0.027610217	32.25338491	chr1	162873816	163063774	189959	*	intergenic:1273	NA	NA	NA	hg38_genes_intergenic	chr1_163035913	chr1_163035913
656	chr1	164576853	164576853	1	+	5.76E-06	0.002464993	49.59935897	chr1	164576784	164577004	221	+	exon:39149	uc057mxf.1	5087	PBX1	hg38_genes_exons	chr1_164576853	chr1_164576853
657	chr1	164576888	164576888	1	+	4.33E-11	8.18E-08	71.77419355	chr1	164576784	164577004	221	+	exon:39149	uc057mxf.1	5087	PBX1	hg38_genes_exons	chr1_164576888	chr1_164576888
658	chr1	164576897	164576897	1	+	8.16E-14	3.21E-10	77.5	chr1	164576784	164577004	221	+	exon:39149	uc057mxf.1	5087	PBX1	hg38_genes_exons	chr1_164576897	chr1_164576897
659	chr1	164576906	164576906	1	+	1.61E-09	2.05E-06	69.00900901	chr1	164576784	164577004	221	+	exon:39149	uc057mxf.1	5087	PBX1	hg38_genes_exons	chr1_164576906	chr1_164576906
660	chr1	164576908	164576908	1	+	3.37E-15	2.06E-11	84.61538462	chr1	164576784	164577004	221	+	exon:39149	uc057mxf.1	5087	PBX1	hg38_genes_exons	chr1_164576908	chr1_164576908
661	chr1	165373985	165373985	1	+	1.01E-05	0.003893376	54.15657789	chr1	165361716	165400916	39201	*	intergenic:1282	NA	NA	NA	hg38_genes_intergenic	chr1_165373985	chr1_165373985
662	chr1	165373986	165373986	1	-	4.51E-10	6.65E-07	70.40998217	chr1	165361716	165400916	39201	*	intergenic:1282	NA	NA	NA	hg38_genes_intergenic	chr1_165373986	chr1_165373986
663	chr1	165374028	165374028	1	-	1.68E-10	2.77E-07	63.63636364	chr1	165361716	165400916	39201	*	intergenic:1282	NA	NA	NA	hg38_genes_intergenic	chr1_165374028	chr1_165374028
664	chr1	165512995	165512995	1	+	0.000601349	0.09273171	35.91989987	chr1	165361092	165594027	232936	*	inter:1413	NA	NA	NA	hg38_cpg_inter	chr1_165512995	chr1_165512995
665	chr1	165540125	165540125	1	+	6.90E-07	0.000412768	-44.00502197	chr1	165361092	165594027	232936	*	inter:1413	NA	NA	NA	hg38_cpg_inter	chr1_165540125	chr1_165540125
666	chr1	165540241	165540241	1	-	1.99E-05	0.006798087	-38.52941176	chr1	165539613	165540612	1000	-	promoter:14088	uc010pkx.2	400794	LOC400794	hg38_genes_promoters	chr1_165540241	chr1_165540241
667	chr1	165594302	165594302	1	+	7.56E-09	7.99E-06	61.60714286	chr1	165594028	165596027	2000	*	shelf:3025	NA	NA	NA	hg38_cpg_shelves	chr1_165594302	chr1_165594302
668	chr1	165839869	165839869	1	-	0.000131014	0.03002928	32.33908948	chr1	165832447	165937402	104956	*	inter:1418	NA	NA	NA	hg38_cpg_inter	chr1_165839869	chr1_165839869
669	chr1	166033091	166033091	1	-	0.000182521	0.038486339	39.70814132	chr1	165911619	166037243	125625	*	intergenic:1289	NA	NA	NA	hg38_genes_intergenic	chr1_166033091	chr1_166033091
670	chr1	166423193	166423193	1	+	5.04E-05	0.014238006	-57.14285714	chr1	166171212	166835103	663892	*	inter:1420	NA	NA	NA	hg38_cpg_inter	chr1_166423193	chr1_166423193
671	chr1	167501999	167501999	1	-	0.000357201	0.063651624	37.62428048	chr1	167459980	167549231	89252	*	inter:1430	NA	NA	NA	hg38_cpg_inter	chr1_167501999	chr1_167501999
672	chr1	167502046	167502046	1	-	1.01E-05	0.003902823	42.10526316	chr1	167459980	167549231	89252	*	inter:1430	NA	NA	NA	hg38_cpg_inter	chr1_167502046	chr1_167502046
673	chr1	167603060	167603060	1	-	6.45E-06	0.002698764	41.10671937	chr1	167558768	167625092	66325	*	intergenic:1302	NA	NA	NA	hg38_genes_intergenic	chr1_167603060	chr1_167603060
674	chr1	168691791	168691791	1	+	3.42E-20	9.69E-16	92.85714286	chr1	168582078	168695458	113381	*	intergenic:1315	NA	NA	NA	hg38_genes_intergenic	chr1_168691791	chr1_168691791
675	chr1	168691898	168691898	1	-	1.17E-14	5.92E-11	76.31578947	chr1	168582078	168695458	113381	*	intergenic:1315	NA	NA	NA	hg38_genes_intergenic	chr1_168691898	chr1_168691898
676	chr1	169205542	169205542	1	+	0.000176404	0.03752684	36	chr1	169111174	169423382	312209	*	inter:1440	NA	NA	NA	hg38_cpg_inter	chr1_169205542	chr1_169205542
677	chr1	169460587	169460587	1	-	0.000193122	0.040201058	26.92307692	chr1	169460453	169461452	1000	-	promoter:14197	uc001ggd.4	57821	CCDC181	hg38_genes_promoters	chr1_169460587	chr1_169460587
678	chr1	170666820	170666820	1	-	0.000656683	0.09893004	33.87931034	chr1	170665038	170667037	2000	*	shore:3612	NA	NA	NA	hg38_cpg_shores	chr1_170666820	chr1_170666820
679	chr1	171405343	171405343	1	-	0.000526369	0.084131564	32.31523379	chr1	171342085	171418643	76559	*	intergenic:1337	NA	NA	NA	hg38_genes_intergenic	chr1_171405343	chr1_171405343
680	chr1	175221449	175221449	1	-	8.34E-05	0.021060605	41.90705128	chr1	175209850	175302217	92368	*	intergenic:1363	NA	NA	NA	hg38_genes_intergenic	chr1_175221449	chr1_175221449
681	chr1	175888082	175888082	1	+	6.14E-05	0.0165794	30.5958132	chr1	175880469	175904761	24293	*	intergenic:1365	NA	NA	NA	hg38_genes_intergenic	chr1_175888082	chr1_175888082
682	chr1	178338830	178338830	1	-	2.52E-07	0.000173668	58.55614973	chr1	178098712	178482663	383952	*	inter:1469	NA	NA	NA	hg38_cpg_inter	chr1_178338830	chr1_178338830
683	chr1	178513862	178513862	1	-	2.14E-05	0.007195804	-39.29032258	chr1	178491152	178538226	47075	*	inter:1470	NA	NA	NA	hg38_cpg_inter	chr1_178513862	chr1_178513862
684	chr1	178657804	178657804	1	-	5.53E-05	0.015273576	39.73214286	chr1	178652283	178672748	20466	*	intergenic:1379	NA	NA	NA	hg38_genes_intergenic	chr1_178657804	chr1_178657804
685	chr1	179247414	179247414	1	-	2.66E-05	0.008587755	47.66233766	chr1	179234685	179288713	54029	*	intergenic:1383	NA	NA	NA	hg38_genes_intergenic	chr1_179247414	chr1_179247414
686	chr1	179247457	179247457	1	-	6.77E-10	9.50E-07	63.3640553	chr1	179234685	179288713	54029	*	intergenic:1383	NA	NA	NA	hg38_genes_intergenic	chr1_179247457	chr1_179247457
687	chr1	179880969	179880969	1	+	3.07E-16	2.79E-12	83.03030303	chr1	179880347	179882346	2000	*	shore:3688	NA	NA	NA	hg38_cpg_shores	chr1_179880969	chr1_179880969
688	chr1	179880973	179880973	1	+	5.79E-07	0.000355149	53.24675325	chr1	179880347	179882346	2000	*	shore:3688	NA	NA	NA	hg38_cpg_shores	chr1_179880973	chr1_179880973
689	chr1	179880978	179880978	1	+	2.36E-07	0.00016412	53.95021645	chr1	179880347	179882346	2000	*	shore:3688	NA	NA	NA	hg38_cpg_shores	chr1_179880978	chr1_179880978
690	chr1	179880985	179880985	1	+	1.02E-09	1.38E-06	64.24242424	chr1	179880347	179882346	2000	*	shore:3688	NA	NA	NA	hg38_cpg_shores	chr1_179880985	chr1_179880985
691	chr1	179881029	179881029	1	+	1.81E-08	1.75E-05	58.72210953	chr1	179880347	179882346	2000	*	shore:3688	NA	NA	NA	hg38_cpg_shores	chr1_179881029	chr1_179881029
692	chr1	179887065	179887065	1	+	2.60E-20	7.77E-16	90.51296194	chr1	179885237	179887236	2000	*	shelf:3165	NA	NA	NA	hg38_cpg_shelves	chr1_179887065	chr1_179887065
693	chr1	179887104	179887104	1	+	2.45E-07	0.000169135	47.46411483	chr1	179885237	179887236	2000	*	shelf:3165	NA	NA	NA	hg38_cpg_shelves	chr1_179887104	chr1_179887104
694	chr1	180128504	180128504	1	+	8.64E-05	0.021642542	41.25874126	chr1	179959285	180150419	191135	*	inter:1482	NA	NA	NA	hg38_cpg_inter	chr1_180128504	chr1_180128504
695	chr1	180221833	180221833	1	+	5.00E-11	9.29E-08	56.28571429	chr1	180204031	180225285	21255	*	intergenic:1394	NA	NA	NA	hg38_genes_intergenic	chr1_180221833	chr1_180221833
696	chr1	180255574	180255574	1	+	2.11E-05	0.007110864	36.36363636	chr1	180239841	180498189	258349	*	inter:1484	NA	NA	NA	hg38_cpg_inter	chr1_180255574	chr1_180255574
697	chr1	180269876	180269876	1	+	0.000310869	0.057438236	47.82608696	chr1	180239841	180498189	258349	*	inter:1484	NA	NA	NA	hg38_cpg_inter	chr1_180269876	chr1_180269876
698	chr1	180271409	180271409	1	+	3.60E-09	4.19E-06	63.08523409	chr1	180271380	180271534	155	+	exon:42069	uc001goe.3	89884	LHX4	hg38_genes_exons	chr1_180271409	chr1_180271409
699	chr1	180271478	180271478	1	+	1.44E-08	1.43E-05	59.23392613	chr1	180271380	180271534	155	+	exon:42069	uc001goe.3	89884	LHX4	hg38_genes_exons	chr1_180271478	chr1_180271478
700	chr1	180271479	180271479	1	-	4.81E-05	0.013747919	49.16573971	chr1	180269653	180271971	2319	-	exon:95439	uc001gof.3	100527964	LHX4-AS1	hg38_genes_exons	chr1_180271479	chr1_180271479
701	chr1	180271483	180271483	1	+	1.72E-08	1.67E-05	63.80952381	chr1	180271380	180271534	155	+	exon:42069	uc001goe.3	89884	LHX4	hg38_genes_exons	chr1_180271483	chr1_180271483
702	chr1	180271529	180271529	1	-	2.33E-06	0.001161563	46.15384615	chr1	180269653	180271971	2319	-	exon:95439	uc001gof.3	100527964	LHX4-AS1	hg38_genes_exons	chr1_180271529	chr1_180271529
703	chr1	180271563	180271563	1	-	0.000511252	0.082366954	25.92592593	chr1	180269653	180271971	2319	-	exon:95439	uc001gof.3	100527964	LHX4-AS1	hg38_genes_exons	chr1_180271563	chr1_180271563
704	chr1	180608424	180608424	1	+	8.40E-05	0.021171685	29.16666667	chr1	180566519	180627003	60485	*	intergenic:1398	NA	NA	NA	hg38_genes_intergenic	chr1_180608424	chr1_180608424
705	chr1	180953422	180953422	1	-	0.000210339	0.042847008	43.35585586	chr1	180951779	180953778	2000	*	shore:3704	NA	NA	NA	hg38_cpg_shores	chr1_180953422	chr1_180953422
706	chr1	180953976	180953976	1	-	0.000252269	0.049127753	22.22222222	chr1	180953779	180954556	778	*	island:2012	NA	NA	NA	hg38_cpg_islands	chr1_180953976	chr1_180953976
707	chr1	182056795	182056795	1	-	0.000551074	0.087023289	26.79521277	chr1	182054570	182058073	3504	-	exon:95497	uc001goz.3	127665	ZNF648	hg38_genes_exons	chr1_182056795	chr1_182056795
708	chr1	182186736	182186736	1	-	7.56E-07	0.000446044	56.46481178	chr1	182061377	182386561	325185	*	inter:1498	NA	NA	NA	hg38_cpg_inter	chr1_182186736	chr1_182186736
709	chr1	182320598	182320598	1	-	3.37E-08	3.01E-05	61.02941176	chr1	182319062	182322067	3006	*	intergenic:1410	NA	NA	NA	hg38_genes_intergenic	chr1_182320598	chr1_182320598
710	chr1	182378863	182378863	1	+	1.44E-10	2.40E-07	73.52941176	chr1	182327175	182381703	54529	*	intergenic:1411	NA	NA	NA	hg38_genes_intergenic	chr1_182378863	chr1_182378863
711	chr1	182378880	182378880	1	+	6.81E-06	0.002824047	42.85714286	chr1	182327175	182381703	54529	*	intergenic:1411	NA	NA	NA	hg38_genes_intergenic	chr1_182378880	chr1_182378880
712	chr1	182378881	182378881	1	-	0.00016152	0.035084797	37.45819398	chr1	182327175	182381703	54529	*	intergenic:1411	NA	NA	NA	hg38_genes_intergenic	chr1_182378881	chr1_182378881
713	chr1	182378906	182378906	1	+	1.50E-05	0.005395407	48.94117647	chr1	182327175	182381703	54529	*	intergenic:1411	NA	NA	NA	hg38_genes_intergenic	chr1_182378906	chr1_182378906
714	chr1	182378907	182378907	1	-	1.61E-06	0.000850772	49.76190476	chr1	182327175	182381703	54529	*	intergenic:1411	NA	NA	NA	hg38_genes_intergenic	chr1_182378907	chr1_182378907
715	chr1	182378943	182378943	1	-	4.81E-07	0.000303035	55.24475524	chr1	182327175	182381703	54529	*	intergenic:1411	NA	NA	NA	hg38_genes_intergenic	chr1_182378943	chr1_182378943
716	chr1	182379078	182379078	1	-	0.000222582	0.04463995	50.07407407	chr1	182327175	182381703	54529	*	intergenic:1411	NA	NA	NA	hg38_genes_intergenic	chr1_182379078	chr1_182379078
717	chr1	182915908	182915908	1	-	1.14E-07	8.73E-05	60.67101584	chr1	182843988	182948683	104696	*	inter:1503	NA	NA	NA	hg38_cpg_inter	chr1_182915908	chr1_182915908
718	chr1	182915956	182915956	1	-	0.000204329	0.041893077	28.20512821	chr1	182843988	182948683	104696	*	inter:1503	NA	NA	NA	hg38_cpg_inter	chr1_182915956	chr1_182915956
719	chr1	182915968	182915968	1	-	1.58E-06	0.000839317	44.73684211	chr1	182843988	182948683	104696	*	inter:1503	NA	NA	NA	hg38_cpg_inter	chr1_182915968	chr1_182915968
720	chr1	183084956	183084956	1	+	2.97E-06	0.001419829	27.02702703	chr1	183028236	183412864	384629	*	inter:1505	NA	NA	NA	hg38_cpg_inter	chr1_183084956	chr1_183084956
721	chr1	183085000	183085000	1	+	6.83E-05	0.018033228	34.66042155	chr1	183028236	183412864	384629	*	inter:1505	NA	NA	NA	hg38_cpg_inter	chr1_183085000	chr1_183085000
722	chr1	183085014	183085014	1	+	5.94E-07	0.000363065	48.2078853	chr1	183028236	183412864	384629	*	inter:1505	NA	NA	NA	hg38_cpg_inter	chr1_183085014	chr1_183085014
723	chr1	183085015	183085015	1	-	0.000153857	0.033824211	48.7012987	chr1	183028236	183412864	384629	*	inter:1505	NA	NA	NA	hg38_cpg_inter	chr1_183085015	chr1_183085015
724	chr1	183186087	183186087	1	+	0.000122616	0.028530254	30.79637097	chr1	183185238	183186237	1000	+	promoter:6545	uc001gpz.5	3918	LAMC2	hg38_genes_promoters	chr1_183186087	chr1_183186087
725	chr1	183368853	183368853	1	-	1.15E-08	1.17E-05	54.3554007	chr1	183028236	183412864	384629	*	inter:1505	NA	NA	NA	hg38_cpg_inter	chr1_183368853	chr1_183368853
726	chr1	183621752	183621752	1	+	1.00E-05	0.003871407	-43.51020408	chr1	183477121	183631147	154027	*	inter:1507	NA	NA	NA	hg38_cpg_inter	chr1_183621752	chr1_183621752
727	chr1	183621766	183621766	1	+	1.54E-05	0.005519545	-30	chr1	183477121	183631147	154027	*	inter:1507	NA	NA	NA	hg38_cpg_inter	chr1_183621766	chr1_183621766
728	chr1	184242801	184242801	1	-	0.00021787	0.04392129	-33.80952381	chr1	184176824	184310657	133834	*	intergenic:1431	NA	NA	NA	hg38_genes_intergenic	chr1_184242801	chr1_184242801
729	chr1	184482170	184482170	1	+	1.17E-05	0.004403833	-52.98850575	chr1	184391491	184660088	268598	*	inter:1511	NA	NA	NA	hg38_cpg_inter	chr1_184482170	chr1_184482170
730	chr1	185478771	185478771	1	+	3.76E-09	4.34E-06	44.25373134	chr1	185434306	185513650	79345	*	intergenic:1442	NA	NA	NA	hg38_genes_intergenic	chr1_185478771	chr1_185478771
731	chr1	185478857	185478857	1	-	1.59E-05	0.005662246	41.41414141	chr1	185434306	185513650	79345	*	intergenic:1442	NA	NA	NA	hg38_genes_intergenic	chr1_185478857	chr1_185478857
732	chr1	185478875	185478875	1	-	1.67E-06	0.000877552	42.85714286	chr1	185434306	185513650	79345	*	intergenic:1442	NA	NA	NA	hg38_genes_intergenic	chr1_185478875	chr1_185478875
733	chr1	191577490	191577490	1	-	5.30E-06	0.002300256	46.28378378	chr1	191233468	191858706	625239	*	intergenic:1468	NA	NA	NA	hg38_genes_intergenic	chr1_191577490	chr1_191577490
734	chr1	191577500	191577500	1	-	1.49E-07	0.000110326	47.22222222	chr1	191233468	191858706	625239	*	intergenic:1468	NA	NA	NA	hg38_genes_intergenic	chr1_191577500	chr1_191577500
735	chr1	191935635	191935635	1	+	2.41E-06	0.001196492	41.9047619	chr1	186684950	192804501	6119552	*	inter:1519	NA	NA	NA	hg38_cpg_inter	chr1_191935635	chr1_191935635
736	chr1	192979714	192979714	1	+	1.46E-06	0.000785767	46.66666667	chr1	192953258	193012249	58992	*	intergenic:1476	NA	NA	NA	hg38_genes_intergenic	chr1_192979714	chr1_192979714
737	chr1	199962448	199962448	1	+	0.00047858	0.078529718	24.24242424	chr1	199888262	200008504	120243	*	intergenic:1508	NA	NA	NA	hg38_genes_intergenic	chr1_199962448	chr1_199962448
738	chr1	199962553	199962553	1	-	2.16E-08	2.03E-05	50.39929015	chr1	199888262	200008504	120243	*	intergenic:1508	NA	NA	NA	hg38_genes_intergenic	chr1_199962553	chr1_199962553
739	chr1	199964337	199964337	1	+	4.58E-09	5.17E-06	73.25268817	chr1	199888262	200008504	120243	*	intergenic:1508	NA	NA	NA	hg38_genes_intergenic	chr1_199964337	chr1_199964337
740	chr1	200083756	200083756	1	+	0.000645828	0.097619921	26.92307692	chr1	200046928	200143567	96640	*	inter:1531	NA	NA	NA	hg38_cpg_inter	chr1_200083756	chr1_200083756
741	chr1	200257408	200257408	1	+	0.000102794	0.02485431	41.92740926	chr1	200198017	200315434	117418	*	intergenic:1512	NA	NA	NA	hg38_genes_intergenic	chr1_200257408	chr1_200257408
742	chr1	200382182	200382182	1	+	1.43E-06	0.000772083	46.875	chr1	200379355	200404939	25585	*	intergenic:1514	NA	NA	NA	hg38_genes_intergenic	chr1_200382182	chr1_200382182
743	chr1	200382193	200382193	1	-	2.80E-08	2.56E-05	48.64864865	chr1	200379355	200404939	25585	*	intergenic:1514	NA	NA	NA	hg38_genes_intergenic	chr1_200382193	chr1_200382193
744	chr1	200382247	200382247	1	-	7.34E-05	0.01909615	27.02702703	chr1	200379355	200404939	25585	*	intergenic:1514	NA	NA	NA	hg38_genes_intergenic	chr1_200382247	chr1_200382247
745	chr1	200382251	200382251	1	-	9.77E-05	0.02391167	27.77777778	chr1	200379355	200404939	25585	*	intergenic:1514	NA	NA	NA	hg38_genes_intergenic	chr1_200382251	chr1_200382251
746	chr1	200384984	200384984	1	+	0.000209686	0.042734715	34.32950192	chr1	200379355	200404939	25585	*	intergenic:1514	NA	NA	NA	hg38_genes_intergenic	chr1_200384984	chr1_200384984
747	chr1	200385038	200385038	1	-	4.01E-05	0.011917475	44.77124183	chr1	200379355	200404939	25585	*	intergenic:1514	NA	NA	NA	hg38_genes_intergenic	chr1_200385038	chr1_200385038
748	chr1	200792385	200792385	1	-	0.000612732	0.093975416	25	chr1	200743821	200869067	125247	*	inter:1537	NA	NA	NA	hg38_cpg_inter	chr1_200792385	chr1_200792385
749	chr1	200959811	200959811	1	+	0.000463836	0.076851411	-43.27586207	chr1	200938448	200969389	30942	*	intergenic:1520	NA	NA	NA	hg38_genes_intergenic	chr1_200959811	chr1_200959811
750	chr1	201054906	201054906	1	+	2.36E-06	0.001173023	55.55555556	chr1	201027872	201110329	82458	*	inter:1542	NA	NA	NA	hg38_cpg_inter	chr1_201054906	chr1_201054906
751	chr1	201054986	201054986	1	-	3.42E-05	0.010488422	52.79069767	chr1	201027872	201110329	82458	*	inter:1542	NA	NA	NA	hg38_cpg_inter	chr1_201054986	chr1_201054986
752	chr1	201283088	201283088	1	+	0.000159596	0.03479777	-28.98550725	chr1	201282452	201283451	1000	+	promoter:6793	uc001gwd.3	5317	PKP1	hg38_genes_promoters	chr1_201283088	chr1_201283088
753	chr1	201426611	201426611	1	-	0.000358796	0.063858388	25	chr1	201403905	201464390	60486	*	inter:1548	NA	NA	NA	hg38_cpg_inter	chr1_201426611	chr1_201426611
754	chr1	201463987	201463987	1	-	1.13E-05	0.004285539	-42.22222222	chr1	201434867	201464382	29516	*	intergenic:1525	NA	NA	NA	hg38_genes_intergenic	chr1_201463987	chr1_201463987
755	chr1	201463991	201463991	1	-	0.000247533	0.048487678	-39.91666667	chr1	201434867	201464382	29516	*	intergenic:1525	NA	NA	NA	hg38_genes_intergenic	chr1_201463991	chr1_201463991
756	chr1	201649545	201649545	1	+	1.47E-05	0.00530299	31.12244898	chr1	201647913	201650660	2748	*	island:2088	NA	NA	NA	hg38_cpg_islands	chr1_201649545	chr1_201649545
757	chr1	201845312	201845312	1	-	1.21E-05	0.004546332	43.92857143	chr1	201833571	201884785	51215	*	inter:1555	NA	NA	NA	hg38_cpg_inter	chr1_201845312	chr1_201845312
758	chr1	202229540	202229540	1	+	1.41E-06	0.000762958	52.71317829	chr1	202218536	202337914	119379	*	inter:1561	NA	NA	NA	hg38_cpg_inter	chr1_202229540	chr1_202229540
759	chr1	202229541	202229541	1	-	2.62E-06	0.001283323	44.97835498	chr1	202218536	202337914	119379	*	inter:1561	NA	NA	NA	hg38_cpg_inter	chr1_202229541	chr1_202229541
760	chr1	202229560	202229560	1	-	1.54E-05	0.005519545	41.86480186	chr1	202218536	202337914	119379	*	inter:1561	NA	NA	NA	hg38_cpg_inter	chr1_202229560	chr1_202229560
761	chr1	202562857	202562857	1	+	5.81E-16	4.91E-12	85.85507246	chr1	202562778	202562922	145	+	exon:45252	uc001gya.3	4660	PPP1R12B	hg38_genes_exons	chr1_202562857	chr1_202562857
762	chr1	202562866	202562866	1	+	1.36E-09	1.78E-06	63.01369863	chr1	202562778	202562922	145	+	exon:45252	uc001gya.3	4660	PPP1R12B	hg38_genes_exons	chr1_202562866	chr1_202562866
763	chr1	202562887	202562887	1	+	5.54E-08	4.64E-05	53.75243665	chr1	202562778	202562922	145	+	exon:45252	uc001gya.3	4660	PPP1R12B	hg38_genes_exons	chr1_202562887	chr1_202562887
764	chr1	202562888	202562888	1	-	3.67E-12	9.22E-09	63.87061404	chr1	202353069	202638539	285471	*	inter:1562	NA	NA	NA	hg38_cpg_inter	chr1_202562888	chr1_202562888
765	chr1	202562946	202562946	1	-	2.07E-15	1.40E-11	81.47512864	chr1	202353069	202638539	285471	*	inter:1562	NA	NA	NA	hg38_cpg_inter	chr1_202562946	chr1_202562946
766	chr1	203556555	203556555	1	+	8.21E-05	0.020835619	28.92857143	chr1	203508865	203621560	112696	*	intergenic:1545	NA	NA	NA	hg38_genes_intergenic	chr1_203556555	chr1_203556555
767	chr1	203556606	203556606	1	+	5.01E-05	0.014172226	30.63909774	chr1	203508865	203621560	112696	*	intergenic:1545	NA	NA	NA	hg38_genes_intergenic	chr1_203556606	chr1_203556606
768	chr1	203556607	203556607	1	-	4.18E-05	0.012272738	34.03805497	chr1	203508865	203621560	112696	*	intergenic:1545	NA	NA	NA	hg38_genes_intergenic	chr1_203556607	chr1_203556607
769	chr1	203556628	203556628	1	-	5.08E-07	0.000317493	55.11363636	chr1	203508865	203621560	112696	*	intergenic:1545	NA	NA	NA	hg38_genes_intergenic	chr1_203556628	chr1_203556628
770	chr1	203609157	203609157	1	+	1.70E-05	0.005962372	60.22727273	chr1	203508865	203621560	112696	*	intergenic:1545	NA	NA	NA	hg38_genes_intergenic	chr1_203609157	chr1_203609157
771	chr1	203806593	203806593	1	-	5.03E-07	0.00031449	53.57142857	chr1	203800166	203857378	57213	*	inter:1580	NA	NA	NA	hg38_cpg_inter	chr1_203806593	chr1_203806593
772	chr1	203806599	203806599	1	-	0.000246964	0.04839891	28.20512821	chr1	203800166	203857378	57213	*	inter:1580	NA	NA	NA	hg38_cpg_inter	chr1_203806599	chr1_203806599
773	chr1	204376639	204376639	1	-	8.04E-05	0.020518655	33.61321777	chr1	204375604	204377603	2000	*	shore:3915	NA	NA	NA	hg38_cpg_shores	chr1_204376639	chr1_204376639
774	chr1	205207473	205207473	1	-	4.26E-05	0.012470751	-44.64864865	chr1	205206835	205208834	2000	*	shelf:3390	NA	NA	NA	hg38_cpg_shelves	chr1_205207473	chr1_205207473
775	chr1	205259593	205259593	1	+	4.55E-14	1.94E-10	77.10227273	chr1	205246037	205264983	18947	*	inter:1595	NA	NA	NA	hg38_cpg_inter	chr1_205259593	chr1_205259593
776	chr1	205259600	205259600	1	+	5.65E-15	3.23E-11	80.09868421	chr1	205246037	205264983	18947	*	inter:1595	NA	NA	NA	hg38_cpg_inter	chr1_205259600	chr1_205259600
777	chr1	205259661	205259661	1	+	5.70E-12	1.34E-08	54.67372134	chr1	205246037	205264983	18947	*	inter:1595	NA	NA	NA	hg38_cpg_inter	chr1_205259661	chr1_205259661
778	chr1	205259671	205259671	1	+	3.25E-07	0.00021573	38.0952381	chr1	205246037	205264983	18947	*	inter:1595	NA	NA	NA	hg38_cpg_inter	chr1_205259671	chr1_205259671
779	chr1	205259724	205259724	1	+	1.06E-05	0.00405715	29.88072819	chr1	205246037	205264983	18947	*	inter:1595	NA	NA	NA	hg38_cpg_inter	chr1_205259724	chr1_205259724
780	chr1	205259752	205259752	1	+	0.000503695	0.081534203	31.20915033	chr1	205246037	205264983	18947	*	inter:1595	NA	NA	NA	hg38_cpg_inter	chr1_205259752	chr1_205259752
781	chr1	205259753	205259753	1	-	0.000215318	0.043617039	23.36601307	chr1	205246037	205264983	18947	*	inter:1595	NA	NA	NA	hg38_cpg_inter	chr1_205259753	chr1_205259753
782	chr1	205259830	205259830	1	-	1.92E-06	0.000989815	47.14285714	chr1	205246037	205264983	18947	*	inter:1595	NA	NA	NA	hg38_cpg_inter	chr1_205259830	chr1_205259830
783	chr1	205505868	205505868	1	+	0.000574845	0.089671688	-39.16666667	chr1	205504982	205506981	2000	*	shore:3947	NA	NA	NA	hg38_cpg_shores	chr1_205505868	chr1_205505868
784	chr1	205505870	205505870	1	+	1.60E-05	0.005696927	-51.23152709	chr1	205504982	205506981	2000	*	shore:3947	NA	NA	NA	hg38_cpg_shores	chr1_205505870	chr1_205505870
785	chr1	205506011	205506011	1	+	4.61E-07	0.000292319	-52.10727969	chr1	205504982	205506981	2000	*	shore:3947	NA	NA	NA	hg38_cpg_shores	chr1_205506011	chr1_205506011
786	chr1	205506012	205506012	1	-	5.27E-05	0.014723813	-38.53028798	chr1	205504982	205506981	2000	*	shore:3947	NA	NA	NA	hg38_cpg_shores	chr1_205506012	chr1_205506012
787	chr1	205506013	205506013	1	+	0.0004439	0.074343242	-36.03896104	chr1	205504982	205506981	2000	*	shore:3947	NA	NA	NA	hg38_cpg_shores	chr1_205506013	chr1_205506013
788	chr1	205506014	205506014	1	-	4.93E-05	0.014016201	-34.21568627	chr1	205504982	205506981	2000	*	shore:3947	NA	NA	NA	hg38_cpg_shores	chr1_205506014	chr1_205506014
789	chr1	205963602	205963602	1	-	9.65E-06	0.003766852	43.12668464	chr1	205948461	205976739	28279	*	intergenic:1574	NA	NA	NA	hg38_genes_intergenic	chr1_205963602	chr1_205963602
790	chr1	205988733	205988733	1	+	4.02E-07	0.000259567	56.25	chr1	205854064	206113301	259238	*	inter:1611	NA	NA	NA	hg38_cpg_inter	chr1_205988733	chr1_205988733
791	chr1	206430054	206430054	1	+	1.26E-12	3.65E-09	76.47058824	chr1	206209886	206502902	293017	*	inter:1613	NA	NA	NA	hg38_cpg_inter	chr1_206430054	chr1_206430054
792	chr1	206430066	206430066	1	+	2.14E-10	3.42E-07	65.71428571	chr1	206209886	206502902	293017	*	inter:1613	NA	NA	NA	hg38_cpg_inter	chr1_206430066	chr1_206430066
793	chr1	206430084	206430084	1	+	5.51E-08	4.63E-05	65.45454545	chr1	206209886	206502902	293017	*	inter:1613	NA	NA	NA	hg38_cpg_inter	chr1_206430084	chr1_206430084
794	chr1	206430094	206430094	1	+	1.87E-05	0.006447799	51.19825708	chr1	206209886	206502902	293017	*	inter:1613	NA	NA	NA	hg38_cpg_inter	chr1_206430094	chr1_206430094
795	chr1	206537315	206537315	1	+	0.000232859	0.046186226	46.60734149	chr1	206512112	206553068	40957	*	inter:1614	NA	NA	NA	hg38_cpg_inter	chr1_206537315	chr1_206537315
796	chr1	206568536	206568536	1	+	0.000116648	0.027412216	40.15151515	chr1	206561581	206608450	46870	*	inter:1615	NA	NA	NA	hg38_cpg_inter	chr1_206568536	chr1_206568536
797	chr1	206568547	206568547	1	+	3.83E-07	0.000248759	59.20608108	chr1	206561581	206608450	46870	*	inter:1615	NA	NA	NA	hg38_cpg_inter	chr1_206568547	chr1_206568547
798	chr1	206693116	206693116	1	+	0.000200511	0.041343232	-31.98275862	chr1	206690307	206905347	215041	*	inter:1618	NA	NA	NA	hg38_cpg_inter	chr1_206693116	chr1_206693116
799	chr1	206693117	206693117	1	-	0.000149101	0.033038961	-27.44750074	chr1	206690307	206905347	215041	*	inter:1618	NA	NA	NA	hg38_cpg_inter	chr1_206693117	chr1_206693117
800	chr1	207421092	207421092	1	-	0.000463976	0.076864769	47.07792208	chr1	207326020	207450185	124166	*	inter:1621	NA	NA	NA	hg38_cpg_inter	chr1_207421092	chr1_207421092
801	chr1	207818987	207818987	1	+	1.30E-09	1.70E-06	57.33333333	chr1	207756620	207864516	107897	*	inter:1626	NA	NA	NA	hg38_cpg_inter	chr1_207818987	chr1_207818987
802	chr1	207818991	207818991	1	+	5.10E-05	0.014362287	34.92424242	chr1	207756620	207864516	107897	*	inter:1626	NA	NA	NA	hg38_cpg_inter	chr1_207818991	chr1_207818991
803	chr1	207818998	207818998	1	+	0.000372264	0.065478051	33.92592593	chr1	207756620	207864516	107897	*	inter:1626	NA	NA	NA	hg38_cpg_inter	chr1_207818998	chr1_207818998
804	chr1	207865166	207865166	1	-	0.00031983	0.058544544	35.47008547	chr1	207864517	207866516	2000	*	shelf:3458	NA	NA	NA	hg38_cpg_shelves	chr1_207865166	chr1_207865166
805	chr1	208164757	208164757	1	+	0.000393666	0.068209036	37	chr1	207967839	208239143	271305	*	inter:1629	NA	NA	NA	hg38_cpg_inter	chr1_208164757	chr1_208164757
806	chr1	208217938	208217938	1	-	9.24E-06	0.003639839	-41.72494172	chr1	208217015	208218014	1000	-	promoter:15047	uc057paz.1	5362	PLXNA2	hg38_genes_promoters	chr1_208217938	chr1_208217938
807	chr1	208226603	208226603	1	+	2.35E-05	0.007753813	40.46977281	chr1	207967839	208239143	271305	*	inter:1629	NA	NA	NA	hg38_cpg_inter	chr1_208226603	chr1_208226603
808	chr1	208226622	208226622	1	+	0.000439171	0.07369126	30.70175439	chr1	207967839	208239143	271305	*	inter:1629	NA	NA	NA	hg38_cpg_inter	chr1_208226622	chr1_208226622
809	chr1	208335667	208335667	1	-	0.000370982	0.065314509	25.31452535	chr1	208249321	208607099	357779	*	intergenic:1601	NA	NA	NA	hg38_genes_intergenic	chr1_208335667	chr1_208335667
810	chr1	209772538	209772538	1	+	0.000187034	0.039187241	26.66666667	chr1	209752001	209780375	28375	*	inter:1634	NA	NA	NA	hg38_cpg_inter	chr1_209772538	chr1_209772538
811	chr1	210745073	210745073	1	+	0.000553014	0.087227425	32.25806452	chr1	210687921	211129324	441404	*	inter:1642	NA	NA	NA	hg38_cpg_inter	chr1_210745073	chr1_210745073
812	chr1	211353070	211353070	1	+	8.60E-05	0.021561455	53.22338831	chr1	211331295	211378596	47302	*	inter:1646	NA	NA	NA	hg38_cpg_inter	chr1_211353070	chr1_211353070
813	chr1	211614111	211614111	1	-	2.89E-05	0.009149255	37.5	chr1	211588726	211634694	45969	*	intergenic:1625	NA	NA	NA	hg38_genes_intergenic	chr1_211614111	chr1_211614111
814	chr1	212206633	212206633	1	+	1.36E-06	0.000738114	53.125	chr1	212190260	212225277	35018	*	intergenic:1631	NA	NA	NA	hg38_genes_intergenic	chr1_212206633	chr1_212206633
815	chr1	212206687	212206687	1	+	1.55E-09	1.98E-06	64.63683052	chr1	212190260	212225277	35018	*	intergenic:1631	NA	NA	NA	hg38_genes_intergenic	chr1_212206687	chr1_212206687
816	chr1	212206688	212206688	1	-	4.14E-11	7.87E-08	59.28326344	chr1	212190260	212225277	35018	*	intergenic:1631	NA	NA	NA	hg38_genes_intergenic	chr1_212206688	chr1_212206688
817	chr1	212206697	212206697	1	+	1.50E-16	1.60E-12	85.60606061	chr1	212190260	212225277	35018	*	intergenic:1631	NA	NA	NA	hg38_genes_intergenic	chr1_212206697	chr1_212206697
818	chr1	212206698	212206698	1	-	3.03E-16	2.77E-12	78.63636364	chr1	212190260	212225277	35018	*	intergenic:1631	NA	NA	NA	hg38_genes_intergenic	chr1_212206698	chr1_212206698
819	chr1	212206704	212206704	1	-	7.21E-16	5.79E-12	76.65961945	chr1	212190260	212225277	35018	*	intergenic:1631	NA	NA	NA	hg38_genes_intergenic	chr1_212206704	chr1_212206704
820	chr1	212242349	212242349	1	+	5.93E-11	1.08E-07	-60.32608696	chr1	212040023	212280624	240602	*	inter:1654	NA	NA	NA	hg38_cpg_inter	chr1_212242349	chr1_212242349
821	chr1	212242397	212242397	1	-	0.000605865	0.093187057	-33.33333333	chr1	212040023	212280624	240602	*	inter:1654	NA	NA	NA	hg38_cpg_inter	chr1_212242397	chr1_212242397
822	chr1	212242709	212242709	1	-	6.62E-06	0.002759186	-26.53061224	chr1	212040023	212280624	240602	*	inter:1654	NA	NA	NA	hg38_cpg_inter	chr1_212242709	chr1_212242709
823	chr1	212667791	212667791	1	+	3.11E-06	0.001477674	44.86486486	chr1	212613745	212695117	81373	*	inter:1660	NA	NA	NA	hg38_cpg_inter	chr1_212667791	chr1_212667791
824	chr1	212667856	212667856	1	+	5.99E-07	0.000365554	47.67267267	chr1	212613745	212695117	81373	*	inter:1660	NA	NA	NA	hg38_cpg_inter	chr1_212667856	chr1_212667856
825	chr1	212667857	212667857	1	-	4.83E-05	0.01377538	44.61538462	chr1	212613745	212695117	81373	*	inter:1660	NA	NA	NA	hg38_cpg_inter	chr1_212667857	chr1_212667857
826	chr1	212667887	212667887	1	-	2.39E-05	0.007856753	47.20588235	chr1	212613745	212695117	81373	*	inter:1660	NA	NA	NA	hg38_cpg_inter	chr1_212667887	chr1_212667887
827	chr1	214364563	214364563	1	-	3.72E-08	3.28E-05	68.80952381	chr1	214364512	214364675	164	-	exon:100098	uc001hkk.3	5784	PTPN14	hg38_genes_exons	chr1_214364563	chr1_214364563
828	chr1	219923014	219923014	1	+	0.000437579	0.073527441	25.5086072	chr1	219617221	219923789	306569	*	inter:1685	NA	NA	NA	hg38_cpg_inter	chr1_219923014	chr1_219923014
829	chr1	220327275	220327275	1	-	0.000370961	0.065314509	41.36904762	chr1	220277455	220359730	82276	*	intergenic:1679	NA	NA	NA	hg38_genes_intergenic	chr1_220327275	chr1_220327275
830	chr1	220383075	220383075	1	+	0.000410154	0.070275373	41	chr1	220365184	220396121	30938	*	intergenic:1680	NA	NA	NA	hg38_genes_intergenic	chr1_220383075	chr1_220383075
831	chr1	220383228	220383228	1	-	4.47E-06	0.002004494	45.45454545	chr1	220365184	220396121	30938	*	intergenic:1680	NA	NA	NA	hg38_genes_intergenic	chr1_220383228	chr1_220383228
832	chr1	221117631	221117631	1	+	0.000182217	0.038457321	-49.49494949	chr1	220885141	221330079	444939	*	intergenic:1686	NA	NA	NA	hg38_genes_intergenic	chr1_221117631	chr1_221117631
833	chr1	222919053	222919053	1	+	0.000345884	0.062077432	43.77880184	chr1	222819220	223077475	258256	*	inter:1701	NA	NA	NA	hg38_cpg_inter	chr1_222919053	chr1_222919053
834	chr1	222919111	222919111	1	+	5.16E-05	0.014509817	34.375	chr1	222819220	223077475	258256	*	inter:1701	NA	NA	NA	hg38_cpg_inter	chr1_222919111	chr1_222919111
835	chr1	223810122	223810122	1	-	3.75E-05	0.011298774	52.05128205	chr1	223753343	223841382	88040	*	inter:1707	NA	NA	NA	hg38_cpg_inter	chr1_223810122	chr1_223810122
836	chr1	223829048	223829048	1	+	0.000446959	0.074691069	33.17460317	chr1	223753343	223841382	88040	*	inter:1707	NA	NA	NA	hg38_cpg_inter	chr1_223829048	chr1_223829048
837	chr1	224135468	224135468	1	+	1.63E-11	3.41E-08	77.11711712	chr1	224118771	224178882	60112	*	inter:1710	NA	NA	NA	hg38_cpg_inter	chr1_224135468	chr1_224135468
838	chr1	224135527	224135527	1	-	0.00015028	0.033238601	24.24242424	chr1	224118771	224178882	60112	*	inter:1710	NA	NA	NA	hg38_cpg_inter	chr1_224135527	chr1_224135527
839	chr1	224314721	224314721	1	+	0.000328444	0.059748878	30	chr1	224188054	224326026	137973	*	inter:1711	NA	NA	NA	hg38_cpg_inter	chr1_224314721	chr1_224314721
840	chr1	225650677	225650677	1	+	9.76E-06	0.00379754	51.62337662	chr1	225650568	225652567	2000	*	shore:4204	NA	NA	NA	hg38_cpg_shores	chr1_225650677	chr1_225650677
841	chr1	225704788	225704788	1	-	0.000148167	0.032923509	30	chr1	225681627	225773627	92001	*	inter:1719	NA	NA	NA	hg38_cpg_inter	chr1_225704788	chr1_225704788
842	chr1	226127778	226127778	1	+	1.93E-05	0.006620799	29.13533835	chr1	226090293	226143002	52710	*	intergenic:1727	NA	NA	NA	hg38_genes_intergenic	chr1_226127778	chr1_226127778
843	chr1	226209907	226209907	1	-	1.26E-07	9.57E-05	48.21428571	chr1	226191731	226218617	26887	*	intergenic:1728	NA	NA	NA	hg38_genes_intergenic	chr1_226209907	chr1_226209907
844	chr1	226210350	226210350	1	+	0.000202991	0.041710729	36.74242424	chr1	226191731	226218617	26887	*	intergenic:1728	NA	NA	NA	hg38_genes_intergenic	chr1_226210350	chr1_226210350
845	chr1	226210388	226210388	1	+	4.70E-05	0.0134771	-39.79591837	chr1	226191731	226218617	26887	*	intergenic:1728	NA	NA	NA	hg38_genes_intergenic	chr1_226210388	chr1_226210388
846	chr1	226496663	226496663	1	+	6.71E-05	0.017818248	40.55555556	chr1	226446293	226543799	97507	*	intergenic:1732	NA	NA	NA	hg38_genes_intergenic	chr1_226496663	chr1_226496663
847	chr1	226772674	226772674	1	+	2.35E-07	0.000163094	46.37155298	chr1	226744324	226865183	120860	*	intergenic:1734	NA	NA	NA	hg38_genes_intergenic	chr1_226772674	chr1_226772674
848	chr1	226772753	226772753	1	-	0.000166554	0.035907958	38.23529412	chr1	226744324	226865183	120860	*	intergenic:1734	NA	NA	NA	hg38_genes_intergenic	chr1_226772753	chr1_226772753
849	chr1	226784732	226784732	1	+	5.80E-06	0.002476859	44.20262664	chr1	226744324	226865183	120860	*	intergenic:1734	NA	NA	NA	hg38_genes_intergenic	chr1_226784732	chr1_226784732
850	chr1	226975651	226975651	1	+	6.79E-05	0.017948927	40.96565455	chr1	226974038	226976037	2000	*	shore:4250	NA	NA	NA	hg38_cpg_shores	chr1_226975651	chr1_226975651
851	chr1	226975677	226975677	1	+	2.23E-05	0.007426673	36.60714286	chr1	226974038	226976037	2000	*	shore:4250	NA	NA	NA	hg38_cpg_shores	chr1_226975677	chr1_226975677
852	chr1	227604667	227604667	1	-	0.000119042	0.02788478	33.58348968	chr1	227567935	227730941	163007	*	inter:1745	NA	NA	NA	hg38_cpg_inter	chr1_227604667	chr1_227604667
853	chr1	227604685	227604685	1	-	1.73E-05	0.006061336	46.98717949	chr1	227567935	227730941	163007	*	inter:1745	NA	NA	NA	hg38_cpg_inter	chr1_227604685	chr1_227604685
854	chr1	227751005	227751005	1	+	0.000564167	0.088415016	-35.67251462	chr1	227739731	227782726	42996	*	inter:1746	NA	NA	NA	hg38_cpg_inter	chr1_227751005	chr1_227751005
855	chr1	227930337	227930337	1	+	0.000230398	0.045801364	31.81818182	chr1	227929515	227942720	13206	*	inter:1750	NA	NA	NA	hg38_cpg_inter	chr1_227930337	chr1_227930337
856	chr1	228022648	228022648	1	+	0.000105025	0.025237221	44.05594406	chr1	228012812	228033740	20929	*	inter:1753	NA	NA	NA	hg38_cpg_inter	chr1_228022648	chr1_228022648
857	chr1	228166819	228166819	1	-	0.000315824	0.05810361	31.98412698	chr1	228166286	228168285	2000	*	shore:4297	NA	NA	NA	hg38_cpg_shores	chr1_228166819	chr1_228166819
858	chr1	228356977	228356977	1	-	0.000247412	0.048475236	26.66666667	chr1	228356376	228358375	2000	*	shelf:3737	NA	NA	NA	hg38_cpg_shelves	chr1_228356977	chr1_228356977
859	chr1	228356993	228356993	1	-	9.03E-05	0.022450941	30	chr1	228356376	228358375	2000	*	shelf:3737	NA	NA	NA	hg38_cpg_shelves	chr1_228356993	chr1_228356993
860	chr1	228379789	228379789	1	+	0.000235211	0.046503975	41.98717949	chr1	228378877	228384113	5237	*	intergenic:1747	NA	NA	NA	hg38_genes_intergenic	chr1_228379789	chr1_228379789
861	chr1	228393463	228393463	1	+	0.000253497	0.049349709	27.61904762	chr1	228393290	228394289	1000	+	promoter:7774	uc057qep.1	NA	NA	hg38_genes_promoters	chr1_228393463	chr1_228393463
862	chr1	229058921	229058921	1	-	0.000303075	0.056321618	41.83333333	chr1	229043275	229092814	49540	*	intergenic:1756	NA	NA	NA	hg38_genes_intergenic	chr1_229058921	chr1_229058921
863	chr1	229556096	229556096	1	+	6.74E-05	0.017859833	44.73684211	chr1	229556025	229558024	2000	*	shore:4395	NA	NA	NA	hg38_cpg_shores	chr1_229556096	chr1_229556096
864	chr1	229559603	229559603	1	+	1.10E-06	0.00062053	63.33333333	chr1	229559328	229561327	2000	*	shore:4396	NA	NA	NA	hg38_cpg_shores	chr1_229559603	chr1_229559603
865	chr1	229559605	229559605	1	+	8.57E-06	0.0034301	58.92857143	chr1	229559328	229561327	2000	*	shore:4396	NA	NA	NA	hg38_cpg_shores	chr1_229559605	chr1_229559605
866	chr1	229582128	229582128	1	+	0.000617607	0.094472089	30.85106383	chr1	229563696	229593110	29415	*	intergenic:1766	NA	NA	NA	hg38_genes_intergenic	chr1_229582128	chr1_229582128
867	chr1	229582197	229582197	1	+	0.000303126	0.056321906	35.20467836	chr1	229563696	229593110	29415	*	intergenic:1766	NA	NA	NA	hg38_genes_intergenic	chr1_229582197	chr1_229582197
868	chr1	230032774	230032774	1	+	0.000201963	0.041565712	34.44444444	chr1	230007163	230049181	42019	*	intergenic:1769	NA	NA	NA	hg38_genes_intergenic	chr1_230032774	chr1_230032774
869	chr1	230154304	230154304	1	+	0.000186666	0.039130429	46.64502165	chr1	230072463	230275595	203133	*	inter:1784	NA	NA	NA	hg38_cpg_inter	chr1_230154304	chr1_230154304
870	chr1	230162350	230162350	1	-	2.49E-15	1.62E-11	66.54094828	chr1	230072463	230275595	203133	*	inter:1784	NA	NA	NA	hg38_cpg_inter	chr1_230162350	chr1_230162350
871	chr1	230357495	230357495	1	+	2.56E-06	0.001258482	50	chr1	230357200	230359199	2000	*	shore:4408	NA	NA	NA	hg38_cpg_shores	chr1_230357495	chr1_230357495
872	chr1	230869216	230869216	1	-	0.000289798	0.054526364	33.74358974	chr1	230868654	230869653	1000	-	promoter:15624	uc001hub.4	84886	C1orf198	hg38_genes_promoters	chr1_230869216	chr1_230869216
873	chr1	230992448	230992448	1	-	0.000411417	0.070445813	34	chr1	230983128	231035315	52188	*	inter:1791	NA	NA	NA	hg38_cpg_inter	chr1_230992448	chr1_230992448
874	chr1	231705144	231705144	1	+	0.000159501	0.034786796	28.125	chr1	231631370	232625341	993972	*	inter:1798	NA	NA	NA	hg38_cpg_inter	chr1_231705144	chr1_231705144
875	chr1	231779795	231779795	1	-	0.000604553	0.093062166	33.08327082	chr1	231631370	232625341	993972	*	inter:1798	NA	NA	NA	hg38_cpg_inter	chr1_231779795	chr1_231779795
876	chr1	231779854	231779854	1	-	0.00055406	0.08730769	37.82945736	chr1	231631370	232625341	993972	*	inter:1798	NA	NA	NA	hg38_cpg_inter	chr1_231779854	chr1_231779854
877	chr1	232624960	232624960	1	-	5.15E-06	0.002249068	48.07692308	chr1	232566559	232695203	128645	*	intergenic:1789	NA	NA	NA	hg38_genes_intergenic	chr1_232624960	chr1_232624960
878	chr1	233955001	233955001	1	-	0.000157461	0.034430936	29.41176471	chr1	233909712	234210137	300426	*	inter:1807	NA	NA	NA	hg38_cpg_inter	chr1_233955001	chr1_233955001
879	chr1	234235950	234235950	1	-	0.000450219	0.075123346	35.86309524	chr1	234235751	234352737	116987	*	inter:1809	NA	NA	NA	hg38_cpg_inter	chr1_234235950	chr1_234235950
880	chr1	234716189	234716189	1	+	0.000103064	0.024898907	-21.42857143	chr1	234615279	235100238	484960	*	inter:1814	NA	NA	NA	hg38_cpg_inter	chr1_234716189	chr1_234716189
881	chr1	234722110	234722110	1	-	1.91E-08	1.82E-05	51.3229308	chr1	234615279	235100238	484960	*	inter:1814	NA	NA	NA	hg38_cpg_inter	chr1_234722110	chr1_234722110
882	chr1	234957795	234957795	1	-	0.000123683	0.02870451	34.375	chr1	234957679	234958078	400	-	exon:103153	uc001hwk.5	101927851	LOC101927851	hg38_genes_exons	chr1_234957795	chr1_234957795
883	chr1	235002255	235002255	1	+	1.77E-11	3.63E-08	80.28017241	chr1	234985805	235065478	79674	*	intergenic:1815	NA	NA	NA	hg38_genes_intergenic	chr1_235002255	chr1_235002255
884	chr1	235023287	235023287	1	+	5.55E-05	0.015309153	43.33333333	chr1	234985805	235065478	79674	*	intergenic:1815	NA	NA	NA	hg38_genes_intergenic	chr1_235023287	chr1_235023287
885	chr1	235048468	235048468	1	-	9.13E-07	0.000526868	33.77073082	chr1	234985805	235065478	79674	*	intergenic:1815	NA	NA	NA	hg38_genes_intergenic	chr1_235048468	chr1_235048468
886	chr1	235279148	235279148	1	+	7.49E-07	0.000442757	50	chr1	235165403	235323022	157620	*	inter:1817	NA	NA	NA	hg38_cpg_inter	chr1_235279148	chr1_235279148
887	chr1	235976764	235976764	1	+	0.000156436	0.034250273	25	chr1	235871298	235989572	118275	*	inter:1821	NA	NA	NA	hg38_cpg_inter	chr1_235976764	chr1_235976764
888	chr1	236148044	236148044	1	-	8.55E-05	0.021475291	41.44736842	chr1	236147375	236277302	129928	*	inter:1824	NA	NA	NA	hg38_cpg_inter	chr1_236148044	chr1_236148044
889	chr1	241994232	241994232	1	+	0.00060809	0.093494928	-42.04878049	chr1	241959063	241995489	36427	*	intergenic:1850	NA	NA	NA	hg38_genes_intergenic	chr1_241994232	chr1_241994232
890	chr1	243221126	243221126	1	-	1.17E-15	8.54E-12	80.39215686	chr1	243105895	243250438	144544	*	inter:1849	NA	NA	NA	hg38_cpg_inter	chr1_243221126	chr1_243221126
891	chr1	243221150	243221150	1	-	7.88E-21	2.87E-16	90.67085954	chr1	243105895	243250438	144544	*	inter:1849	NA	NA	NA	hg38_cpg_inter	chr1_243221150	chr1_243221150
892	chr1	243221174	243221174	1	-	1.43E-14	7.00E-11	72.72727273	chr1	243105895	243250438	144544	*	inter:1849	NA	NA	NA	hg38_cpg_inter	chr1_243221174	chr1_243221174
893	chr1	243221186	243221186	1	-	1.02E-20	3.48E-16	90.38461538	chr1	243105895	243250438	144544	*	inter:1849	NA	NA	NA	hg38_cpg_inter	chr1_243221186	chr1_243221186
894	chr1	243848429	243848429	1	-	4.70E-07	0.000296924	45.45454545	chr1	243847410	243849409	2000	*	shore:4549	NA	NA	NA	hg38_cpg_shores	chr1_243848429	chr1_243848429
895	chr1	244478755	244478755	1	+	7.90E-05	0.020248783	27.27272727	chr1	244465619	244648896	183278	*	inter:1859	NA	NA	NA	hg38_cpg_inter	chr1_244478755	chr1_244478755
896	chr1	245489000	245489000	1	+	0.000318501	0.058409904	42.42424242	chr1	245339917	245573690	233774	*	inter:1867	NA	NA	NA	hg38_cpg_inter	chr1_245489000	chr1_245489000
897	chr1	245743099	245743099	1	-	6.71E-07	0.00040244	47.92792793	chr1	245709432	245749341	39910	*	intergenic:1870	NA	NA	NA	hg38_genes_intergenic	chr1_245743099	chr1_245743099
898	chr1	245743155	245743155	1	-	5.28E-05	0.0147449	41.59663866	chr1	245709432	245749341	39910	*	intergenic:1870	NA	NA	NA	hg38_genes_intergenic	chr1_245743155	chr1_245743155
899	chr1	245807550	245807550	1	-	0.000575471	0.089741136	37.93517407	chr1	245693213	245970472	277260	*	inter:1871	NA	NA	NA	hg38_cpg_inter	chr1_245807550	chr1_245807550
900	chr1	245869523	245869523	1	-	3.21E-06	0.001517668	-42.30769231	chr1	245693213	245970472	277260	*	inter:1871	NA	NA	NA	hg38_cpg_inter	chr1_245869523	chr1_245869523
901	chr1	247002523	247002523	1	+	0.000119479	0.027955852	36.96969697	chr1	246936366	247003565	67200	*	inter:1879	NA	NA	NA	hg38_cpg_inter	chr1_247002523	chr1_247002523
902	chr1	247289156	247289156	1	-	9.16E-05	0.022666987	26.23324058	chr1	247246824	247289834	43011	*	intergenic:1884	NA	NA	NA	hg38_genes_intergenic	chr1_247289156	chr1_247289156
903	chr1	247368304	247368304	1	-	3.72E-08	3.28E-05	68.97435897	chr1	247336847	247411155	74309	*	intergenic:1886	NA	NA	NA	hg38_genes_intergenic	chr1_247368304	chr1_247368304
904	chr1	247371844	247371844	1	+	3.55E-05	0.010817582	49.6031746	chr1	247336847	247411155	74309	*	intergenic:1886	NA	NA	NA	hg38_genes_intergenic	chr1_247371844	chr1_247371844
905	chr1	248252896	248252896	1	+	8.22E-05	0.020853916	47.13804714	chr1	248239865	248272851	32987	*	intergenic:1900	NA	NA	NA	hg38_genes_intergenic	chr1_248252896	chr1_248252896
906	chr1	248839501	248839501	1	-	0.000247215	0.048442445	28.30282039	chr1	248839112	248841111	2000	*	shore:4649	NA	NA	NA	hg38_cpg_shores	chr1_248839501	chr1_248839501
907	chr1_KI270713v1_random	31589	31589	1	+	8.59E-05	0.021549052	29.40118684	chr1_KI270713v1_random	30734	32157	1424	*	island:15587	NA	NA	NA	hg38_cpg_islands	chr1_KI270713v1_random_31589	chr1_KI270713v1_random_31589
908	chr1_KI270713v1_random	31618	31618	1	+	0.000200364	0.041318096	31.82918776	chr1_KI270713v1_random	30734	32157	1424	*	island:15587	NA	NA	NA	hg38_cpg_islands	chr1_KI270713v1_random_31618	chr1_KI270713v1_random_31618
909	chr10	556142	556142	1	+	0.000140932	0.031694603	-34.06779661	chr10	534192	580368	46177	*	inter:1916	NA	NA	NA	hg38_cpg_inter	chr10_556142	chr10_556142
910	chr10	556177	556177	1	-	0.000599852	0.092568514	-36.3372093	chr10	534192	580368	46177	*	inter:1916	NA	NA	NA	hg38_cpg_inter	chr10_556177	chr10_556177
911	chr10	588445	588445	1	+	0.000231986	0.046067688	36.66666667	chr10	587011	589010	2000	*	shelf:4056	NA	NA	NA	hg38_cpg_shelves	chr10_588445	chr10_588445
912	chr10	588541	588541	1	-	0.00019342	0.040243099	42.32424677	chr10	587011	589010	2000	*	shelf:4056	NA	NA	NA	hg38_cpg_shelves	chr10_588541	chr10_588541
913	chr10	598988	598988	1	-	4.31E-05	0.012577269	47.84946237	chr10	589011	602318	13308	*	inter:1917	NA	NA	NA	hg38_cpg_inter	chr10_598988	chr10_598988
914	chr10	635778	635778	1	-	0.000556497	0.087572077	41.66666667	chr10	635576	637092	1517	*	shelf:4062	NA	NA	NA	hg38_cpg_shelves	chr10_635778	chr10_635778
915	chr10	697346	697346	1	+	0.000403107	0.069469463	46.06896552	chr10	694669	738991	44323	*	intergenic:10107	NA	NA	NA	hg38_genes_intergenic	chr10_697346	chr10_697346
916	chr10	926758	926758	1	+	5.29E-14	2.20E-10	71.72131148	chr10	813946	927348	113403	*	inter:1925	NA	NA	NA	hg38_cpg_inter	chr10_926758	chr10_926758
917	chr10	926762	926762	1	+	6.95E-07	0.000415287	38.70967742	chr10	813946	927348	113403	*	inter:1925	NA	NA	NA	hg38_cpg_inter	chr10_926762	chr10_926762
918	chr10	926774	926774	1	+	7.32E-08	5.96E-05	56.20723363	chr10	813946	927348	113403	*	inter:1925	NA	NA	NA	hg38_cpg_inter	chr10_926774	chr10_926774
919	chr10	1183987	1183987	1	+	7.53E-05	0.019475943	36.85770751	chr10	1182873	1184872	2000	*	shore:4743	NA	NA	NA	hg38_cpg_shores	chr10_1183987	chr10_1183987
920	chr10	1297784	1297784	1	-	1.61E-05	0.005701789	44.16114227	chr10	1246360	1322707	76348	*	inter:1936	NA	NA	NA	hg38_cpg_inter	chr10_1297784	chr10_1297784
921	chr10	1316889	1316889	1	+	0.000288525	0.054341863	35.02304147	chr10	1246360	1322707	76348	*	inter:1936	NA	NA	NA	hg38_cpg_inter	chr10_1316889	chr10_1316889
922	chr10	1316917	1316917	1	+	1.20E-05	0.004496405	41.05812221	chr10	1246360	1322707	76348	*	inter:1936	NA	NA	NA	hg38_cpg_inter	chr10_1316917	chr10_1316917
923	chr10	1662089	1662089	1	+	0.000316341	0.058179529	45.11784512	chr10	1557598	1695229	137632	*	inter:1945	NA	NA	NA	hg38_cpg_inter	chr10_1662089	chr10_1662089
924	chr10	1851218	1851218	1	+	0.000604141	0.093024487	32.66787659	chr10	1742477	2005472	262996	*	intergenic:10112	NA	NA	NA	hg38_genes_intergenic	chr10_1851218	chr10_1851218
925	chr10	3080149	3080149	1	+	7.06E-06	0.002909169	36.74242424	chr10	3073228	3099726	26499	*	inter:1952	NA	NA	NA	hg38_cpg_inter	chr10_3080149	chr10_3080149
926	chr10	3080216	3080216	1	+	3.90E-06	0.001782668	30.23255814	chr10	3073228	3099726	26499	*	inter:1952	NA	NA	NA	hg38_cpg_inter	chr10_3080216	chr10_3080216
927	chr10	3096226	3096226	1	+	1.09E-09	1.47E-06	45.45454545	chr10	3073228	3099726	26499	*	inter:1952	NA	NA	NA	hg38_cpg_inter	chr10_3096226	chr10_3096226
928	chr10	3096228	3096228	1	+	1.24E-05	0.004613433	25	chr10	3073228	3099726	26499	*	inter:1952	NA	NA	NA	hg38_cpg_inter	chr10_3096228	chr10_3096228
929	chr10	3096314	3096314	1	-	0.00017714	0.037632531	26.86403509	chr10	3073228	3099726	26499	*	inter:1952	NA	NA	NA	hg38_cpg_inter	chr10_3096314	chr10_3096314
930	chr10	3096408	3096408	1	+	3.88E-06	0.001774279	22.72727273	chr10	3073228	3099726	26499	*	inter:1952	NA	NA	NA	hg38_cpg_inter	chr10_3096408	chr10_3096408
931	chr10	3096409	3096409	1	-	3.24E-06	0.00152578	23.25581395	chr10	3073228	3099726	26499	*	inter:1952	NA	NA	NA	hg38_cpg_inter	chr10_3096409	chr10_3096409
932	chr10	3096459	3096459	1	-	1.55E-06	0.000827099	28.45390071	chr10	3073228	3099726	26499	*	inter:1952	NA	NA	NA	hg38_cpg_inter	chr10_3096459	chr10_3096459
933	chr10	3096475	3096475	1	-	6.74E-06	0.002803331	37.26627982	chr10	3073228	3099726	26499	*	inter:1952	NA	NA	NA	hg38_cpg_inter	chr10_3096475	chr10_3096475
934	chr10	3096479	3096479	1	-	1.98E-06	0.001014392	51.53422502	chr10	3073228	3099726	26499	*	inter:1952	NA	NA	NA	hg38_cpg_inter	chr10_3096479	chr10_3096479
935	chr10	3107536	3107536	1	+	0.000389924	0.067759974	39.61389961	chr10	3106434	3108433	2000	*	shore:4785	NA	NA	NA	hg38_cpg_shores	chr10_3107536	chr10_3107536
936	chr10	3128954	3128954	1	+	3.77E-06	0.001734367	41.84615385	chr10	3128007	3129006	1000	+	promoter:85210	uc057rgn.1	5214	PFKP	hg38_genes_promoters	chr10_3128954	chr10_3128954
937	chr10	3141892	3141892	1	+	0.000178601	0.037875897	36.36363636	chr10	3140387	3142386	2000	*	shelf:4137	NA	NA	NA	hg38_cpg_shelves	chr10_3141892	chr10_3141892
938	chr10	3142478	3142478	1	-	0.000107488	0.025700056	43.93822394	chr10	3142387	3168105	25719	*	inter:1955	NA	NA	NA	hg38_cpg_inter	chr10_3142478	chr10_3142478
939	chr10	3324214	3324214	1	+	9.12E-05	0.022586117	46.3562753	chr10	3267016	3486893	219878	*	intergenic:10126	NA	NA	NA	hg38_genes_intergenic	chr10_3324214	chr10_3324214
940	chr10	3418954	3418954	1	+	4.02E-05	0.011917475	48.46153846	chr10	3267016	3486893	219878	*	intergenic:10126	NA	NA	NA	hg38_genes_intergenic	chr10_3418954	chr10_3418954
941	chr10	3806121	3806121	1	+	5.57E-07	0.0003432	35.29411765	chr10	3790282	3828949	38668	*	intergenic:10130	NA	NA	NA	hg38_genes_intergenic	chr10_3806121	chr10_3806121
942	chr10	3854261	3854261	1	-	9.47E-05	0.023293905	35.29945554	chr10	3834729	3929518	94790	*	intergenic:10131	NA	NA	NA	hg38_genes_intergenic	chr10_3854261	chr10_3854261
943	chr10	4410556	4410556	1	-	4.07E-05	0.012016547	36.8466899	chr10	3789935	4821932	1031998	*	inter:1961	NA	NA	NA	hg38_cpg_inter	chr10_4410556	chr10_4410556
944	chr10	5460466	5460466	1	-	3.22E-06	0.001518563	40.55023923	chr10	5458464	5498696	40233	*	intergenic:10148	NA	NA	NA	hg38_genes_intergenic	chr10_5460466	chr10_5460466
945	chr10	5466905	5466905	1	+	6.22E-10	8.84E-07	44.44444444	chr10	5458464	5498696	40233	*	intergenic:10148	NA	NA	NA	hg38_genes_intergenic	chr10_5466905	chr10_5466905
946	chr10	5466968	5466968	1	+	1.54E-14	7.43E-11	76.96428571	chr10	5458464	5498696	40233	*	intergenic:10148	NA	NA	NA	hg38_genes_intergenic	chr10_5466968	chr10_5466968
947	chr10	5466969	5466969	1	-	6.02E-10	8.60E-07	60.10656011	chr10	5458464	5498696	40233	*	intergenic:10148	NA	NA	NA	hg38_genes_intergenic	chr10_5466969	chr10_5466969
948	chr10	5467016	5467016	1	-	1.56E-25	2.38E-20	91.60424469	chr10	5458464	5498696	40233	*	intergenic:10148	NA	NA	NA	hg38_genes_intergenic	chr10_5467016	chr10_5467016
949	chr10	5467018	5467018	1	-	1.32E-25	2.22E-20	92.61437908	chr10	5458464	5498696	40233	*	intergenic:10148	NA	NA	NA	hg38_genes_intergenic	chr10_5467018	chr10_5467018
950	chr10	5467035	5467035	1	-	8.91E-19	1.75E-14	76.2829912	chr10	5458464	5498696	40233	*	intergenic:10148	NA	NA	NA	hg38_genes_intergenic	chr10_5467035	chr10_5467035
951	chr10	5664121	5664121	1	+	2.90E-06	0.001391898	46.24737945	chr10	5664017	5666016	2000	*	shore:4823	NA	NA	NA	hg38_cpg_shores	chr10_5664121	chr10_5664121
952	chr10	5664178	5664178	1	+	1.23E-09	1.63E-06	60.70460705	chr10	5664017	5666016	2000	*	shore:4823	NA	NA	NA	hg38_cpg_shores	chr10_5664178	chr10_5664178
953	chr10	5664179	5664179	1	-	1.84E-06	0.000953073	58.50202429	chr10	5664017	5666016	2000	*	shore:4823	NA	NA	NA	hg38_cpg_shores	chr10_5664179	chr10_5664179
954	chr10	5664240	5664240	1	-	0.000101703	0.024646252	47.00772201	chr10	5664017	5666016	2000	*	shore:4823	NA	NA	NA	hg38_cpg_shores	chr10_5664240	chr10_5664240
955	chr10	5906246	5906246	1	+	9.10E-05	0.022561806	-34.59563543	chr10	5905506	5906505	1000	+	promoter:85297	uc057rky.1	84893	FBH1	hg38_genes_promoters	chr10_5906246	chr10_5906246
956	chr10	6052817	6052817	1	+	0.000184747	0.038820014	31.77762526	chr10	5982172	6085028	102857	*	inter:1975	NA	NA	NA	hg38_cpg_inter	chr10_6052817	chr10_6052817
957	chr10	6141566	6141566	1	-	0.000653594	0.09855346	23.80952381	chr10	6140557	6142556	2000	*	shelf:4181	NA	NA	NA	hg38_cpg_shelves	chr10_6141566	chr10_6141566
958	chr10	6141579	6141579	1	-	4.53E-06	0.002026186	44.50146628	chr10	6140557	6142556	2000	*	shelf:4181	NA	NA	NA	hg38_cpg_shelves	chr10_6141579	chr10_6141579
959	chr10	6141582	6141582	1	-	5.68E-05	0.015602743	41.73611111	chr10	6140557	6142556	2000	*	shelf:4181	NA	NA	NA	hg38_cpg_shelves	chr10_6141582	chr10_6141582
960	chr10	6141604	6141604	1	-	2.04E-08	1.93E-05	63.03030303	chr10	6140557	6142556	2000	*	shelf:4181	NA	NA	NA	hg38_cpg_shelves	chr10_6141604	chr10_6141604
961	chr10	6141613	6141613	1	-	1.65E-11	3.43E-08	73.86363636	chr10	6140557	6142556	2000	*	shelf:4181	NA	NA	NA	hg38_cpg_shelves	chr10_6141613	chr10_6141613
962	chr10	6218831	6218831	1	-	0.000249764	0.048776238	24.90942029	chr10	6218684	6220683	2000	*	shore:4845	NA	NA	NA	hg38_cpg_shores	chr10_6218831	chr10_6218831
963	chr10	6219081	6219081	1	+	3.95E-06	0.001802545	51.04166667	chr10	6218684	6220683	2000	*	shore:4845	NA	NA	NA	hg38_cpg_shores	chr10_6219081	chr10_6219081
964	chr10	6219195	6219195	1	+	5.98E-05	0.016243153	47.31800766	chr10	6218684	6220683	2000	*	shore:4845	NA	NA	NA	hg38_cpg_shores	chr10_6219195	chr10_6219195
965	chr10	6219200	6219200	1	+	0.000523708	0.083849064	39.28571429	chr10	6218684	6220683	2000	*	shore:4845	NA	NA	NA	hg38_cpg_shores	chr10_6219200	chr10_6219200
966	chr10	6219222	6219222	1	+	9.35E-07	0.000538037	57.70676692	chr10	6218684	6220683	2000	*	shore:4845	NA	NA	NA	hg38_cpg_shores	chr10_6219222	chr10_6219222
967	chr10	6219231	6219231	1	+	3.05E-06	0.001452113	45.94594595	chr10	6218684	6220683	2000	*	shore:4845	NA	NA	NA	hg38_cpg_shores	chr10_6219231	chr10_6219231
968	chr10	6219443	6219443	1	-	0.000110482	0.026261924	36.15384615	chr10	6218684	6220683	2000	*	shore:4845	NA	NA	NA	hg38_cpg_shores	chr10_6219443	chr10_6219443
969	chr10	6219450	6219450	1	+	5.10E-05	0.014371343	42.5	chr10	6218684	6220683	2000	*	shore:4845	NA	NA	NA	hg38_cpg_shores	chr10_6219450	chr10_6219450
970	chr10	6219451	6219451	1	-	1.59E-05	0.005662743	39.62264151	chr10	6218684	6220683	2000	*	shore:4845	NA	NA	NA	hg38_cpg_shores	chr10_6219451	chr10_6219451
971	chr10	6279718	6279718	1	-	3.38E-06	0.001585869	41.45604396	chr10	6224909	6575944	351036	*	inter:1980	NA	NA	NA	hg38_cpg_inter	chr10_6279718	chr10_6279718
972	chr10	6794581	6794581	1	+	4.17E-05	0.012229835	47.98319328	chr10	6584681	7167879	583199	*	inter:1981	NA	NA	NA	hg38_cpg_inter	chr10_6794581	chr10_6794581
973	chr10	6794651	6794651	1	-	2.17E-08	2.04E-05	58.01886792	chr10	6584681	7167879	583199	*	inter:1981	NA	NA	NA	hg38_cpg_inter	chr10_6794651	chr10_6794651
974	chr10	7396435	7396435	1	-	0.000294851	0.055241108	-25.86566542	chr10	7371823	7403413	31591	*	inter:1983	NA	NA	NA	hg38_cpg_inter	chr10_7396435	chr10_7396435
975	chr10	7396460	7396460	1	-	1.34E-07	0.000100558	-49.83593109	chr10	7371823	7403413	31591	*	inter:1983	NA	NA	NA	hg38_cpg_inter	chr10_7396460	chr10_7396460
976	chr10	8034175	8034175	1	+	0.000132648	0.030322693	20.93023256	chr10	8016628	8046540	29913	*	intergenic:10178	NA	NA	NA	hg38_genes_intergenic	chr10_8034175	chr10_8034175
977	chr10	9379265	9379265	1	+	0.000371993	0.065451084	-26.31578947	chr10	9287058	9758782	471725	*	intergenic:10186	NA	NA	NA	hg38_genes_intergenic	chr10_9379265	chr10_9379265
978	chr10	10853848	10853848	1	+	1.27E-06	0.000697301	44.87012987	chr10	10799981	10917879	117899	*	intergenic:10193	NA	NA	NA	hg38_genes_intergenic	chr10_10853848	chr10_10853848
979	chr10	10853955	10853955	1	-	1.65E-06	0.00086926	54.16666667	chr10	10799981	10917879	117899	*	intergenic:10193	NA	NA	NA	hg38_genes_intergenic	chr10_10853955	chr10_10853955
980	chr10	12334351	12334351	1	-	0.00024682	0.04839337	37.38738739	chr10	12333390	12344481	11092	*	intergenic:10204	NA	NA	NA	hg38_genes_intergenic	chr10_12334351	chr10_12334351
981	chr10	12373054	12373054	1	+	8.73E-05	0.021817678	45.98930481	chr10	12354591	12997093	642503	*	inter:2009	NA	NA	NA	hg38_cpg_inter	chr10_12373054	chr10_12373054
982	chr10	12416516	12416516	1	+	1.28E-09	1.69E-06	67.43421053	chr10	12354591	12997093	642503	*	inter:2009	NA	NA	NA	hg38_cpg_inter	chr10_12416516	chr10_12416516
983	chr10	12416544	12416544	1	+	1.13E-11	2.49E-08	71.69354839	chr10	12354591	12997093	642503	*	inter:2009	NA	NA	NA	hg38_cpg_inter	chr10_12416544	chr10_12416544
984	chr10	12416567	12416567	1	+	6.49E-06	0.002714746	49.09774436	chr10	12354591	12997093	642503	*	inter:2009	NA	NA	NA	hg38_cpg_inter	chr10_12416567	chr10_12416567
985	chr10	14581144	14581144	1	+	2.91E-06	0.001396514	58.15850816	chr10	13896185	14599752	703568	*	inter:2019	NA	NA	NA	hg38_cpg_inter	chr10_14581144	chr10_14581144
986	chr10	14605133	14605133	1	-	0.000644138	0.097434936	33.28173375	chr10	14604390	14605389	1000	-	promoter:88507	uc001imz.3	83641	FAM107B	hg38_genes_promoters	chr10_14605133	chr10_14605133
987	chr10	14698608	14698608	1	+	4.69E-09	5.27E-06	63.95833333	chr10	14608707	14833769	225063	*	inter:2020	NA	NA	NA	hg38_cpg_inter	chr10_14698608	chr10_14698608
988	chr10	14698623	14698623	1	+	2.69E-06	0.001308752	52.77777778	chr10	14608707	14833769	225063	*	inter:2020	NA	NA	NA	hg38_cpg_inter	chr10_14698623	chr10_14698623
989	chr10	14698742	14698742	1	-	5.51E-06	0.002373218	56	chr10	14608707	14833769	225063	*	inter:2020	NA	NA	NA	hg38_cpg_inter	chr10_14698742	chr10_14698742
990	chr10	14698771	14698771	1	-	4.75E-06	0.002104468	56.21052632	chr10	14608707	14833769	225063	*	inter:2020	NA	NA	NA	hg38_cpg_inter	chr10_14698771	chr10_14698771
991	chr10	14698778	14698778	1	-	1.27E-05	0.004727933	54.35897436	chr10	14608707	14833769	225063	*	inter:2020	NA	NA	NA	hg38_cpg_inter	chr10_14698778	chr10_14698778
992	chr10	15046628	15046628	1	-	3.70E-05	0.011161168	-40.81632653	chr10	14963842	15084386	120545	*	inter:2023	NA	NA	NA	hg38_cpg_inter	chr10_15046628	chr10_15046628
993	chr10	15566917	15566917	1	-	0.000126693	0.029259267	-45.37037037	chr10	15375464	15715423	339960	*	inter:2028	NA	NA	NA	hg38_cpg_inter	chr10_15566917	chr10_15566917
994	chr10	15760718	15760718	1	-	1.66E-06	0.000874705	55.95238095	chr10	15725126	15778169	53044	*	intergenic:10221	NA	NA	NA	hg38_genes_intergenic	chr10_15760718	chr10_15760718
995	chr10	16608042	16608042	1	-	3.99E-05	0.011875246	43.57142857	chr10	16525721	16813089	287369	*	inter:2032	NA	NA	NA	hg38_cpg_inter	chr10_16608042	chr10_16608042
996	chr10	16807161	16807161	1	-	5.52E-06	0.002377131	45.2991453	chr10	16525721	16813089	287369	*	inter:2032	NA	NA	NA	hg38_cpg_inter	chr10_16807161	chr10_16807161
997	chr10	17162700	17162700	1	-	0.000319347	0.058488165	34.09586057	chr10	16821977	17197304	375328	*	inter:2033	NA	NA	NA	hg38_cpg_inter	chr10_17162700	chr10_17162700
998	chr10	17295915	17295915	1	-	1.28E-06	0.000704954	46.95970696	chr10	17239834	17318382	78549	*	intergenic:10230	NA	NA	NA	hg38_genes_intergenic	chr10_17295915	chr10_17295915
999	chr10	22504050	22504050	1	-	1.11E-07	8.50E-05	45.59973924	chr10	22454225	22534848	80624	*	intergenic:10254	NA	NA	NA	hg38_genes_intergenic	chr10_22504050	chr10_22504050
1000	chr10	22504080	22504080	1	-	9.10E-09	9.46E-06	49.52542373	chr10	22454225	22534848	80624	*	intergenic:10254	NA	NA	NA	hg38_genes_intergenic	chr10_22504080	chr10_22504080
1001	chr10	23072186	23072186	1	+	1.24E-09	1.64E-06	58.92434988	chr10	23038524	23074382	35859	*	intergenic:10257	NA	NA	NA	hg38_genes_intergenic	chr10_23072186	chr10_23072186
1002	chr10	24383566	24383566	1	-	9.06E-07	0.000523144	36.36363636	chr10	23700050	24718667	1018618	*	inter:2060	NA	NA	NA	hg38_cpg_inter	chr10_24383566	chr10_24383566
1003	chr10	24849394	24849394	1	-	1.35E-05	0.0049591	41.898527	chr10	24848607	24849891	1285	-	exon:568856	uc001ise.3	56952	PRTFDC1	hg38_genes_exons	chr10_24849394	chr10_24849394
1004	chr10	25088433	25088433	1	+	1.18E-05	0.004431437	56.82158921	chr10	25067280	25091455	24176	*	intergenic:10269	NA	NA	NA	hg38_genes_intergenic	chr10_25088433	chr10_25088433
1005	chr10	26726783	26726783	1	+	9.26E-08	7.31E-05	64.77732794	chr10	26702160	26856236	154077	*	inter:2070	NA	NA	NA	hg38_cpg_inter	chr10_26726783	chr10_26726783
1006	chr10	26726789	26726789	1	+	1.83E-07	0.000131713	60.42471042	chr10	26702160	26856236	154077	*	inter:2070	NA	NA	NA	hg38_cpg_inter	chr10_26726789	chr10_26726789
1007	chr10	26726922	26726922	1	+	0.000135927	0.030875733	32.14285714	chr10	26702160	26856236	154077	*	inter:2070	NA	NA	NA	hg38_cpg_inter	chr10_26726922	chr10_26726922
1008	chr10	26793980	26793980	1	+	4.09E-05	0.012057956	-47.75193798	chr10	26702160	26856236	154077	*	inter:2070	NA	NA	NA	hg38_cpg_inter	chr10_26793980	chr10_26793980
1009	chr10	27251551	27251551	1	+	0.000114836	0.027089197	27.77777778	chr10	27250805	27310119	59315	*	intergenic:10285	NA	NA	NA	hg38_genes_intergenic	chr10_27251551	chr10_27251551
1010	chr10	27436876	27436876	1	+	2.06E-10	3.32E-07	66.42228739	chr10	27419369	27499173	79805	*	intergenic:10288	NA	NA	NA	hg38_genes_intergenic	chr10_27436876	chr10_27436876
1011	chr10	27436952	27436952	1	-	5.82E-06	0.002484018	54.07239819	chr10	27419369	27499173	79805	*	intergenic:10288	NA	NA	NA	hg38_genes_intergenic	chr10_27436952	chr10_27436952
1012	chr10	27436998	27436998	1	-	1.07E-05	0.004081874	52.14285714	chr10	27419369	27499173	79805	*	intergenic:10288	NA	NA	NA	hg38_genes_intergenic	chr10_27436998	chr10_27436998
1013	chr10	27625369	27625369	1	+	9.86E-07	0.000564164	53.57142857	chr10	27542238	27672874	130637	*	intergenic:10289	NA	NA	NA	hg38_genes_intergenic	chr10_27625369	chr10_27625369
1014	chr10	27625379	27625379	1	+	0.000492252	0.080193852	29.61538462	chr10	27542238	27672874	130637	*	intergenic:10289	NA	NA	NA	hg38_genes_intergenic	chr10_27625379	chr10_27625379
1015	chr10	27625431	27625431	1	-	0.000429178	0.072545592	34.74462366	chr10	27542238	27672874	130637	*	intergenic:10289	NA	NA	NA	hg38_genes_intergenic	chr10_27625431	chr10_27625431
1016	chr10	27625439	27625439	1	-	6.32E-06	0.002654778	45.22332506	chr10	27542238	27672874	130637	*	intergenic:10289	NA	NA	NA	hg38_genes_intergenic	chr10_27625439	chr10_27625439
1017	chr10	27625489	27625489	1	-	1.23E-08	1.24E-05	52	chr10	27542238	27672874	130637	*	intergenic:10289	NA	NA	NA	hg38_genes_intergenic	chr10_27625489	chr10_27625489
1018	chr10	27625495	27625495	1	-	7.57E-05	0.019588085	43.33333333	chr10	27542238	27672874	130637	*	intergenic:10289	NA	NA	NA	hg38_genes_intergenic	chr10_27625495	chr10_27625495
1019	chr10	28897696	28897696	1	-	0.00034577	0.062070767	22	chr10	28881899	29284060	402162	*	intergenic:10303	NA	NA	NA	hg38_genes_intergenic	chr10_28897696	chr10_28897696
1020	chr10	28897753	28897753	1	-	1.17E-05	0.004418148	41.2244898	chr10	28881899	29284060	402162	*	intergenic:10303	NA	NA	NA	hg38_genes_intergenic	chr10_28897753	chr10_28897753
1021	chr10	28939903	28939903	1	+	0.000422901	0.071789041	22.00332963	chr10	28881899	29284060	402162	*	intergenic:10303	NA	NA	NA	hg38_genes_intergenic	chr10_28939903	chr10_28939903
1022	chr10	28994983	28994983	1	-	0.00040652	0.069822769	25	chr10	28881899	29284060	402162	*	intergenic:10303	NA	NA	NA	hg38_genes_intergenic	chr10_28994983	chr10_28994983
1023	chr10	29344633	29344633	1	+	1.20E-05	0.004487868	55.32407407	chr10	29318329	29404401	86073	*	intergenic:10304	NA	NA	NA	hg38_genes_intergenic	chr10_29344633	chr10_29344633
1024	chr10	29344634	29344634	1	-	1.50E-05	0.005387764	50	chr10	29318329	29404401	86073	*	intergenic:10304	NA	NA	NA	hg38_genes_intergenic	chr10_29344634	chr10_29344634
1025	chr10	29344661	29344661	1	-	2.70E-08	2.49E-05	60	chr10	29318329	29404401	86073	*	intergenic:10304	NA	NA	NA	hg38_genes_intergenic	chr10_29344661	chr10_29344661
1026	chr10	29344663	29344663	1	+	0.000234161	0.046356724	46.38487208	chr10	29318329	29404401	86073	*	intergenic:10304	NA	NA	NA	hg38_genes_intergenic	chr10_29344663	chr10_29344663
1027	chr10	29344664	29344664	1	-	4.06E-09	4.65E-06	65.71428571	chr10	29318329	29404401	86073	*	intergenic:10304	NA	NA	NA	hg38_genes_intergenic	chr10_29344664	chr10_29344664
1028	chr10	29344737	29344737	1	-	4.14E-07	0.00026617	47.92833147	chr10	29318329	29404401	86073	*	intergenic:10304	NA	NA	NA	hg38_genes_intergenic	chr10_29344737	chr10_29344737
1029	chr10	29491375	29491375	1	-	2.83E-06	0.001366642	46.69117647	chr10	29414116	29731142	317027	*	inter:2086	NA	NA	NA	hg38_cpg_inter	chr10_29491375	chr10_29491375
1030	chr10	29536767	29536767	1	+	6.70E-12	1.56E-08	-57.27272727	chr10	29414116	29731142	317027	*	inter:2086	NA	NA	NA	hg38_cpg_inter	chr10_29536767	chr10_29536767
1031	chr10	29536803	29536803	1	+	1.68E-11	3.49E-08	-48.20638821	chr10	29414116	29731142	317027	*	inter:2086	NA	NA	NA	hg38_cpg_inter	chr10_29536803	chr10_29536803
1032	chr10	29757945	29757945	1	+	6.42E-05	0.017193118	41.31326949	chr10	29741782	30012799	271018	*	intergenic:10305	NA	NA	NA	hg38_genes_intergenic	chr10_29757945	chr10_29757945
1033	chr10	31134502	31134502	1	-	0.000485456	0.079349243	22.46716698	chr10	31071048	31182882	111835	*	intergenic:10315	NA	NA	NA	hg38_genes_intergenic	chr10_31134502	chr10_31134502
1034	chr10	31134595	31134595	1	+	6.60E-05	0.017566769	29.56349206	chr10	31071048	31182882	111835	*	intergenic:10315	NA	NA	NA	hg38_genes_intergenic	chr10_31134595	chr10_31134595
1035	chr10	32251467	32251467	1	-	3.03E-05	0.00950346	41.02564103	chr10	32173745	32261288	87544	*	intergenic:10324	NA	NA	NA	hg38_genes_intergenic	chr10_32251467	chr10_32251467
1036	chr10	32251581	32251581	1	-	0.000113582	0.026861421	42.38505747	chr10	32173745	32261288	87544	*	intergenic:10324	NA	NA	NA	hg38_genes_intergenic	chr10_32251581	chr10_32251581
1037	chr10	32251717	32251717	1	-	2.22E-06	0.001116063	47.67801858	chr10	32173745	32261288	87544	*	intergenic:10324	NA	NA	NA	hg38_genes_intergenic	chr10_32251717	chr10_32251717
1038	chr10	33264376	33264376	1	+	0.000273225	0.052248124	23.78917379	chr10	32984943	33330191	345249	*	inter:2102	NA	NA	NA	hg38_cpg_inter	chr10_33264376	chr10_33264376
1039	chr10	33273630	33273630	1	-	2.81E-05	0.008963095	21.95121951	chr10	32984943	33330191	345249	*	inter:2102	NA	NA	NA	hg38_cpg_inter	chr10_33273630	chr10_33273630
1040	chr10	33273646	33273646	1	-	1.22E-06	0.00067364	39.91525424	chr10	32984943	33330191	345249	*	inter:2102	NA	NA	NA	hg38_cpg_inter	chr10_33273646	chr10_33273646
1041	chr10	34951484	34951484	1	+	0.000590201	0.091484072	42.17391304	chr10	34943076	34964908	21833	*	intergenic:10338	NA	NA	NA	hg38_genes_intergenic	chr10_34951484	chr10_34951484
1042	chr10	34951515	34951515	1	+	5.68E-07	0.000349415	63.63636364	chr10	34943076	34964908	21833	*	intergenic:10338	NA	NA	NA	hg38_genes_intergenic	chr10_34951515	chr10_34951515
1043	chr10	35130052	35130052	1	+	2.25E-08	2.10E-05	48.78552972	chr10	35129758	35131757	2000	*	shelf:4447	NA	NA	NA	hg38_cpg_shelves	chr10_35130052	chr10_35130052
1044	chr10	35765219	35765219	1	+	0.000192423	0.040090892	-27.27272727	chr10	35647279	35773301	126023	*	intergenic:10345	NA	NA	NA	hg38_genes_intergenic	chr10_35765219	chr10_35765219
1045	chr10	35765237	35765237	1	+	0.000181611	0.038363222	-29.03225806	chr10	35647279	35773301	126023	*	intergenic:10345	NA	NA	NA	hg38_genes_intergenic	chr10_35765237	chr10_35765237
1046	chr10	42729259	42729259	1	+	0.000152683	0.033632267	32.25806452	chr10	42706454	42751177	44724	*	intergenic:10366	NA	NA	NA	hg38_genes_intergenic	chr10_42729259	chr10_42729259
1047	chr10	43454176	43454176	1	+	0.000481889	0.078935931	44.20062696	chr10	43454065	43454532	468	+	exon:551456	uc057swo.1	642819	ZNF487	hg38_genes_exons	chr10_43454176	chr10_43454176
1048	chr10	43871144	43871144	1	+	0.000470427	0.077562748	-48	chr10	43732579	44001532	268954	*	inter:2162	NA	NA	NA	hg38_cpg_inter	chr10_43871144	chr10_43871144
1049	chr10	46053698	46053698	1	-	3.53E-06	0.001639181	41.45896657	chr10	46051270	46281344	230075	*	intergenic:10403	NA	NA	NA	hg38_genes_intergenic	chr10_46053698	chr10_46053698
1050	chr10	46450955	46450955	1	-	4.15E-07	0.000266762	-55.68106312	chr10	46362710	46537205	174496	*	inter:2187	NA	NA	NA	hg38_cpg_inter	chr10_46450955	chr10_46450955
1051	chr10	47253980	47253980	1	-	5.16E-07	0.000321325	56.52173913	chr10	47002489	47295385	292897	*	intergenic:10412	NA	NA	NA	hg38_genes_intergenic	chr10_47253980	chr10_47253980
1052	chr10	47253996	47253996	1	-	1.04E-05	0.003990731	57.52508361	chr10	47002489	47295385	292897	*	intergenic:10412	NA	NA	NA	hg38_genes_intergenic	chr10_47253996	chr10_47253996
1053	chr10	48509664	48509664	1	+	0.00042476	0.072019024	-28.79699248	chr10	48483828	48519403	35576	*	inter:2211	NA	NA	NA	hg38_cpg_inter	chr10_48509664	chr10_48509664
1054	chr10	48509748	48509748	1	-	2.43E-05	0.007970338	-28	chr10	48483828	48519403	35576	*	inter:2211	NA	NA	NA	hg38_cpg_inter	chr10_48509748	chr10_48509748
1055	chr10	48739055	48739055	1	+	2.18E-09	2.68E-06	64.48717949	chr10	48660557	49111138	450582	*	inter:2214	NA	NA	NA	hg38_cpg_inter	chr10_48739055	chr10_48739055
1056	chr10	48739149	48739149	1	-	4.98E-07	0.000312045	45.59555165	chr10	48660557	49111138	450582	*	inter:2214	NA	NA	NA	hg38_cpg_inter	chr10_48739149	chr10_48739149
1057	chr10	49053483	49053483	1	-	0.000215888	0.043711355	-48.21428571	chr10	48660557	49111138	450582	*	inter:2214	NA	NA	NA	hg38_cpg_inter	chr10_49053483	chr10_49053483
1058	chr10	53576151	53576151	1	-	0.000412777	0.070614151	39.5320197	chr10	53458289	53802770	344482	*	intergenic:10448	NA	NA	NA	hg38_genes_intergenic	chr10_53576151	chr10_53576151
1059	chr10	58123145	58123145	1	+	0.000187587	0.039288502	43.42857143	chr10	57309560	58191516	881957	*	intergenic:10453	NA	NA	NA	hg38_genes_intergenic	chr10_58123145	chr10_58123145
1060	chr10	58123150	58123150	1	+	0.000200816	0.041385699	39.24324324	chr10	57309560	58191516	881957	*	intergenic:10453	NA	NA	NA	hg38_genes_intergenic	chr10_58123150	chr10_58123150
1061	chr10	59900177	59900177	1	+	0.000121373	0.028288306	31.95354378	chr10	59886385	59901897	15513	*	inter:2247	NA	NA	NA	hg38_cpg_inter	chr10_59900177	chr10_59900177
1062	chr10	59900184	59900184	1	+	5.44E-06	0.002353921	38.61111111	chr10	59886385	59901897	15513	*	inter:2247	NA	NA	NA	hg38_cpg_inter	chr10_59900184	chr10_59900184
1063	chr10	60806836	60806836	1	-	6.58E-07	0.000395737	56.96969697	chr10	60794853	60869437	74585	*	intergenic:10467	NA	NA	NA	hg38_genes_intergenic	chr10_60806836	chr10_60806836
1064	chr10	61000910	61000910	1	-	0.000306914	0.056864571	29.72222222	chr10	60999268	61001267	2000	*	shore:5436	NA	NA	NA	hg38_cpg_shores	chr10_61000910	chr10_61000910
1065	chr10	63301658	63301658	1	+	3.43E-12	8.73E-09	67.43912019	chr10	63137577	63461109	323533	*	inter:2259	NA	NA	NA	hg38_cpg_inter	chr10_63301658	chr10_63301658
1066	chr10	63301731	63301731	1	+	1.50E-09	1.93E-06	73.68421053	chr10	63137577	63461109	323533	*	inter:2259	NA	NA	NA	hg38_cpg_inter	chr10_63301731	chr10_63301731
1067	chr10	63301752	63301752	1	-	2.83E-14	1.26E-10	82.01058201	chr10	63137577	63461109	323533	*	inter:2259	NA	NA	NA	hg38_cpg_inter	chr10_63301752	chr10_63301752
1068	chr10	63377456	63377456	1	+	1.83E-14	8.52E-11	79.70430108	chr10	63137577	63461109	323533	*	inter:2259	NA	NA	NA	hg38_cpg_inter	chr10_63377456	chr10_63377456
1069	chr10	63377591	63377591	1	+	0.000638335	0.096809219	24.13793103	chr10	63137577	63461109	323533	*	inter:2259	NA	NA	NA	hg38_cpg_inter	chr10_63377591	chr10_63377591
1070	chr10	63414764	63414764	1	-	9.04E-06	0.003579772	-50	chr10	63137577	63461109	323533	*	inter:2259	NA	NA	NA	hg38_cpg_inter	chr10_63414764	chr10_63414764
1071	chr10	67850176	67850176	1	+	4.44E-05	0.012893318	34.48383085	chr10	67849525	67850746	1222	+	exon:553499	uc057tpj.1	NA	NA	hg38_genes_exons	chr10_67850176	chr10_67850176
1072	chr10	67850237	67850237	1	+	8.76E-05	0.021873656	35.87928465	chr10	67849525	67850746	1222	+	exon:553499	uc057tpj.1	NA	NA	hg38_genes_exons	chr10_67850237	chr10_67850237
1073	chr10	68172794	68172794	1	+	1.43E-09	1.86E-06	65.58265583	chr10	68079477	68227135	147659	*	inter:2269	NA	NA	NA	hg38_cpg_inter	chr10_68172794	chr10_68172794
1074	chr10	68172808	68172808	1	+	6.01E-05	0.016306476	45.26542324	chr10	68079477	68227135	147659	*	inter:2269	NA	NA	NA	hg38_cpg_inter	chr10_68172808	chr10_68172808
1075	chr10	68172810	68172810	1	+	0.000391436	0.06795749	38.22393822	chr10	68079477	68227135	147659	*	inter:2269	NA	NA	NA	hg38_cpg_inter	chr10_68172810	chr10_68172810
1076	chr10	68172843	68172843	1	+	4.49E-05	0.012979744	44.68864469	chr10	68079477	68227135	147659	*	inter:2269	NA	NA	NA	hg38_cpg_inter	chr10_68172843	chr10_68172843
1077	chr10	68447229	68447229	1	+	1.42E-08	1.41E-05	52	chr10	68411586	68467638	56053	*	inter:2272	NA	NA	NA	hg38_cpg_inter	chr10_68447229	chr10_68447229
1078	chr10	68447235	68447235	1	+	0.000154648	0.033944519	39.25925926	chr10	68411586	68467638	56053	*	inter:2272	NA	NA	NA	hg38_cpg_inter	chr10_68447235	chr10_68447235
1079	chr10	68447243	68447243	1	+	6.11E-05	0.016515857	32.60869565	chr10	68411586	68467638	56053	*	inter:2272	NA	NA	NA	hg38_cpg_inter	chr10_68447243	chr10_68447243
1080	chr10	68562087	68562087	1	-	8.21E-05	0.020830268	28.15390307	chr10	68561066	68563065	2000	*	shore:5486	NA	NA	NA	hg38_cpg_shores	chr10_68562087	chr10_68562087
1081	chr10	68598982	68598982	1	+	1.40E-06	0.000758954	56.55172414	chr10	68565066	68716946	151881	*	inter:2275	NA	NA	NA	hg38_cpg_inter	chr10_68598982	chr10_68598982
1082	chr10	68599071	68599071	1	-	3.38E-06	0.001585291	64.28571429	chr10	68565066	68716946	151881	*	inter:2275	NA	NA	NA	hg38_cpg_inter	chr10_68599071	chr10_68599071
1083	chr10	68599077	68599077	1	+	3.27E-12	8.38E-09	67.30769231	chr10	68565066	68716946	151881	*	inter:2275	NA	NA	NA	hg38_cpg_inter	chr10_68599077	chr10_68599077
1084	chr10	68599078	68599078	1	-	1.68E-06	0.000882104	62.12121212	chr10	68565066	68716946	151881	*	inter:2275	NA	NA	NA	hg38_cpg_inter	chr10_68599078	chr10_68599078
1085	chr10	68599086	68599086	1	+	2.37E-08	2.21E-05	56.5967366	chr10	68565066	68716946	151881	*	inter:2275	NA	NA	NA	hg38_cpg_inter	chr10_68599086	chr10_68599086
1086	chr10	68599096	68599096	1	+	3.45E-12	8.75E-09	67.5	chr10	68565066	68716946	151881	*	inter:2275	NA	NA	NA	hg38_cpg_inter	chr10_68599096	chr10_68599096
1087	chr10	68599097	68599097	1	-	5.29E-11	9.79E-08	72.85067873	chr10	68565066	68716946	151881	*	inter:2275	NA	NA	NA	hg38_cpg_inter	chr10_68599097	chr10_68599097
1088	chr10	68599162	68599162	1	-	4.19E-07	0.000269122	52.23266745	chr10	68565066	68716946	151881	*	inter:2275	NA	NA	NA	hg38_cpg_inter	chr10_68599162	chr10_68599162
1089	chr10	68599654	68599654	1	-	9.85E-06	0.00382654	34.7826087	chr10	68565066	68716946	151881	*	inter:2275	NA	NA	NA	hg38_cpg_inter	chr10_68599654	chr10_68599654
1090	chr10	68722646	68722646	1	+	7.09E-05	0.018567573	39.13043478	chr10	68721842	68723841	2000	*	shore:5488	NA	NA	NA	hg38_cpg_shores	chr10_68722646	chr10_68722646
1091	chr10	68809360	68809360	1	-	0.000152141	0.033530678	43.33333333	chr10	68792378	68822540	30163	*	intergenic:10503	NA	NA	NA	hg38_genes_intergenic	chr10_68809360	chr10_68809360
1092	chr10	68822005	68822005	1	+	0.000164437	0.03557525	37.61574074	chr10	68792378	68822540	30163	*	intergenic:10503	NA	NA	NA	hg38_genes_intergenic	chr10_68822005	chr10_68822005
1093	chr10	69049697	69049697	1	-	7.70E-05	0.019851796	45	chr10	69016983	69083105	66123	*	intergenic:10506	NA	NA	NA	hg38_genes_intergenic	chr10_69049697	chr10_69049697
1094	chr10	69362719	69362719	1	-	2.23E-07	0.000155863	-38.67374005	chr10	69323622	69404648	81027	*	inter:2284	NA	NA	NA	hg38_cpg_inter	chr10_69362719	chr10_69362719
1095	chr10	69730583	69730583	1	+	2.67E-06	0.001299803	43.24242424	chr10	69692453	69796930	104478	*	intergenic:10515	NA	NA	NA	hg38_genes_intergenic	chr10_69730583	chr10_69730583
1096	chr10	69730601	69730601	1	+	2.60E-06	0.001276373	44.09176618	chr10	69692453	69796930	104478	*	intergenic:10515	NA	NA	NA	hg38_genes_intergenic	chr10_69730601	chr10_69730601
1097	chr10	69730642	69730642	1	+	5.53E-05	0.015278111	35.85643213	chr10	69692453	69796930	104478	*	intergenic:10515	NA	NA	NA	hg38_genes_intergenic	chr10_69730642	chr10_69730642
1098	chr10	70254539	70254539	1	-	2.10E-05	0.007087679	-36.88311688	chr10	70247329	70255827	8499	-	exon:574863	uc021psj.2	64106	NPFFR1	hg38_genes_exons	chr10_70254539	chr10_70254539
1099	chr10	70749709	70749709	1	+	3.25E-05	0.010084895	29.02930403	chr10	70676983	70811756	134774	*	inter:2303	NA	NA	NA	hg38_cpg_inter	chr10_70749709	chr10_70749709
1100	chr10	71049290	71049290	1	+	1.78E-06	0.000928967	42.87439614	chr10	70955642	71207569	251928	*	intergenic:10532	NA	NA	NA	hg38_genes_intergenic	chr10_71049290	chr10_71049290
1101	chr10	71049386	71049386	1	-	3.66E-08	3.24E-05	68.42751843	chr10	70955642	71207569	251928	*	intergenic:10532	NA	NA	NA	hg38_genes_intergenic	chr10_71049386	chr10_71049386
1102	chr10	71070568	71070568	1	+	0.000434107	0.073153808	31.17996045	chr10	70955642	71207569	251928	*	intergenic:10532	NA	NA	NA	hg38_genes_intergenic	chr10_71070568	chr10_71070568
1103	chr10	71128890	71128890	1	+	4.72E-05	0.013532323	23.81368631	chr10	70955642	71207569	251928	*	intergenic:10532	NA	NA	NA	hg38_genes_intergenic	chr10_71128890	chr10_71128890
1104	chr10	71548000	71548000	1	+	5.70E-06	0.002443279	35.55555556	chr10	71402175	71657720	255546	*	inter:2309	NA	NA	NA	hg38_cpg_inter	chr10_71548000	chr10_71548000
1105	chr10	71666912	71666912	1	-	0.00041317	0.070646017	32.0997921	chr10	71665946	71769333	103388	*	inter:2310	NA	NA	NA	hg38_cpg_inter	chr10_71666912	chr10_71666912
1106	chr10	71756106	71756106	1	+	2.26E-05	0.007503022	35.13513514	chr10	71665946	71769333	103388	*	inter:2310	NA	NA	NA	hg38_cpg_inter	chr10_71756106	chr10_71756106
1107	chr10	71970097	71970097	1	+	5.61E-05	0.015444842	-50.96153846	chr10	71969013	72003397	34385	*	inter:2314	NA	NA	NA	hg38_cpg_inter	chr10_71970097	chr10_71970097
1108	chr10	71970158	71970158	1	+	9.87E-05	0.024106521	-49.35897436	chr10	71969013	72003397	34385	*	inter:2314	NA	NA	NA	hg38_cpg_inter	chr10_71970158	chr10_71970158
1109	chr10	71998390	71998390	1	-	1.88E-05	0.00649676	-43.45238095	chr10	71969013	72003397	34385	*	inter:2314	NA	NA	NA	hg38_cpg_inter	chr10_71998390	chr10_71998390
1110	chr10	72011602	72011602	1	-	0.000626974	0.095515131	-32.72727273	chr10	72010622	72012621	2000	*	shelf:4870	NA	NA	NA	hg38_cpg_shelves	chr10_72011602	chr10_72011602
1111	chr10	72214468	72214468	1	+	0.000237733	0.046932944	46.37362637	chr10	72213913	72215912	2000	*	shore:5573	NA	NA	NA	hg38_cpg_shores	chr10_72214468	chr10_72214468
1112	chr10	72321173	72321173	1	-	0.000335765	0.06067162	29.06043858	chr10	72280981	72332829	51849	*	intergenic:10542	NA	NA	NA	hg38_genes_intergenic	chr10_72321173	chr10_72321173
1113	chr10	72335975	72335975	1	+	5.02E-05	0.014206565	-33.37662338	chr10	72324104	72350056	25953	*	inter:2321	NA	NA	NA	hg38_cpg_inter	chr10_72335975	chr10_72335975
1114	chr10	72839579	72839579	1	+	0.000586027	0.090946553	23.33333333	chr10	72696840	73092099	395260	*	inter:2324	NA	NA	NA	hg38_cpg_inter	chr10_72839579	chr10_72839579
1115	chr10	73875056	73875056	1	+	5.38E-07	0.000333107	41.66666667	chr10	73875039	73877038	2000	*	shore:5624	NA	NA	NA	hg38_cpg_shores	chr10_73875056	chr10_73875056
1116	chr10	74007483	74007483	1	+	0.000591421	0.091630751	31.28654971	chr10	74002470	74147077	144608	*	inter:2342	NA	NA	NA	hg38_cpg_inter	chr10_74007483	chr10_74007483
1117	chr10	75367471	75367471	1	-	1.31E-05	0.004840796	50.64039409	chr10	75299326	75391369	92044	*	inter:2351	NA	NA	NA	hg38_cpg_inter	chr10_75367471	chr10_75367471
1118	chr10	75395684	75395684	1	-	0.000146974	0.032703489	23.23717949	chr10	75395370	75409842	14473	*	island:3054	NA	NA	NA	hg38_cpg_islands	chr10_75395684	chr10_75395684
1119	chr10	75395703	75395703	1	+	8.01E-05	0.020471543	33.81037567	chr10	75395370	75409842	14473	*	island:3054	NA	NA	NA	hg38_cpg_islands	chr10_75395703	chr10_75395703
1120	chr10	75395704	75395704	1	-	1.83E-06	0.000948187	34.32282004	chr10	75395370	75409842	14473	*	island:3054	NA	NA	NA	hg38_cpg_islands	chr10_75395704	chr10_75395704
1121	chr10	75395882	75395882	1	+	1.78E-05	0.006197702	49.75	chr10	75395370	75409842	14473	*	island:3054	NA	NA	NA	hg38_cpg_islands	chr10_75395882	chr10_75395882
1122	chr10	75395883	75395883	1	-	2.58E-07	0.000176467	45.9653092	chr10	75395370	75409842	14473	*	island:3054	NA	NA	NA	hg38_cpg_islands	chr10_75395883	chr10_75395883
1123	chr10	75395918	75395918	1	-	6.06E-05	0.016420781	20.75471698	chr10	75395370	75409842	14473	*	island:3054	NA	NA	NA	hg38_cpg_islands	chr10_75395918	chr10_75395918
1124	chr10	75396233	75396233	1	-	0.000175828	0.037430406	30	chr10	75395370	75409842	14473	*	island:3054	NA	NA	NA	hg38_cpg_islands	chr10_75396233	chr10_75396233
1125	chr10	75397367	75397367	1	+	5.73E-05	0.015690406	36.53846154	chr10	75395370	75409842	14473	*	island:3054	NA	NA	NA	hg38_cpg_islands	chr10_75397367	chr10_75397367
1126	chr10	75399764	75399764	1	-	2.22E-05	0.007405109	54.18719212	chr10	75397830	75400374	2545	-	exon:576494	uc001jxg.4	84858	ZNF503	hg38_genes_exons	chr10_75399764	chr10_75399764
1127	chr10	75399785	75399785	1	-	0.000229778	0.045716025	48.62637363	chr10	75397830	75400374	2545	-	exon:576494	uc001jxg.4	84858	ZNF503	hg38_genes_exons	chr10_75399785	chr10_75399785
1128	chr10	75410496	75410496	1	+	0.000281365	0.053290999	42.76556777	chr10	75410292	75411842	1551	+	exon:556543	uc031wlj.2	101929234	LOC101929234	hg38_genes_exons	chr10_75410496	chr10_75410496
1129	chr10	75764193	75764193	1	-	7.89E-05	0.02022779	36.98051948	chr10	75435814	76108324	672511	*	inter:2353	NA	NA	NA	hg38_cpg_inter	chr10_75764193	chr10_75764193
1130	chr10	75764326	75764326	1	-	1.44E-11	3.07E-08	76.2962963	chr10	75435814	76108324	672511	*	inter:2353	NA	NA	NA	hg38_cpg_inter	chr10_75764326	chr10_75764326
1131	chr10	77531590	77531590	1	+	4.34E-05	0.012654661	34.02597403	chr10	76116548	77632336	1515789	*	inter:2354	NA	NA	NA	hg38_cpg_inter	chr10_77531590	chr10_77531590
1132	chr10	77531663	77531663	1	+	0.000158916	0.034685623	34.40545809	chr10	76116548	77632336	1515789	*	inter:2354	NA	NA	NA	hg38_cpg_inter	chr10_77531663	chr10_77531663
1133	chr10	77531664	77531664	1	-	0.000142547	0.031993517	27.15311005	chr10	76116548	77632336	1515789	*	inter:2354	NA	NA	NA	hg38_cpg_inter	chr10_77531664	chr10_77531664
1134	chr10	78035539	78035539	1	+	0.000299516	0.055896107	33.89671362	chr10	78035511	78035720	210	+	exon:556660	uc057ukb.1	6229	RPS24	hg38_genes_exons	chr10_78035539	chr10_78035539
1135	chr10	78913823	78913823	1	-	4.81E-05	0.013747919	34.61538462	chr10	78702023	78943327	241305	*	intergenic:10570	NA	NA	NA	hg38_genes_intergenic	chr10_78913823	chr10_78913823
1136	chr10	78913914	78913914	1	+	1.59E-06	0.000843492	23.46595933	chr10	78702023	78943327	241305	*	intergenic:10570	NA	NA	NA	hg38_genes_intergenic	chr10_78913914	chr10_78913914
1137	chr10	78913925	78913925	1	+	1.01E-05	0.003906612	22.04462204	chr10	78702023	78943327	241305	*	intergenic:10570	NA	NA	NA	hg38_genes_intergenic	chr10_78913925	chr10_78913925
1138	chr10	78914596	78914596	1	+	0.000228329	0.045482188	45.17045455	chr10	78702023	78943327	241305	*	intergenic:10570	NA	NA	NA	hg38_genes_intergenic	chr10_78914596	chr10_78914596
1139	chr10	78915444	78915444	1	+	5.30E-11	9.80E-08	78.11447811	chr10	78702023	78943327	241305	*	intergenic:10570	NA	NA	NA	hg38_genes_intergenic	chr10_78915444	chr10_78915444
1140	chr10	78915495	78915495	1	+	0.000163435	0.035400028	32.14285714	chr10	78702023	78943327	241305	*	intergenic:10570	NA	NA	NA	hg38_genes_intergenic	chr10_78915495	chr10_78915495
1141	chr10	78942166	78942166	1	-	0.000255805	0.049666077	27.64830508	chr10	78702023	78943327	241305	*	intergenic:10570	NA	NA	NA	hg38_genes_intergenic	chr10_78942166	chr10_78942166
1142	chr10	78952868	78952868	1	+	2.47E-05	0.008080771	22.85714286	chr10	78307832	78969555	661724	*	inter:2359	NA	NA	NA	hg38_cpg_inter	chr10_78952868	chr10_78952868
1143	chr10	78962651	78962651	1	+	0.000110355	0.02624374	-26.34920635	chr10	78307832	78969555	661724	*	inter:2359	NA	NA	NA	hg38_cpg_inter	chr10_78962651	chr10_78962651
1144	chr10	79114040	79114040	1	+	3.83E-05	0.011494957	47.91666667	chr10	79074459	79238277	163819	*	inter:2361	NA	NA	NA	hg38_cpg_inter	chr10_79114040	chr10_79114040
1145	chr10	79114054	79114054	1	+	9.60E-06	0.00375152	49.59183673	chr10	79074459	79238277	163819	*	inter:2361	NA	NA	NA	hg38_cpg_inter	chr10_79114054	chr10_79114054
1146	chr10	79195170	79195170	1	+	2.00E-06	0.001020579	-55.86510264	chr10	79074459	79238277	163819	*	inter:2361	NA	NA	NA	hg38_cpg_inter	chr10_79195170	chr10_79195170
1147	chr10	79230648	79230648	1	-	2.78E-05	0.008874059	36.32872504	chr10	79074459	79238277	163819	*	inter:2361	NA	NA	NA	hg38_cpg_inter	chr10_79230648	chr10_79230648
1148	chr10	79363063	79363063	1	+	5.93E-07	0.000362318	57.56756757	chr10	79355338	79377327	21990	*	intergenic:10572	NA	NA	NA	hg38_genes_intergenic	chr10_79363063	chr10_79363063
1149	chr10	79363073	79363073	1	+	1.47E-07	0.00010906	50	chr10	79355338	79377327	21990	*	intergenic:10572	NA	NA	NA	hg38_genes_intergenic	chr10_79363073	chr10_79363073
1150	chr10	79398184	79398184	1	+	0.000525735	0.0840745	42.48120301	chr10	79390442	79440695	50254	*	inter:2364	NA	NA	NA	hg38_cpg_inter	chr10_79398184	chr10_79398184
1151	chr10	79827954	79827954	1	+	1.29E-11	2.80E-08	56.92307692	chr10	79827216	79829215	2000	*	shore:5683	NA	NA	NA	hg38_cpg_shores	chr10_79827954	chr10_79827954
1152	chr10	79827983	79827983	1	+	1.03E-06	0.000584216	35.94746717	chr10	79827216	79829215	2000	*	shore:5683	NA	NA	NA	hg38_cpg_shores	chr10_79827983	chr10_79827983
1153	chr10	79828012	79828012	1	+	3.61E-13	1.19E-09	60.51608342	chr10	79827216	79829215	2000	*	shore:5683	NA	NA	NA	hg38_cpg_shores	chr10_79828012	chr10_79828012
1154	chr10	79828013	79828013	1	-	1.50E-11	3.17E-08	59.58230958	chr10	79827216	79829215	2000	*	shore:5683	NA	NA	NA	hg38_cpg_shores	chr10_79828013	chr10_79828013
1155	chr10	79828022	79828022	1	+	1.55E-08	1.52E-05	46.82539683	chr10	79827216	79829215	2000	*	shore:5683	NA	NA	NA	hg38_cpg_shores	chr10_79828022	chr10_79828022
1156	chr10	79828023	79828023	1	-	4.11E-05	0.012094298	27.77777778	chr10	79827216	79829215	2000	*	shore:5683	NA	NA	NA	hg38_cpg_shores	chr10_79828023	chr10_79828023
1157	chr10	79828038	79828038	1	-	2.29E-09	2.80E-06	57.57575758	chr10	79827216	79829215	2000	*	shore:5683	NA	NA	NA	hg38_cpg_shores	chr10_79828038	chr10_79828038
1158	chr10	79828047	79828047	1	-	7.85E-10	1.08E-06	50	chr10	79827216	79829215	2000	*	shore:5683	NA	NA	NA	hg38_cpg_shores	chr10_79828047	chr10_79828047
1159	chr10	79828075	79828075	1	-	6.62E-11	1.19E-07	52.88888889	chr10	79827216	79829215	2000	*	shore:5683	NA	NA	NA	hg38_cpg_shores	chr10_79828075	chr10_79828075
1160	chr10	79828085	79828085	1	-	2.75E-08	2.52E-05	41.05437941	chr10	79827216	79829215	2000	*	shore:5683	NA	NA	NA	hg38_cpg_shores	chr10_79828085	chr10_79828085
1161	chr10	79828091	79828091	1	-	1.46E-11	3.11E-08	57.85984848	chr10	79827216	79829215	2000	*	shore:5683	NA	NA	NA	hg38_cpg_shores	chr10_79828091	chr10_79828091
1162	chr10	80325230	80325230	1	-	4.19E-05	0.012282765	35.34883721	chr10	80294685	80328770	34086	*	intergenic:10585	NA	NA	NA	hg38_genes_intergenic	chr10_80325230	chr10_80325230
1163	chr10	80404338	80404338	1	-	3.15E-09	3.70E-06	61.11111111	chr10	80404308	80406307	2000	*	shelf:4993	NA	NA	NA	hg38_cpg_shelves	chr10_80404338	chr10_80404338
1164	chr10	80579326	80579326	1	+	0.000132319	0.030266198	25.92592593	chr10	80540437	81870292	1329856	*	inter:2378	NA	NA	NA	hg38_cpg_inter	chr10_80579326	chr10_80579326
1165	chr10	86346896	86346896	1	+	3.91E-05	0.011665289	43.16770186	chr10	86267523	86359166	91644	*	inter:2386	NA	NA	NA	hg38_cpg_inter	chr10_86346896	chr10_86346896
1166	chr10	86391904	86391904	1	+	0.000417168	0.07110438	24.24242424	chr10	86371494	86435255	63762	*	intergenic:10610	NA	NA	NA	hg38_genes_intergenic	chr10_86391904	chr10_86391904
1167	chr10	86648495	86648495	1	+	2.94E-06	0.00141083	37.83783784	chr10	86526816	86649556	122741	*	intergenic:10611	NA	NA	NA	hg38_genes_intergenic	chr10_86648495	chr10_86648495
1168	chr10	86679247	86679247	1	+	0.00014487	0.032349886	-21.83222183	chr10	86636486	86707147	70662	*	inter:2393	NA	NA	NA	hg38_cpg_inter	chr10_86679247	chr10_86679247
1169	chr10	86766947	86766947	1	+	8.48E-07	0.000492973	59.28809789	chr10	86761461	86938557	177097	*	inter:2395	NA	NA	NA	hg38_cpg_inter	chr10_86766947	chr10_86766947
1170	chr10	86819594	86819594	1	+	1.05E-05	0.004014122	49.09502262	chr10	86761461	86938557	177097	*	inter:2395	NA	NA	NA	hg38_cpg_inter	chr10_86819594	chr10_86819594
1171	chr10	86819759	86819759	1	-	2.52E-05	0.008218755	49.52380952	chr10	86761461	86938557	177097	*	inter:2395	NA	NA	NA	hg38_cpg_inter	chr10_86819759	chr10_86819759
1172	chr10	86960401	86960401	1	-	0.000451159	0.075257684	29.62648557	chr10	86947566	86964281	16716	*	inter:2396	NA	NA	NA	hg38_cpg_inter	chr10_86960401	chr10_86960401
1173	chr10	89333925	89333925	1	-	1.06E-14	5.50E-11	76.51821862	chr10	89256108	89410647	154540	*	inter:2411	NA	NA	NA	hg38_cpg_inter	chr10_89333925	chr10_89333925
1174	chr10	90788065	90788065	1	-	2.69E-05	0.008654276	44.20634921	chr10	89842036	90853062	1011027	*	inter:2416	NA	NA	NA	hg38_cpg_inter	chr10_90788065	chr10_90788065
1175	chr10	92596165	92596165	1	-	1.04E-06	0.000591248	37.0880267	chr10	92595403	92597402	2000	*	shelf:5106	NA	NA	NA	hg38_cpg_shelves	chr10_92596165	chr10_92596165
1176	chr10	92596271	92596271	1	-	2.92E-16	2.70E-12	77.74590164	chr10	92595403	92597402	2000	*	shelf:5106	NA	NA	NA	hg38_cpg_shelves	chr10_92596271	chr10_92596271
1177	chr10	92630758	92630758	1	+	0.000207794	0.042447426	33.33333333	chr10	92597403	92684935	87533	*	inter:2432	NA	NA	NA	hg38_cpg_inter	chr10_92630758	chr10_92630758
1178	chr10	92674336	92674336	1	+	0.000101889	0.024685805	-35.45454545	chr10	92659303	92684950	25648	*	intergenic:10658	NA	NA	NA	hg38_genes_intergenic	chr10_92674336	chr10_92674336
1179	chr10	93060721	93060721	1	-	1.52E-06	0.000812707	48.30053667	chr10	93060427	93061426	1000	-	promoter:89988	uc057uwp.1	NA	NA	hg38_genes_promoters	chr10_93060721	chr10_93060721
1180	chr10	93065537	93065537	1	-	1.65E-05	0.005829447	48.20659971	chr10	93063496	93065788	2293	*	shore:5827	NA	NA	NA	hg38_cpg_shores	chr10_93065537	chr10_93065537
1181	chr10	93099739	93099739	1	+	0.000220971	0.044434114	41.57857646	chr10	93077891	93306428	228538	*	intergenic:10661	NA	NA	NA	hg38_genes_intergenic	chr10_93099739	chr10_93099739
1182	chr10	93166374	93166374	1	-	3.79E-08	3.33E-05	57.97021511	chr10	93077891	93306428	228538	*	intergenic:10661	NA	NA	NA	hg38_genes_intergenic	chr10_93166374	chr10_93166374
1183	chr10	93393147	93393147	1	+	6.78E-06	0.00281481	44.48621554	chr10	93079500	93492375	412876	*	inter:2435	NA	NA	NA	hg38_cpg_inter	chr10_93393147	chr10_93393147
1184	chr10	95452885	95452885	1	+	2.81E-07	0.000189766	53	chr10	95299692	95556666	256975	*	inter:2446	NA	NA	NA	hg38_cpg_inter	chr10_95452885	chr10_95452885
1185	chr10	95453008	95453008	1	-	0.000322785	0.058962868	34.14634146	chr10	95299692	95556666	256975	*	inter:2446	NA	NA	NA	hg38_cpg_inter	chr10_95453008	chr10_95453008
1186	chr10	95459378	95459378	1	+	2.06E-06	0.001045589	52.42165242	chr10	95299692	95556666	256975	*	inter:2446	NA	NA	NA	hg38_cpg_inter	chr10_95459378	chr10_95459378
1187	chr10	95459448	95459448	1	+	1.75E-05	0.006104884	44.98746867	chr10	95299692	95556666	256975	*	inter:2446	NA	NA	NA	hg38_cpg_inter	chr10_95459448	chr10_95459448
1188	chr10	95606905	95606905	1	-	5.91E-06	0.002514725	52.80764636	chr10	95605929	95606943	1015	-	exon:579052	uc001kkz.4	5832	ALDH18A1	hg38_genes_exons	chr10_95606905	chr10_95606905
1189	chr10	97186400	97186400	1	-	0.000133963	0.030551673	28.62679956	chr10	97185921	97186920	1000	-	promoter:90131	uc001kmw.3	6585	SLIT1	hg38_genes_promoters	chr10_97186400	chr10_97186400
1190	chr10	97491862	97491862	1	+	5.23E-12	1.25E-08	81.59041394	chr10	97450518	97494182	43665	*	inter:2468	NA	NA	NA	hg38_cpg_inter	chr10_97491862	chr10_97491862
1191	chr10	97491868	97491868	1	+	1.28E-14	6.37E-11	86.48648649	chr10	97450518	97494182	43665	*	inter:2468	NA	NA	NA	hg38_cpg_inter	chr10_97491868	chr10_97491868
1192	chr10	97491906	97491906	1	+	1.10E-06	0.000616235	61.08597285	chr10	97450518	97494182	43665	*	inter:2468	NA	NA	NA	hg38_cpg_inter	chr10_97491906	chr10_97491906
1193	chr10	97588011	97588011	1	+	3.01E-05	0.009464311	48.09756098	chr10	97582485	97629028	46544	*	inter:2470	NA	NA	NA	hg38_cpg_inter	chr10_97588011	chr10_97588011
1194	chr10	97767816	97767816	1	-	5.07E-06	0.002222738	41.00775194	chr10	97766751	97767860	1110	-	exon:580203	uc001kor.5	6425	SFRP5	hg38_genes_exons	chr10_97767816	chr10_97767816
1195	chr10	98365973	98365973	1	-	0.00028598	0.053947037	-42.85714286	chr10	98273251	98383564	110314	*	intergenic:10704	NA	NA	NA	hg38_genes_intergenic	chr10_98365973	chr10_98365973
1196	chr10	98368043	98368043	1	-	3.88E-05	0.011611684	35.6881214	chr10	98273251	98383564	110314	*	intergenic:10704	NA	NA	NA	hg38_genes_intergenic	chr10_98368043	chr10_98368043
1197	chr10	98373180	98373180	1	+	4.40E-07	0.000280562	50.66889632	chr10	98273251	98383564	110314	*	intergenic:10704	NA	NA	NA	hg38_genes_intergenic	chr10_98373180	chr10_98373180
1198	chr10	98373233	98373233	1	+	5.75E-08	4.80E-05	45.49138804	chr10	98273251	98383564	110314	*	intergenic:10704	NA	NA	NA	hg38_genes_intergenic	chr10_98373233	chr10_98373233
1199	chr10	98373234	98373234	1	-	0.00017783	0.037745623	43.92059553	chr10	98273251	98383564	110314	*	intergenic:10704	NA	NA	NA	hg38_genes_intergenic	chr10_98373234	chr10_98373234
1200	chr10	99169361	99169361	1	+	5.54E-17	6.92E-13	86.14035088	chr10	98472076	99228374	756299	*	inter:2482	NA	NA	NA	hg38_cpg_inter	chr10_99169361	chr10_99169361
1201	chr10	99169365	99169365	1	+	2.30E-11	4.60E-08	72.11131276	chr10	98472076	99228374	756299	*	inter:2482	NA	NA	NA	hg38_cpg_inter	chr10_99169365	chr10_99169365
1202	chr10	99764291	99764291	1	+	2.13E-06	0.001078514	49.07914385	chr10	99756135	99777731	21597	*	intergenic:10712	NA	NA	NA	hg38_genes_intergenic	chr10_99764291	chr10_99764291
1203	chr10	99764314	99764314	1	+	0.000459857	0.076328121	30.12477718	chr10	99756135	99777731	21597	*	intergenic:10712	NA	NA	NA	hg38_genes_intergenic	chr10_99764314	chr10_99764314
1204	chr10	99764346	99764346	1	+	0.000181327	0.038322716	26.84108527	chr10	99756135	99777731	21597	*	intergenic:10712	NA	NA	NA	hg38_genes_intergenic	chr10_99764346	chr10_99764346
1205	chr10	99913866	99913866	1	-	7.32E-07	0.000433993	59.38945421	chr10	99844470	100005555	161086	*	inter:2490	NA	NA	NA	hg38_cpg_inter	chr10_99913866	chr10_99913866
1206	chr10	100520140	100520140	1	-	0.000483886	0.07916998	31.66666667	chr10	100519835	100520834	1000	-	promoter:90286	uc001krc.2	25956	SEC31B	hg38_genes_promoters	chr10_100520140	chr10_100520140
1207	chr10	100631727	100631727	1	+	2.70E-06	0.001312675	50.17921147	chr10	100559999	100666694	106696	*	intergenic:10723	NA	NA	NA	hg38_genes_intergenic	chr10_100631727	chr10_100631727
1208	chr10	100716467	100716467	1	-	3.67E-05	0.011083418	46.875	chr10	100672010	100730602	58593	*	intergenic:10724	NA	NA	NA	hg38_genes_intergenic	chr10_100716467	chr10_100716467
1209	chr10	101284109	101284109	1	+	8.87E-06	0.00352789	49.87384357	chr10	101270149	101302528	32380	*	intergenic:10730	NA	NA	NA	hg38_genes_intergenic	chr10_101284109	chr10_101284109
1210	chr10	101284144	101284144	1	+	0.000113637	0.026870631	22.58064516	chr10	101270149	101302528	32380	*	intergenic:10730	NA	NA	NA	hg38_genes_intergenic	chr10_101284144	chr10_101284144
1211	chr10	101284161	101284161	1	+	3.77E-05	0.011334411	27.5862069	chr10	101270149	101302528	32380	*	intergenic:10730	NA	NA	NA	hg38_genes_intergenic	chr10_101284161	chr10_101284161
1212	chr10	101713735	101713735	1	-	4.18E-14	1.79E-10	75.02527806	chr10	101713402	101770129	56728	*	intergenic:10736	NA	NA	NA	hg38_genes_intergenic	chr10_101713735	chr10_101713735
1213	chr10	101729858	101729858	1	+	7.96E-08	6.41E-05	59.52380952	chr10	101713402	101770129	56728	*	intergenic:10736	NA	NA	NA	hg38_genes_intergenic	chr10_101729858	chr10_101729858
1214	chr10	101729862	101729862	1	+	2.07E-07	0.000146558	58.89292196	chr10	101713402	101770129	56728	*	intergenic:10736	NA	NA	NA	hg38_genes_intergenic	chr10_101729862	chr10_101729862
1215	chr10	101729910	101729910	1	+	1.24E-05	0.00462845	52.34234234	chr10	101713402	101770129	56728	*	intergenic:10736	NA	NA	NA	hg38_genes_intergenic	chr10_101729910	chr10_101729910
1216	chr10	101897992	101897992	1	-	0.000168338	0.036217944	34.54545455	chr10	101847670	102051744	204075	*	inter:2528	NA	NA	NA	hg38_cpg_inter	chr10_101897992	chr10_101897992
1217	chr10	102153955	102153955	1	-	1.91E-08	1.82E-05	48.85714286	chr10	102152790	102154789	2000	*	shore:6093	NA	NA	NA	hg38_cpg_shores	chr10_102153955	chr10_102153955
1218	chr10	102153963	102153963	1	-	2.47E-05	0.008089991	28.65384615	chr10	102152790	102154789	2000	*	shore:6093	NA	NA	NA	hg38_cpg_shores	chr10_102153963	chr10_102153963
1219	chr10	102153969	102153969	1	-	1.01E-07	7.88E-05	30.76923077	chr10	102152790	102154789	2000	*	shore:6093	NA	NA	NA	hg38_cpg_shores	chr10_102153969	chr10_102153969
1220	chr10	102619400	102619400	1	+	0.000182903	0.038548505	-40.21164021	chr10	102619066	102619462	397	+	exon:561063	uc001kvx.4	51684	SUFU	hg38_genes_exons	chr10_102619400	chr10_102619400
1221	chr10	102619423	102619423	1	+	4.89E-06	0.002151865	-52.71317829	chr10	102619066	102619462	397	+	exon:561063	uc001kvx.4	51684	SUFU	hg38_genes_exons	chr10_102619423	chr10_102619423
1222	chr10	102711523	102711523	1	-	4.47E-08	3.85E-05	68.92230576	chr10	102709642	102711641	2000	*	shelf:5345	NA	NA	NA	hg38_cpg_shelves	chr10_102711523	chr10_102711523
1223	chr10	102711534	102711534	1	-	4.71E-13	1.51E-09	89.73684211	chr10	102709642	102711641	2000	*	shelf:5345	NA	NA	NA	hg38_cpg_shelves	chr10_102711534	chr10_102711534
1224	chr10	102711579	102711579	1	-	1.33E-09	1.74E-06	62.67339218	chr10	102709642	102711641	2000	*	shelf:5345	NA	NA	NA	hg38_cpg_shelves	chr10_102711579	chr10_102711579
1225	chr10	102711614	102711614	1	-	1.65E-12	4.61E-09	72.58064516	chr10	102709642	102711641	2000	*	shelf:5345	NA	NA	NA	hg38_cpg_shelves	chr10_102711614	chr10_102711614
1226	chr10	102779597	102779597	1	+	5.81E-06	0.002480369	42.40766074	chr10	102718955	102850242	131288	*	inter:2544	NA	NA	NA	hg38_cpg_inter	chr10_102779597	chr10_102779597
1227	chr10	102814731	102814731	1	-	0.000494059	0.080417703	20.50570459	chr10	102718955	102850242	131288	*	inter:2544	NA	NA	NA	hg38_cpg_inter	chr10_102814731	chr10_102814731
1228	chr10	102851247	102851247	1	+	8.92E-05	0.022211496	26.6427718	chr10	102850243	102852242	2000	*	shelf:5347	NA	NA	NA	hg38_cpg_shelves	chr10_102851247	chr10_102851247
1229	chr10	102931649	102931649	1	-	0.000319235	0.05848675	29.16666667	chr10	102923556	103188484	264929	*	inter:2547	NA	NA	NA	hg38_cpg_inter	chr10_102931649	chr10_102931649
1230	chr10	102931653	102931653	1	-	2.85E-07	0.000191907	59.375	chr10	102923556	103188484	264929	*	inter:2547	NA	NA	NA	hg38_cpg_inter	chr10_102931653	chr10_102931653
1231	chr10	103278157	103278157	1	+	0.000364486	0.064530513	24.24242424	chr10	103277163	103278276	1114	+	exon:561269	uc001kws.3	9118	INA	hg38_genes_exons	chr10_103278157	chr10_103278157
1232	chr10	103369275	103369275	1	-	0.000266096	0.051206654	44.78908189	chr10	103368707	103370706	2000	*	shore:6137	NA	NA	NA	hg38_cpg_shores	chr10_103369275	chr10_103369275
1233	chr10	103395422	103395422	1	+	0.000380622	0.066598265	36.66666667	chr10	103394063	103396062	2000	*	shore:6138	NA	NA	NA	hg38_cpg_shores	chr10_103395422	chr10_103395422
1234	chr10	103397694	103397694	1	-	0.000108575	0.025904283	42.15686275	chr10	103396728	103398727	2000	*	shore:6139	NA	NA	NA	hg38_cpg_shores	chr10_103397694	chr10_103397694
1235	chr10	103664049	103664049	1	-	2.80E-05	0.008939984	33.33333333	chr10	103663199	103666746	3548	*	shelf:5376	NA	NA	NA	hg38_cpg_shelves	chr10_103664049	chr10_103664049
1236	chr10	103664066	103664066	1	+	7.41E-05	0.019258327	35.26315789	chr10	103663199	103666746	3548	*	shelf:5376	NA	NA	NA	hg38_cpg_shelves	chr10_103664066	chr10_103664066
1237	chr10	103859989	103859989	1	-	1.40E-06	0.000758249	52	chr10	103859737	103913796	54060	*	inter:2561	NA	NA	NA	hg38_cpg_inter	chr10_103859989	chr10_103859989
1238	chr10	103898293	103898293	1	+	1.55E-14	7.45E-11	81.79487179	chr10	103859737	103913796	54060	*	inter:2561	NA	NA	NA	hg38_cpg_inter	chr10_103898293	chr10_103898293
1239	chr10	103898416	103898416	1	-	3.87E-15	2.31E-11	74.69040248	chr10	103859737	103913796	54060	*	inter:2561	NA	NA	NA	hg38_cpg_inter	chr10_103898416	chr10_103898416
1240	chr10	104298076	104298076	1	-	0.000154294	0.033893483	33.81180223	chr10	104279046	104311206	32161	*	inter:2567	NA	NA	NA	hg38_cpg_inter	chr10_104298076	chr10_104298076
1241	chr10	104301030	104301030	1	+	0.000191379	0.039927684	31.24801524	chr10	104299128	104304945	5818	+	exon:561483	uc001kyc.4	119391	GSTO2	hg38_genes_exons	chr10_104301030	chr10_104301030
1242	chr10	110007121	110007121	1	+	7.62E-06	0.00310982	41.18404118	chr10	110006962	110007961	1000	+	promoter:87595	uc001kyv.4	120	ADD3	hg38_genes_promoters	chr10_110007121	chr10_110007121
1243	chr10	110007122	110007122	1	-	4.04E-07	0.000260748	47.36842105	chr10	110005329	110007328	2000	*	shore:6196	NA	NA	NA	hg38_cpg_shores	chr10_110007122	chr10_110007122
1244	chr10	110007139	110007139	1	+	3.68E-05	0.01110447	42.67281106	chr10	110006962	110007961	1000	+	promoter:87595	uc001kyv.4	120	ADD3	hg38_genes_promoters	chr10_110007139	chr10_110007139
1245	chr10	110007145	110007145	1	+	8.14E-06	0.003287613	52.77777778	chr10	110006962	110007961	1000	+	promoter:87595	uc001kyv.4	120	ADD3	hg38_genes_promoters	chr10_110007145	chr10_110007145
1246	chr10	110007169	110007169	1	+	1.93E-08	1.84E-05	62.86764706	chr10	110006962	110007961	1000	+	promoter:87595	uc001kyv.4	120	ADD3	hg38_genes_promoters	chr10_110007169	chr10_110007169
1247	chr10	110007170	110007170	1	-	5.38E-13	1.69E-09	81.48148148	chr10	110005329	110007328	2000	*	shore:6196	NA	NA	NA	hg38_cpg_shores	chr10_110007170	chr10_110007170
1248	chr10	110007177	110007177	1	+	2.47E-05	0.008080484	39.23278117	chr10	110006962	110007961	1000	+	promoter:87595	uc001kyv.4	120	ADD3	hg38_genes_promoters	chr10_110007177	chr10_110007177
1249	chr10	110007178	110007178	1	-	6.25E-07	0.000379641	48.14814815	chr10	110005329	110007328	2000	*	shore:6196	NA	NA	NA	hg38_cpg_shores	chr10_110007178	chr10_110007178
1250	chr10	110007185	110007185	1	+	0.000453105	0.075499516	40.45608108	chr10	110006962	110007961	1000	+	promoter:87595	uc001kyv.4	120	ADD3	hg38_genes_promoters	chr10_110007185	chr10_110007185
1251	chr10	110007186	110007186	1	-	1.68E-09	2.12E-06	70	chr10	110005329	110007328	2000	*	shore:6196	NA	NA	NA	hg38_cpg_shores	chr10_110007186	chr10_110007186
1252	chr10	110007223	110007223	1	-	2.35E-05	0.007765255	49.5483871	chr10	110005329	110007328	2000	*	shore:6196	NA	NA	NA	hg38_cpg_shores	chr10_110007223	chr10_110007223
1253	chr10	110072360	110072360	1	+	1.32E-05	0.004850384	-47.67857143	chr10	110012598	110203669	191072	*	inter:2577	NA	NA	NA	hg38_cpg_inter	chr10_110072360	chr10_110072360
1254	chr10	110336597	110336597	1	+	0.000296211	0.055433766	41.13300493	chr10	110309952	110428839	118888	*	intergenic:10781	NA	NA	NA	hg38_genes_intergenic	chr10_110336597	chr10_110336597
1255	chr10	110783811	110783811	1	-	2.60E-05	0.008427173	49.66555184	chr10	110676669	110867655	190987	*	inter:2585	NA	NA	NA	hg38_cpg_inter	chr10_110783811	chr10_110783811
1256	chr10	112439487	112439487	1	+	2.28E-05	0.007569798	32.55813953	chr10	112187900	112442845	254946	*	inter:2589	NA	NA	NA	hg38_cpg_inter	chr10_112439487	chr10_112439487
1257	chr10	112649184	112649184	1	+	1.60E-09	2.03E-06	63.90013495	chr10	112451563	112945889	494327	*	inter:2590	NA	NA	NA	hg38_cpg_inter	chr10_112649184	chr10_112649184
1258	chr10	112649229	112649229	1	+	4.68E-11	8.78E-08	70.27027027	chr10	112451563	112945889	494327	*	inter:2590	NA	NA	NA	hg38_cpg_inter	chr10_112649229	chr10_112649229
1259	chr10	112649230	112649230	1	-	1.08E-06	0.000609748	54.70822281	chr10	112451563	112945889	494327	*	inter:2590	NA	NA	NA	hg38_cpg_inter	chr10_112649230	chr10_112649230
1260	chr10	112711533	112711533	1	+	4.90E-09	5.47E-06	61.55632985	chr10	112451563	112945889	494327	*	inter:2590	NA	NA	NA	hg38_cpg_inter	chr10_112711533	chr10_112711533
1261	chr10	112776464	112776464	1	+	0.000370322	0.065253093	-45.2764977	chr10	112451563	112945889	494327	*	inter:2590	NA	NA	NA	hg38_cpg_inter	chr10_112776464	chr10_112776464
1262	chr10	112953439	112953439	1	-	5.78E-05	0.015791691	20.51282051	chr10	112952786	112954785	2000	*	shore:6227	NA	NA	NA	hg38_cpg_shores	chr10_112953439	chr10_112953439
1263	chr10	112953450	112953450	1	-	2.18E-06	0.001096494	28.20512821	chr10	112952786	112954785	2000	*	shore:6227	NA	NA	NA	hg38_cpg_shores	chr10_112953450	chr10_112953450
1264	chr10	112953459	112953459	1	-	1.25E-05	0.004637481	33.3938294	chr10	112952786	112954785	2000	*	shore:6227	NA	NA	NA	hg38_cpg_shores	chr10_112953459	chr10_112953459
1265	chr10	112973221	112973221	1	+	0.000447071	0.074702251	30.3030303	chr10	112956786	113122697	165912	*	inter:2591	NA	NA	NA	hg38_cpg_inter	chr10_112973221	chr10_112973221
1266	chr10	113058498	113058498	1	-	3.96E-05	0.011787552	37.03703704	chr10	112956786	113122697	165912	*	inter:2591	NA	NA	NA	hg38_cpg_inter	chr10_113058498	chr10_113058498
1267	chr10	113125599	113125599	1	+	6.32E-10	8.94E-07	63.19165998	chr10	113124698	113126697	2000	*	shore:6228	NA	NA	NA	hg38_cpg_shores	chr10_113125599	chr10_113125599
1268	chr10	113125690	113125690	1	-	2.13E-07	0.000150055	55.51912568	chr10	113124698	113126697	2000	*	shore:6228	NA	NA	NA	hg38_cpg_shores	chr10_113125690	chr10_113125690
1269	chr10	113132982	113132982	1	+	5.04E-05	0.014233519	37.25961538	chr10	113130982	113161762	30781	*	inter:2592	NA	NA	NA	hg38_cpg_inter	chr10_113132982	chr10_113132982
1270	chr10	113133007	113133007	1	-	2.18E-05	0.00730036	56.88405797	chr10	113130982	113161762	30781	*	inter:2592	NA	NA	NA	hg38_cpg_inter	chr10_113133007	chr10_113133007
1271	chr10	113255984	113255984	1	-	0.000486478	0.079456705	-25	chr10	113167679	113348424	180746	*	intergenic:10793	NA	NA	NA	hg38_genes_intergenic	chr10_113255984	chr10_113255984
1272	chr10	113305049	113305049	1	-	4.85E-05	0.013832829	27.87524366	chr10	113167679	113348424	180746	*	intergenic:10793	NA	NA	NA	hg38_genes_intergenic	chr10_113305049	chr10_113305049
1273	chr10	113719213	113719213	1	+	0.000103777	0.025030798	-39.74358974	chr10	113719210	113719643	434	+	exon:562498	uc057wbw.1	840	CASP7	hg38_genes_exons	chr10_113719213	chr10_113719213
1274	chr10	113719227	113719227	1	+	7.35E-06	0.003012411	-36.11111111	chr10	113719210	113719643	434	+	exon:562498	uc057wbw.1	840	CASP7	hg38_genes_exons	chr10_113719227	chr10_113719227
1275	chr10	113719231	113719231	1	+	1.98E-06	0.001014108	-41.17647059	chr10	113719210	113719643	434	+	exon:562498	uc057wbw.1	840	CASP7	hg38_genes_exons	chr10_113719231	chr10_113719231
1276	chr10	113719239	113719239	1	+	5.39E-05	0.014964344	-34.57875458	chr10	113719210	113719643	434	+	exon:562498	uc057wbw.1	840	CASP7	hg38_genes_exons	chr10_113719239	chr10_113719239
1277	chr10	113719249	113719249	1	+	5.03E-07	0.000314553	-41.66666667	chr10	113719210	113719643	434	+	exon:562498	uc057wbw.1	840	CASP7	hg38_genes_exons	chr10_113719249	chr10_113719249
1278	chr10	113719257	113719257	1	+	1.05E-05	0.004033179	-33.33333333	chr10	113719210	113719643	434	+	exon:562498	uc057wbw.1	840	CASP7	hg38_genes_exons	chr10_113719257	chr10_113719257
1279	chr10	114372404	114372404	1	+	0.000566302	0.088699789	36.45833333	chr10	114290354	114399631	109278	*	inter:2600	NA	NA	NA	hg38_cpg_inter	chr10_114372404	chr10_114372404
1280	chr10	114372509	114372509	1	-	1.85E-17	2.53E-13	71.92414431	chr10	114290354	114399631	109278	*	inter:2600	NA	NA	NA	hg38_cpg_inter	chr10_114372509	chr10_114372509
1281	chr10	114685186	114685186	1	-	7.20E-05	0.018792026	25.02986858	chr10	114684458	114685457	1000	-	promoter:90653	uc057wcs.1	3983	ABLIM1	hg38_genes_promoters	chr10_114685186	chr10_114685186
1282	chr10	114694966	114694966	1	-	1.74E-07	0.000125556	54.11255411	chr10	114693102	114759787	66686	*	intergenic:10806	NA	NA	NA	hg38_genes_intergenic	chr10_114694966	chr10_114694966
1283	chr10	116721675	116721675	1	-	0.000393381	0.068189039	42.16216216	chr10	116674343	116737356	63014	*	inter:2611	NA	NA	NA	hg38_cpg_inter	chr10_116721675	chr10_116721675
1284	chr10	117367131	117367131	1	+	7.51E-05	0.019445277	49.42791762	chr10	117246020	117370291	124272	*	inter:2619	NA	NA	NA	hg38_cpg_inter	chr10_117367131	chr10_117367131
1285	chr10	117412718	117412718	1	-	2.11E-05	0.007118609	53.65517241	chr10	117380468	117420193	39726	*	intergenic:10823	NA	NA	NA	hg38_genes_intergenic	chr10_117412718	chr10_117412718
1286	chr10	117830524	117830524	1	-	0.000285854	0.053942005	41.94577352	chr10	117830519	117831518	1000	-	promoter:90709	uc057wfw.1	NA	NA	hg38_genes_promoters	chr10_117830524	chr10_117830524
1287	chr10	118163820	118163820	1	-	0.000176958	0.037607875	33.33333333	chr10	118051034	118338051	287018	*	inter:2623	NA	NA	NA	hg38_cpg_inter	chr10_118163820	chr10_118163820
1288	chr10	118473852	118473852	1	-	3.78E-05	0.011364626	45.95128374	chr10	118365104	118589988	224885	*	intergenic:10831	NA	NA	NA	hg38_genes_intergenic	chr10_118473852	chr10_118473852
1289	chr10	118473857	118473857	1	-	0.000105849	0.025391471	43.30357143	chr10	118365104	118589988	224885	*	intergenic:10831	NA	NA	NA	hg38_genes_intergenic	chr10_118473857	chr10_118473857
1290	chr10	118473892	118473892	1	+	0.000589553	0.091400515	39.16666667	chr10	118365104	118589988	224885	*	intergenic:10831	NA	NA	NA	hg38_genes_intergenic	chr10_118473892	chr10_118473892
1291	chr10	118595225	118595225	1	+	0.000371197	0.065345324	-36.33540373	chr10	118594180	118596309	2130	*	island:3420	NA	NA	NA	hg38_cpg_islands	chr10_118595225	chr10_118595225
1292	chr10	118708933	118708933	1	-	2.34E-05	0.00773655	-31.51515152	chr10	118600310	118750515	150206	*	inter:2625	NA	NA	NA	hg38_cpg_inter	chr10_118708933	chr10_118708933
1293	chr10	119438758	119438758	1	-	2.54E-05	0.008273989	46.46464646	chr10	119212112	119537965	325854	*	inter:2633	NA	NA	NA	hg38_cpg_inter	chr10_119438758	chr10_119438758
1294	chr10	120372187	120372187	1	-	7.29E-10	1.01E-06	50	chr10	120129227	120451953	322727	*	intergenic:10846	NA	NA	NA	hg38_genes_intergenic	chr10_120372187	chr10_120372187
1295	chr10	121510557	121510557	1	-	4.47E-05	0.012953287	42.30769231	chr10	120983879	121593101	609223	*	inter:2645	NA	NA	NA	hg38_cpg_inter	chr10_121510557	chr10_121510557
1296	chr10	121510592	121510592	1	-	8.09E-07	0.00047236	33.33333333	chr10	120983879	121593101	609223	*	inter:2645	NA	NA	NA	hg38_cpg_inter	chr10_121510592	chr10_121510592
1297	chr10	121862877	121862877	1	-	0.00020718	0.042363473	33.13782991	chr10	121613220	121923456	310237	*	inter:2647	NA	NA	NA	hg38_cpg_inter	chr10_121862877	chr10_121862877
1298	chr10	121882086	121882086	1	-	2.47E-08	2.29E-05	67.72486772	chr10	121613220	121923456	310237	*	inter:2647	NA	NA	NA	hg38_cpg_inter	chr10_121882086	chr10_121882086
1299	chr10	122427068	122427068	1	-	1.29E-09	1.70E-06	43.61135759	chr10	122379418	122456821	77404	*	inter:2652	NA	NA	NA	hg38_cpg_inter	chr10_122427068	chr10_122427068
1300	chr10	122427110	122427110	1	-	1.36E-23	1.19E-18	81.16785176	chr10	122379418	122456821	77404	*	inter:2652	NA	NA	NA	hg38_cpg_inter	chr10_122427110	chr10_122427110
1301	chr10	122494871	122494871	1	+	5.53E-05	0.015278111	38.36206897	chr10	122466725	122639141	172417	*	inter:2653	NA	NA	NA	hg38_cpg_inter	chr10_122494871	chr10_122494871
1302	chr10	122494923	122494923	1	+	0.000108853	0.025955869	35.57142857	chr10	122466725	122639141	172417	*	inter:2653	NA	NA	NA	hg38_cpg_inter	chr10_122494923	chr10_122494923
1303	chr10	122494924	122494924	1	-	1.91E-05	0.006562281	49.65517241	chr10	122466725	122639141	172417	*	inter:2653	NA	NA	NA	hg38_cpg_inter	chr10_122494924	chr10_122494924
1304	chr10	123428561	123428561	1	-	1.49E-05	0.005367746	41.58730159	chr10	123427641	123428640	1000	-	promoter:90859	uc057wow.1	NA	NA	hg38_genes_promoters	chr10_123428561	chr10_123428561
1305	chr10	124033379	124033379	1	+	1.45E-06	0.000783473	47.16216216	chr10	123996469	124040484	44016	*	inter:2665	NA	NA	NA	hg38_cpg_inter	chr10_124033379	chr10_124033379
1306	chr10	124033448	124033448	1	+	3.50E-05	0.01068077	38.84472708	chr10	123996469	124040484	44016	*	inter:2665	NA	NA	NA	hg38_cpg_inter	chr10_124033448	chr10_124033448
1307	chr10	124033465	124033465	1	+	2.32E-05	0.007663068	48.20512821	chr10	123996469	124040484	44016	*	inter:2665	NA	NA	NA	hg38_cpg_inter	chr10_124033465	chr10_124033465
1308	chr10	124033466	124033466	1	-	0.000226042	0.045121343	38.84582257	chr10	123996469	124040484	44016	*	inter:2665	NA	NA	NA	hg38_cpg_inter	chr10_124033466	chr10_124033466
1309	chr10	124120077	124120077	1	+	2.95E-07	0.000198049	40.09009009	chr10	124098608	124397302	298695	*	intergenic:10873	NA	NA	NA	hg38_genes_intergenic	chr10_124120077	chr10_124120077
1310	chr10	124150769	124150769	1	+	0.00039539	0.06838856	25.80645161	chr10	124098608	124397302	298695	*	intergenic:10873	NA	NA	NA	hg38_genes_intergenic	chr10_124150769	chr10_124150769
1311	chr10	124368101	124368101	1	+	1.74E-07	0.000125846	-49.50657895	chr10	124098608	124397302	298695	*	intergenic:10873	NA	NA	NA	hg38_genes_intergenic	chr10_124368101	chr10_124368101
1312	chr10	124368121	124368121	1	+	1.54E-07	0.000113018	-54.84848485	chr10	124098608	124397302	298695	*	intergenic:10873	NA	NA	NA	hg38_genes_intergenic	chr10_124368121	chr10_124368121
1313	chr10	124368149	124368149	1	-	1.25E-07	9.46E-05	-54.91071429	chr10	124098608	124397302	298695	*	intergenic:10873	NA	NA	NA	hg38_genes_intergenic	chr10_124368149	chr10_124368149
1314	chr10	124368187	124368187	1	-	2.95E-06	0.00141442	-50.46473483	chr10	124098608	124397302	298695	*	intergenic:10873	NA	NA	NA	hg38_genes_intergenic	chr10_124368187	chr10_124368187
1315	chr10	124368205	124368205	1	-	1.32E-08	1.32E-05	-59.06522856	chr10	124098608	124397302	298695	*	intergenic:10873	NA	NA	NA	hg38_genes_intergenic	chr10_124368205	chr10_124368205
1316	chr10	124388978	124388978	1	+	0.000203818	0.041834165	21.62162162	chr10	124098608	124397302	298695	*	intergenic:10873	NA	NA	NA	hg38_genes_intergenic	chr10_124388978	chr10_124388978
1317	chr10	124589550	124589550	1	+	0.000143547	0.032131628	-36.19047619	chr10	124587729	124589728	2000	*	shore:6411	NA	NA	NA	hg38_cpg_shores	chr10_124589550	chr10_124589550
1318	chr10	124619871	124619871	1	-	0.000273018	0.052220566	45.08009153	chr10	124619292	124623604	4313	-	exon:585006	uc001lhv.2	9679	FAM53B	hg38_genes_exons	chr10_124619871	chr10_124619871
1319	chr10	124672531	124672531	1	-	3.47E-07	0.000228485	-31.74603175	chr10	124619645	124738744	119100	*	inter:2674	NA	NA	NA	hg38_cpg_inter	chr10_124672531	chr10_124672531
1320	chr10	124709917	124709917	1	+	8.65E-07	0.000501812	47.69635805	chr10	124619645	124738744	119100	*	inter:2674	NA	NA	NA	hg38_cpg_inter	chr10_124709917	chr10_124709917
1321	chr10	125023549	125023549	1	-	5.66E-05	0.015563856	40	chr10	125023444	125023662	219	*	island:3483	NA	NA	NA	hg38_cpg_islands	chr10_125023549	chr10_125023549
1322	chr10	125023581	125023581	1	-	0.000344196	0.061847896	34.28571429	chr10	125023444	125023662	219	*	island:3483	NA	NA	NA	hg38_cpg_islands	chr10_125023581	chr10_125023581
1323	chr10	125084536	125084536	1	-	1.55E-05	0.005545686	-58.90909091	chr10	125031361	125147221	115861	*	inter:2680	NA	NA	NA	hg38_cpg_inter	chr10_125084536	chr10_125084536
1324	chr10	125084605	125084605	1	+	0.000213244	0.043328073	-41.38888889	chr10	125031361	125147221	115861	*	inter:2680	NA	NA	NA	hg38_cpg_inter	chr10_125084605	chr10_125084605
1325	chr10	125370806	125370806	1	-	0.000245857	0.048244046	33.23404255	chr10	125173987	125569370	395384	*	intergenic:10878	NA	NA	NA	hg38_genes_intergenic	chr10_125370806	chr10_125370806
1326	chr10	125720537	125720537	1	+	4.70E-09	5.28E-06	59.25925926	chr10	125719998	125721997	2000	*	shore:6439	NA	NA	NA	hg38_cpg_shores	chr10_125720537	chr10_125720537
1327	chr10	125720547	125720547	1	+	1.02E-05	0.003917281	41.94444444	chr10	125719998	125721997	2000	*	shore:6439	NA	NA	NA	hg38_cpg_shores	chr10_125720547	chr10_125720547
1328	chr10	125848524	125848524	1	+	1.05E-10	1.79E-07	71.42857143	chr10	125827629	125891679	64051	*	inter:2685	NA	NA	NA	hg38_cpg_inter	chr10_125848524	chr10_125848524
1329	chr10	126906237	126906237	1	+	2.25E-06	0.001130172	42.85714286	chr10	126905040	126906479	1440	*	island:3496	NA	NA	NA	hg38_cpg_islands	chr10_126906237	chr10_126906237
1330	chr10	126906243	126906243	1	+	0.000247513	0.048487678	33.92461197	chr10	126905040	126906479	1440	*	island:3496	NA	NA	NA	hg38_cpg_islands	chr10_126906243	chr10_126906243
1331	chr10	126906358	126906358	1	-	1.39E-05	0.00507931	55.59440559	chr10	126905040	126906479	1440	*	island:3496	NA	NA	NA	hg38_cpg_islands	chr10_126906358	chr10_126906358
1332	chr10	127149829	127149829	1	+	2.51E-10	3.95E-07	63.83219955	chr10	126910480	127171325	260846	*	inter:2689	NA	NA	NA	hg38_cpg_inter	chr10_127149829	chr10_127149829
1333	chr10	128165862	128165862	1	+	3.10E-06	0.001472129	49.95864351	chr10	128131386	128176031	44646	*	intergenic:10890	NA	NA	NA	hg38_genes_intergenic	chr10_128165862	chr10_128165862
1334	chr10	128166029	128166029	1	-	6.59E-12	1.54E-08	78.95622896	chr10	128131386	128176031	44646	*	intergenic:10890	NA	NA	NA	hg38_genes_intergenic	chr10_128166029	chr10_128166029
1335	chr10	128214025	128214025	1	+	0.000593752	0.091879597	38.04713805	chr10	128213357	128215356	2000	*	shelf:5660	NA	NA	NA	hg38_cpg_shelves	chr10_128214025	chr10_128214025
1336	chr10	128691363	128691363	1	-	1.18E-05	0.004431437	45.0347567	chr10	128325215	128907878	582664	*	intergenic:10891	NA	NA	NA	hg38_genes_intergenic	chr10_128691363	chr10_128691363
1337	chr10	128882668	128882668	1	+	0.000234403	0.04638542	-38.38709677	chr10	128325215	128907878	582664	*	intergenic:10891	NA	NA	NA	hg38_genes_intergenic	chr10_128882668	chr10_128882668
1338	chr10	128934042	128934042	1	+	1.33E-07	9.98E-05	60	chr10	128916272	128958771	42500	*	intergenic:10892	NA	NA	NA	hg38_genes_intergenic	chr10_128934042	chr10_128934042
1339	chr10	128934107	128934107	1	+	2.51E-05	0.008200532	49.58471761	chr10	128916272	128958771	42500	*	intergenic:10892	NA	NA	NA	hg38_genes_intergenic	chr10_128934107	chr10_128934107
1340	chr10	128934207	128934207	1	-	2.21E-08	2.07E-05	52.1978022	chr10	128916272	128958771	42500	*	intergenic:10892	NA	NA	NA	hg38_genes_intergenic	chr10_128934207	chr10_128934207
1341	chr10	128973467	128973467	1	-	6.31E-06	0.00265377	50.57915058	chr10	128965063	129053002	87940	*	intergenic:10893	NA	NA	NA	hg38_genes_intergenic	chr10_128973467	chr10_128973467
1342	chr10	128973470	128973470	1	-	6.04E-09	6.58E-06	63.5620915	chr10	128965063	129053002	87940	*	intergenic:10893	NA	NA	NA	hg38_genes_intergenic	chr10_128973470	chr10_128973470
1343	chr10	128973514	128973514	1	-	8.09E-08	6.49E-05	58.33333333	chr10	128965063	129053002	87940	*	intergenic:10893	NA	NA	NA	hg38_genes_intergenic	chr10_128973514	chr10_128973514
1344	chr10	129034104	129034104	1	+	0.000151576	0.033436929	-24.74358974	chr10	128965063	129053002	87940	*	intergenic:10893	NA	NA	NA	hg38_genes_intergenic	chr10_129034104	chr10_129034104
1345	chr10	129034113	129034113	1	+	1.10E-05	0.004170144	-33.93162393	chr10	128965063	129053002	87940	*	intergenic:10893	NA	NA	NA	hg38_genes_intergenic	chr10_129034113	chr10_129034113
1346	chr10	129034117	129034117	1	+	0.000367431	0.064890164	-28.57142857	chr10	128965063	129053002	87940	*	intergenic:10893	NA	NA	NA	hg38_genes_intergenic	chr10_129034117	chr10_129034117
1347	chr10	129048713	129048713	1	+	0.00052781	0.08431224	37.46081505	chr10	128965063	129053002	87940	*	intergenic:10893	NA	NA	NA	hg38_genes_intergenic	chr10_129048713	chr10_129048713
1348	chr10	129606511	129606511	1	+	0.000288693	0.054367404	31.13604488	chr10	129471447	129775185	303739	*	inter:2703	NA	NA	NA	hg38_cpg_inter	chr10_129606511	chr10_129606511
1349	chr10	129606514	129606514	1	+	3.34E-05	0.010292653	45.76612903	chr10	129471447	129775185	303739	*	inter:2703	NA	NA	NA	hg38_cpg_inter	chr10_129606514	chr10_129606514
1350	chr10	129862517	129862517	1	+	3.92E-07	0.000253919	-39.14602347	chr10	129844577	129863751	19175	*	inter:2706	NA	NA	NA	hg38_cpg_inter	chr10_129862517	chr10_129862517
1351	chr10	129862558	129862558	1	+	0.000286977	0.054080801	-30.67340067	chr10	129844577	129863751	19175	*	inter:2706	NA	NA	NA	hg38_cpg_inter	chr10_129862558	chr10_129862558
1352	chr10	129885420	129885420	1	-	0.000193059	0.040201058	-23.07692308	chr10	129884101	129886100	2000	*	shelf:5681	NA	NA	NA	hg38_cpg_shelves	chr10_129885420	chr10_129885420
1353	chr10	129893664	129893664	1	+	2.13E-07	0.000150055	55.77507599	chr10	129892410	129894409	2000	*	shelf:5683	NA	NA	NA	hg38_cpg_shelves	chr10_129893664	chr10_129893664
1354	chr10	129893670	129893670	1	+	1.88E-08	1.80E-05	46.42857143	chr10	129892410	129894409	2000	*	shelf:5683	NA	NA	NA	hg38_cpg_shelves	chr10_129893670	chr10_129893670
1355	chr10	129893701	129893701	1	+	1.79E-16	1.84E-12	86.66666667	chr10	129892410	129894409	2000	*	shelf:5683	NA	NA	NA	hg38_cpg_shelves	chr10_129893701	chr10_129893701
1356	chr10	129893705	129893705	1	+	1.57E-10	2.61E-07	70.34161491	chr10	129892410	129894409	2000	*	shelf:5683	NA	NA	NA	hg38_cpg_shelves	chr10_129893705	chr10_129893705
1357	chr10	129913204	129913204	1	-	0.000124489	0.028865824	34.94231937	chr10	129903149	129954425	51277	*	inter:2709	NA	NA	NA	hg38_cpg_inter	chr10_129913204	chr10_129913204
1358	chr10	129915757	129915757	1	+	1.05E-14	5.50E-11	73.78472222	chr10	129903149	129954425	51277	*	inter:2709	NA	NA	NA	hg38_cpg_inter	chr10_129915757	chr10_129915757
1359	chr10	129915773	129915773	1	+	1.94E-08	1.85E-05	52.71132376	chr10	129903149	129954425	51277	*	inter:2709	NA	NA	NA	hg38_cpg_inter	chr10_129915773	chr10_129915773
1360	chr10	129960303	129960303	1	-	0.000322409	0.058913571	35.18367347	chr10	129958426	129960523	2098	*	island:3520	NA	NA	NA	hg38_cpg_islands	chr10_129960303	chr10_129960303
1361	chr10	131879903	131879903	1	+	7.67E-18	1.14E-13	81.47512864	chr10	131838509	131886639	48131	*	intergenic:10906	NA	NA	NA	hg38_genes_intergenic	chr10_131879903	chr10_131879903
1362	chr10	131879916	131879916	1	+	5.21E-15	2.99E-11	72.8623043	chr10	131838509	131886639	48131	*	intergenic:10906	NA	NA	NA	hg38_genes_intergenic	chr10_131879916	chr10_131879916
1363	chr10	131879942	131879942	1	+	2.14E-12	5.79E-09	66.02728048	chr10	131838509	131886639	48131	*	intergenic:10906	NA	NA	NA	hg38_genes_intergenic	chr10_131879942	chr10_131879942
1364	chr10	131894076	131894076	1	+	0.000129296	0.029733056	40.35326087	chr10	131889592	131896491	6900	*	inter:2730	NA	NA	NA	hg38_cpg_inter	chr10_131894076	chr10_131894076
1365	chr10	131980142	131980142	1	+	0.00061601	0.094296674	32.08333333	chr10	131979240	131980239	1000	+	promoter:88098	uc057wwr.1	NA	NA	hg38_genes_promoters	chr10_131980142	chr10_131980142
1366	chr10	131980245	131980245	1	+	0.000536269	0.085289026	46.89440994	chr10	131980240	131981337	1098	+	exon:565339	uc057wwr.1	NA	NA	hg38_genes_exons	chr10_131980245	chr10_131980245
1367	chr10	131997281	131997281	1	+	1.85E-07	0.000132644	55.52291422	chr10	131996738	131999846	3109	+	exon:565340	uc001lkw.1	NA	NA	hg38_genes_exons	chr10_131997281	chr10_131997281
1368	chr10	131997282	131997282	1	-	8.24E-05	0.02089991	52.5	chr10	131987095	132032171	45077	*	inter:2733	NA	NA	NA	hg38_cpg_inter	chr10_131997282	chr10_131997282
1369	chr10	131997319	131997319	1	-	0.000282565	0.053459915	43.01470588	chr10	131987095	132032171	45077	*	inter:2733	NA	NA	NA	hg38_cpg_inter	chr10_131997319	chr10_131997319
1370	chr10	131997337	131997337	1	-	1.67E-06	0.000877573	39.39393939	chr10	131987095	132032171	45077	*	inter:2733	NA	NA	NA	hg38_cpg_inter	chr10_131997337	chr10_131997337
1371	chr10	131997355	131997355	1	-	0.000558965	0.087776915	23.52941176	chr10	131987095	132032171	45077	*	inter:2733	NA	NA	NA	hg38_cpg_inter	chr10_131997355	chr10_131997355
1372	chr10	132201011	132201011	1	+	3.99E-05	0.011868322	41.89189189	chr10	132200539	132202538	2000	*	shore:6565	NA	NA	NA	hg38_cpg_shores	chr10_132201011	chr10_132201011
1373	chr10	132206052	132206052	1	+	0.000461216	0.076515704	44.68864469	chr10	132205777	132207491	1715	*	intergenic:10911	NA	NA	NA	hg38_genes_intergenic	chr10_132206052	chr10_132206052
1374	chr10	132232563	132232563	1	-	0.000615398	0.094246092	33.33333333	chr10	132232281	132254466	22186	*	inter:2741	NA	NA	NA	hg38_cpg_inter	chr10_132232563	chr10_132232563
1375	chr10	132395896	132395896	1	+	0.000585673	0.090917004	28.7422286	chr10	132395863	132397560	1698	*	island:3568	NA	NA	NA	hg38_cpg_islands	chr10_132395896	chr10_132395896
1376	chr10	132438296	132438296	1	+	1.82E-05	0.006312494	34.28571429	chr10	132429779	132449173	19395	*	inter:2748	NA	NA	NA	hg38_cpg_inter	chr10_132438296	chr10_132438296
1377	chr10	132453515	132453515	1	-	8.66E-09	9.06E-06	54.44668008	chr10	132449409	132511625	62217	*	intergenic:10914	NA	NA	NA	hg38_genes_intergenic	chr10_132453515	chr10_132453515
1378	chr10	132567024	132567024	1	+	3.18E-11	6.18E-08	70.70707071	chr10	132551581	132593736	42156	*	inter:2752	NA	NA	NA	hg38_cpg_inter	chr10_132567024	chr10_132567024
1379	chr10	132567062	132567062	1	+	8.10E-05	0.020627676	39.49820789	chr10	132551581	132593736	42156	*	inter:2752	NA	NA	NA	hg38_cpg_inter	chr10_132567062	chr10_132567062
1380	chr10	132567106	132567106	1	+	0.000148762	0.032998227	45.125	chr10	132551581	132593736	42156	*	inter:2752	NA	NA	NA	hg38_cpg_inter	chr10_132567106	chr10_132567106
1381	chr10	132586080	132586080	1	+	2.17E-05	0.0072621	-46.78030303	chr10	132551581	132593736	42156	*	inter:2752	NA	NA	NA	hg38_cpg_inter	chr10_132586080	chr10_132586080
1382	chr10	132586119	132586119	1	-	0.000437633	0.07352906	-35.64189189	chr10	132551581	132593736	42156	*	inter:2752	NA	NA	NA	hg38_cpg_inter	chr10_132586119	chr10_132586119
1383	chr10	132627796	132627796	1	-	6.99E-06	0.002887615	-59.31034483	chr10	132608122	132642769	34648	*	inter:2753	NA	NA	NA	hg38_cpg_inter	chr10_132627796	chr10_132627796
1384	chr10	132668128	132668128	1	-	3.68E-05	0.011103421	46.38694639	chr10	132668012	132686915	18904	*	inter:2756	NA	NA	NA	hg38_cpg_inter	chr10_132668128	chr10_132668128
1385	chr10	132675709	132675709	1	-	0.00055261	0.087183543	39.20454545	chr10	132668012	132686915	18904	*	inter:2756	NA	NA	NA	hg38_cpg_inter	chr10_132675709	chr10_132675709
1386	chr10	132937571	132937571	1	+	0.000184121	0.03872735	36.77419355	chr10	132931530	132938158	6629	*	inter:2765	NA	NA	NA	hg38_cpg_inter	chr10_132937571	chr10_132937571
1387	chr10	132937587	132937587	1	+	2.11E-05	0.007110428	36.36363636	chr10	132931530	132938158	6629	*	inter:2765	NA	NA	NA	hg38_cpg_inter	chr10_132937587	chr10_132937587
1388	chr10	132937588	132937588	1	-	0.000380595	0.066598265	34.79020979	chr10	132937552	132937675	124	-	exon:585776	uc021qbc.1	54777	CFAP46	hg38_genes_exons	chr10_132937588	chr10_132937588
1389	chr10	132937603	132937603	1	+	0.00040587	0.06974202	33.13782991	chr10	132931530	132938158	6629	*	inter:2765	NA	NA	NA	hg38_cpg_inter	chr10_132937603	chr10_132937603
1390	chr10	132937612	132937612	1	+	3.45E-05	0.010556857	42.12121212	chr10	132931530	132938158	6629	*	inter:2765	NA	NA	NA	hg38_cpg_inter	chr10_132937612	chr10_132937612
1391	chr10	132937613	132937613	1	-	9.79E-06	0.003807589	38.29787234	chr10	132937552	132937675	124	-	exon:585776	uc021qbc.1	54777	CFAP46	hg38_genes_exons	chr10_132937613	chr10_132937613
1392	chr10	132937648	132937648	1	-	0.000238993	0.047151409	28.88888889	chr10	132937552	132937675	124	-	exon:585776	uc021qbc.1	54777	CFAP46	hg38_genes_exons	chr10_132937648	chr10_132937648
1393	chr10	133080832	133080832	1	+	0.000222705	0.044656937	33.38557994	chr10	133079899	133083185	3287	*	shore:6692	NA	NA	NA	hg38_cpg_shores	chr10_133080832	chr10_133080832
1394	chr10	133304879	133304879	1	+	0.000379873	0.066508972	41.35338346	chr10	133304487	133306486	2000	*	shelf:5854	NA	NA	NA	hg38_cpg_shelves	chr10_133304879	chr10_133304879
1395	chr10	133351133	133351133	1	-	0.0001393	0.031403549	-30.54511278	chr10	133350727	133351726	1000	-	promoter:91079	uc057wzd.1	NA	NA	hg38_genes_promoters	chr10_133351133	chr10_133351133
1396	chr11	290425	290425	1	+	4.64E-09	5.23E-06	64	chr11	290390	290600	211	+	exon:586479	uc057xea.1	80162	PGGHG	hg38_genes_exons	chr11_290425	chr11_290425
1397	chr11	290466	290466	1	+	6.09E-06	0.002577584	50.94086022	chr11	290390	290600	211	+	exon:586479	uc057xea.1	80162	PGGHG	hg38_genes_exons	chr11_290466	chr11_290466
1398	chr11	290467	290467	1	-	2.04E-07	0.000144542	53.64145658	chr11	290011	292010	2000	*	shore:6840	NA	NA	NA	hg38_cpg_shores	chr11_290467	chr11_290467
1399	chr11	290479	290479	1	+	0.000457607	0.076066772	28	chr11	290390	290600	211	+	exon:586479	uc057xea.1	80162	PGGHG	hg38_genes_exons	chr11_290479	chr11_290479
1400	chr11	290480	290480	1	-	8.18E-06	0.003299821	31.11111111	chr11	290011	292010	2000	*	shore:6840	NA	NA	NA	hg38_cpg_shores	chr11_290480	chr11_290480
1401	chr11	290491	290491	1	-	0.000221274	0.044482926	23.25581395	chr11	290011	292010	2000	*	shore:6840	NA	NA	NA	hg38_cpg_shores	chr11_290491	chr11_290491
1402	chr11	291537	291537	1	+	0.00050037	0.081152869	26.63398693	chr11	290560	291559	1000	+	promoter:91152	uc057xed.1	80162	PGGHG	hg38_genes_promoters	chr11_291537	chr11_291537
1403	chr11	291633	291633	1	+	6.60E-09	7.10E-06	63.23891626	chr11	290678	292095	1418	+	exon:586480	uc057xea.1	80162	PGGHG	hg38_genes_exons	chr11_291633	chr11_291633
1404	chr11	291642	291642	1	+	3.39E-13	1.13E-09	76.21274109	chr11	290678	292095	1418	+	exon:586480	uc057xea.1	80162	PGGHG	hg38_genes_exons	chr11_291642	chr11_291642
1405	chr11	291651	291651	1	+	2.86E-12	7.46E-09	74.21052632	chr11	290678	292095	1418	+	exon:586480	uc057xea.1	80162	PGGHG	hg38_genes_exons	chr11_291651	chr11_291651
1406	chr11	291678	291678	1	+	1.04E-14	5.45E-11	82.33082707	chr11	290678	292095	1418	+	exon:586480	uc057xea.1	80162	PGGHG	hg38_genes_exons	chr11_291678	chr11_291678
1407	chr11	291679	291679	1	-	1.40E-09	1.82E-06	68.57142857	chr11	290011	292010	2000	*	shore:6840	NA	NA	NA	hg38_cpg_shores	chr11_291679	chr11_291679
1408	chr11	293878	293878	1	+	0.000519065	0.083272929	-23.33333333	chr11	293830	293925	96	+	exon:586484	uc057xea.1	80162	PGGHG	hg38_genes_exons	chr11_293878	chr11_293878
1409	chr11	319580	319580	1	+	0.000518192	0.083180826	39.56043956	chr11	319357	319615	259	+	exon:586575	uc057xeo.1	NA	NA	hg38_genes_exons	chr11_319580	chr11_319580
1410	chr11	521015	521015	1	-	0.000398711	0.068841887	36.933988	chr11	512301	523906	11606	*	intergenic:10936	NA	NA	NA	hg38_genes_intergenic	chr11_521015	chr11_521015
1411	chr11	521060	521060	1	-	0.000138376	0.031258452	33.72502938	chr11	512301	523906	11606	*	intergenic:10936	NA	NA	NA	hg38_genes_intergenic	chr11_521060	chr11_521060
1412	chr11	532453	532453	1	-	9.90E-06	0.003837719	-33.26739795	chr11	532242	532630	389	-	exon:622131	uc057xhr.1	3265	HRAS	hg38_genes_exons	chr11_532453	chr11_532453
1413	chr11	532475	532475	1	-	9.21E-06	0.003631239	-34.44153292	chr11	532242	532630	389	-	exon:622131	uc057xhr.1	3265	HRAS	hg38_genes_exons	chr11_532475	chr11_532475
1414	chr11	532498	532498	1	-	5.39E-05	0.014965661	-32.32481308	chr11	532242	532630	389	-	exon:622131	uc057xhr.1	3265	HRAS	hg38_genes_exons	chr11_532498	chr11_532498
1415	chr11	614866	614866	1	-	8.38E-05	0.021138923	36.36363636	chr11	614398	615397	1000	-	promoter:97058	uc057xiu.1	3665	IRF7	hg38_genes_promoters	chr11_614866	chr11_614866
1416	chr11	720495	720495	1	-	0.000331794	0.060090444	29.46859903	chr11	718561	720560	2000	*	shore:6925	NA	NA	NA	hg38_cpg_shores	chr11_720495	chr11_720495
1417	chr11	721885	721885	1	+	0.000132287	0.030263042	23.07692308	chr11	720926	721925	1000	+	promoter:91254	uc057xkv.1	64787	EPS8L2	hg38_genes_promoters	chr11_721885	chr11_721885
1418	chr11	721979	721979	1	-	1.07E-06	0.000607391	42.05882353	chr11	721370	723369	2000	*	shore:6926	NA	NA	NA	hg38_cpg_shores	chr11_721979	chr11_721979
1419	chr11	722056	722056	1	+	0.000292487	0.054902605	21.95121951	chr11	721565	722302	738	+	exon:587012	uc057xke.1	64787	EPS8L2	hg38_genes_exons	chr11_722056	chr11_722056
1420	chr11	722178	722178	1	-	3.02E-05	0.009500264	23.07692308	chr11	721370	723369	2000	*	shore:6926	NA	NA	NA	hg38_cpg_shores	chr11_722178	chr11_722178
1421	chr11	727803	727803	1	+	2.95E-05	0.009302825	-35.72192513	chr11	726871	728870	2000	*	shore:6928	NA	NA	NA	hg38_cpg_shores	chr11_727803	chr11_727803
1422	chr11	727819	727819	1	+	1.30E-05	0.004814823	-44.36090226	chr11	726871	728870	2000	*	shore:6928	NA	NA	NA	hg38_cpg_shores	chr11_727819	chr11_727819
1423	chr11	727823	727823	1	+	4.55E-06	0.002033513	-46.75990676	chr11	726871	728870	2000	*	shore:6928	NA	NA	NA	hg38_cpg_shores	chr11_727823	chr11_727823
1424	chr11	728559	728559	1	+	3.50E-06	0.001627136	-39.95619524	chr11	726871	728870	2000	*	shore:6928	NA	NA	NA	hg38_cpg_shores	chr11_728559	chr11_728559
1425	chr11	772837	772837	1	-	0.000640968	0.097063566	-40.625	chr11	772615	773614	1000	-	promoter:97096	uc057xlp.1	347862	GATD1	hg38_genes_promoters	chr11_772837	chr11_772837
1426	chr11	772844	772844	1	-	0.000231373	0.04597094	-43.05555556	chr11	772615	773614	1000	-	promoter:97096	uc057xlp.1	347862	GATD1	hg38_genes_promoters	chr11_772844	chr11_772844
1427	chr11	776428	776428	1	+	0.000106132	0.025444841	30.76923077	chr11	774803	776802	2000	*	shore:6935	NA	NA	NA	hg38_cpg_shores	chr11_776428	chr11_776428
1428	chr11	776429	776429	1	-	0.000591955	0.091671054	28.57142857	chr11	774803	776802	2000	*	shore:6935	NA	NA	NA	hg38_cpg_shores	chr11_776429	chr11_776429
1429	chr11	804496	804496	1	+	5.40E-06	0.002337749	45.95238095	chr11	800867	804826	3960	*	shore:6942	NA	NA	NA	hg38_cpg_shores	chr11_804496	chr11_804496
1430	chr11	811702	811702	1	-	1.32E-06	0.000723134	50.31055901	chr11	810510	812509	2000	*	shore:6944	NA	NA	NA	hg38_cpg_shores	chr11_811702	chr11_811702
1431	chr11	832521	832521	1	+	0.000102952	0.024880565	32.25806452	chr11	831843	832842	1000	+	promoter:91306	uc001lrz.4	977	CD151	hg38_genes_promoters	chr11_832521	chr11_832521
1432	chr11	1161054	1161054	1	-	0.000151565	0.033436929	26.92307692	chr11	1159859	1161858	2000	*	shore:6994	NA	NA	NA	hg38_cpg_shores	chr11_1161054	chr11_1161054
1433	chr11	1226212	1226212	1	-	0.000117015	0.027483153	-35.58922559	chr11	1224600	1226599	2000	*	shore:7007	NA	NA	NA	hg38_cpg_shores	chr11_1226212	chr11_1226212
1434	chr11	1260293	1260293	1	+	0.000254366	0.049478343	-38.52788959	chr11	1257041	1267931	10891	*	inter:2851	NA	NA	NA	hg38_cpg_inter	chr11_1260293	chr11_1260293
1435	chr11	1347221	1347221	1	+	0.000284492	0.053733512	26.03121516	chr11	1314655	1384898	70244	*	intergenic:10951	NA	NA	NA	hg38_genes_intergenic	chr11_1347221	chr11_1347221
1436	chr11	1397478	1397478	1	-	0.000231444	0.04597094	-23.07692308	chr11	1395117	1405708	10592	*	inter:2855	NA	NA	NA	hg38_cpg_inter	chr11_1397478	chr11_1397478
1437	chr11	1501501	1501501	1	+	0.000301847	0.056199511	24.3902439	chr11	1475526	1511498	35973	*	inter:2858	NA	NA	NA	hg38_cpg_inter	chr11_1501501	chr11_1501501
1438	chr11	1767437	1767437	1	+	4.23E-07	0.00027105	-59.6969697	chr11	1766324	1768323	2000	*	shelf:6068	NA	NA	NA	hg38_cpg_shelves	chr11_1767437	chr11_1767437
1439	chr11	1782993	1782993	1	+	6.94E-05	0.018253405	42.1474359	chr11	1768324	1800119	31796	*	inter:2866	NA	NA	NA	hg38_cpg_inter	chr11_1782993	chr11_1782993
1440	chr11	1835819	1835819	1	+	0.000275941	0.052611286	33.55855856	chr11	1835029	1836028	1000	+	promoter:91423	uc057xud.1	90019	SYT8	hg38_genes_promoters	chr11_1835819	chr11_1835819
1441	chr11	1882026	1882026	1	-	0.000228988	0.045593577	25.45918367	chr11	1881848	1882104	257	*	island:3872	NA	NA	NA	hg38_cpg_islands	chr11_1882026	chr11_1882026
1442	chr11	2359201	2359201	1	+	0.000342633	0.061679565	27.34877735	chr11	2275703	2372992	97290	*	inter:2878	NA	NA	NA	hg38_cpg_inter	chr11_2359201	chr11_2359201
1443	chr11	2444211	2444211	1	-	0.000275226	0.052508375	-22.77419355	chr11	2443941	2444418	478	*	island:3901	NA	NA	NA	hg38_cpg_islands	chr11_2444211	chr11_2444211
1444	chr11	2732556	2732556	1	+	2.15E-05	0.007229577	-34.38256659	chr11	2704858	2787184	82327	*	inter:2885	NA	NA	NA	hg38_cpg_inter	chr11_2732556	chr11_2732556
1445	chr11	2732671	2732671	1	+	0.000302197	0.056239602	-30.47619048	chr11	2704858	2787184	82327	*	inter:2885	NA	NA	NA	hg38_cpg_inter	chr11_2732671	chr11_2732671
1446	chr11	2732672	2732672	1	-	2.01E-05	0.006848116	-33.33333333	chr11	2704858	2787184	82327	*	inter:2885	NA	NA	NA	hg38_cpg_inter	chr11_2732672	chr11_2732672
1447	chr11	2770478	2770478	1	-	0.000224833	0.044949233	34.90374873	chr11	2704858	2787184	82327	*	inter:2885	NA	NA	NA	hg38_cpg_inter	chr11_2770478	chr11_2770478
1448	chr11	2770490	2770490	1	-	4.12E-05	0.012134733	39.48320413	chr11	2704858	2787184	82327	*	inter:2885	NA	NA	NA	hg38_cpg_inter	chr11_2770490	chr11_2770490
1449	chr11	2802723	2802723	1	+	7.91E-05	0.020272611	44.80519481	chr11	2801152	2803214	2063	*	inter:2886	NA	NA	NA	hg38_cpg_inter	chr11_2802723	chr11_2802723
1450	chr11	2825802	2825802	1	+	6.91E-06	0.002863857	-42.94117647	chr11	2811655	2846133	34479	*	inter:2887	NA	NA	NA	hg38_cpg_inter	chr11_2825802	chr11_2825802
1451	chr11	2843650	2843650	1	+	0.00014332	0.032098114	20.58823529	chr11	2811655	2846133	34479	*	inter:2887	NA	NA	NA	hg38_cpg_inter	chr11_2843650	chr11_2843650
1452	chr11	2843816	2843816	1	-	1.35E-05	0.004947158	27.15123859	chr11	2811655	2846133	34479	*	inter:2887	NA	NA	NA	hg38_cpg_inter	chr11_2843816	chr11_2843816
1453	chr11	2843863	2843863	1	+	3.68E-05	0.011121884	23.61308677	chr11	2811655	2846133	34479	*	inter:2887	NA	NA	NA	hg38_cpg_inter	chr11_2843863	chr11_2843863
1454	chr11	2843864	2843864	1	-	1.13E-07	8.63E-05	42.73684211	chr11	2811655	2846133	34479	*	inter:2887	NA	NA	NA	hg38_cpg_inter	chr11_2843864	chr11_2843864
1455	chr11	2843975	2843975	1	-	1.08E-05	0.004131874	35.17948718	chr11	2811655	2846133	34479	*	inter:2887	NA	NA	NA	hg38_cpg_inter	chr11_2843975	chr11_2843975
1456	chr11	2862484	2862484	1	-	0.000105638	0.025351867	30.67765568	chr11	2861569	2862568	1000	-	promoter:97283	uc057xys.1	338653	KCNQ1-AS1	hg38_genes_promoters	chr11_2862484	chr11_2862484
1457	chr11	2869225	2869225	1	-	0.000107578	0.025715245	21.50234742	chr11	2869158	2870107	950	*	island:3914	NA	NA	NA	hg38_cpg_islands	chr11_2869225	chr11_2869225
1458	chr11	2869228	2869228	1	-	3.51E-05	0.010709183	22.8021978	chr11	2869158	2870107	950	*	island:3914	NA	NA	NA	hg38_cpg_islands	chr11_2869228	chr11_2869228
1459	chr11	3152927	3152927	1	+	0.00019377	0.040285842	48.95833333	chr11	3124648	3156343	31696	*	inter:2897	NA	NA	NA	hg38_cpg_inter	chr11_3152927	chr11_3152927
1460	chr11	3153752	3153752	1	+	1.43E-05	0.005194075	36.97368421	chr11	3124648	3156343	31696	*	inter:2897	NA	NA	NA	hg38_cpg_inter	chr11_3153752	chr11_3153752
1461	chr11	3153777	3153777	1	+	3.55E-07	0.00023297	54.08637874	chr11	3124648	3156343	31696	*	inter:2897	NA	NA	NA	hg38_cpg_inter	chr11_3153777	chr11_3153777
1462	chr11	3153778	3153778	1	-	0.000278479	0.052968311	45.08108108	chr11	3124648	3156343	31696	*	inter:2897	NA	NA	NA	hg38_cpg_inter	chr11_3153778	chr11_3153778
1463	chr11	3153784	3153784	1	+	4.65E-06	0.002068365	47.58497317	chr11	3124648	3156343	31696	*	inter:2897	NA	NA	NA	hg38_cpg_inter	chr11_3153784	chr11_3153784
1464	chr11	3153785	3153785	1	-	5.69E-05	0.015624454	50.35897436	chr11	3124648	3156343	31696	*	inter:2897	NA	NA	NA	hg38_cpg_inter	chr11_3153785	chr11_3153785
1465	chr11	3153803	3153803	1	-	2.13E-06	0.001078826	51.30952381	chr11	3124648	3156343	31696	*	inter:2897	NA	NA	NA	hg38_cpg_inter	chr11_3153803	chr11_3153803
1466	chr11	3421646	3421646	1	+	1.02E-07	7.95E-05	58.15602837	chr11	3384223	3464318	80096	*	intergenic:10980	NA	NA	NA	hg38_genes_intergenic	chr11_3421646	chr11_3421646
1467	chr11	3715178	3715178	1	-	0.00026339	0.050832196	-41.98717949	chr11	3714876	3715875	1000	-	promoter:97411	uc057ycz.1	NA	NA	hg38_genes_promoters	chr11_3715178	chr11_3715178
1468	chr11	3808935	3808935	1	-	1.17E-05	0.004419094	28.94736842	chr11	3802078	3836624	34547	*	inter:2909	NA	NA	NA	hg38_cpg_inter	chr11_3808935	chr11_3808935
1469	chr11	6622963	6622963	1	-	0.000160331	0.034899134	34.7826087	chr11	6621323	6624390	3068	-	exon:625519	uc001mem.3	8642	DCHS1	hg38_genes_exons	chr11_6622963	chr11_6622963
1470	chr11	6642973	6642973	1	+	0.000232032	0.046071325	33.08080808	chr11	6634849	6651264	16416	*	inter:2925	NA	NA	NA	hg38_cpg_inter	chr11_6642973	chr11_6642973
1471	chr11	7451686	7451686	1	+	0.000467183	0.077214842	31.84257603	chr11	7257005	7509322	252318	*	inter:2931	NA	NA	NA	hg38_cpg_inter	chr11_7451686	chr11_7451686
1472	chr11	8187617	8187617	1	+	2.84E-06	0.001368775	47.05882353	chr11	8178904	8224303	45400	*	intergenic:11040	NA	NA	NA	hg38_genes_intergenic	chr11_8187617	chr11_8187617
1473	chr11	8187622	8187622	1	+	3.10E-05	0.009695533	31.25	chr11	8178904	8224303	45400	*	intergenic:11040	NA	NA	NA	hg38_genes_intergenic	chr11_8187622	chr11_8187622
1474	chr11	8269444	8269444	1	-	1.39E-05	0.00505898	-44	chr11	8268717	8269716	1000	-	promoter:97692	uc001mgh.3	4004	LMO1	hg38_genes_promoters	chr11_8269444	chr11_8269444
1475	chr11	8368596	8368596	1	-	5.27E-09	5.82E-06	52.48868778	chr11	8273717	8391867	118151	*	intergenic:11041	NA	NA	NA	hg38_genes_intergenic	chr11_8368596	chr11_8368596
1476	chr11	8807554	8807554	1	+	0.000169841	0.036484842	43.48148148	chr11	8735003	8866524	131522	*	inter:2941	NA	NA	NA	hg38_cpg_inter	chr11_8807554	chr11_8807554
1477	chr11	8807613	8807613	1	+	0.000490105	0.079898543	37.86848073	chr11	8735003	8866524	131522	*	inter:2941	NA	NA	NA	hg38_cpg_inter	chr11_8807613	chr11_8807613
1478	chr11	9073942	9073942	1	+	0.000174405	0.037197911	35.73283859	chr11	9008769	9086913	78145	*	inter:2945	NA	NA	NA	hg38_cpg_inter	chr11_9073942	chr11_9073942
1479	chr11	9334894	9334894	1	+	0.000152703	0.033632267	48.39816934	chr11	9319781	9379621	59841	*	intergenic:11046	NA	NA	NA	hg38_genes_intergenic	chr11_9334894	chr11_9334894
1480	chr11	9392339	9392339	1	-	0.000230398	0.045801364	31.81818182	chr11	9389156	9456561	67406	*	inter:2950	NA	NA	NA	hg38_cpg_inter	chr11_9392339	chr11_9392339
1481	chr11	9395404	9395404	1	+	0.000390449	0.067821208	22.72727273	chr11	9389156	9456561	67406	*	inter:2950	NA	NA	NA	hg38_cpg_inter	chr11_9395404	chr11_9395404
1482	chr11	9530946	9530946	1	+	4.05E-05	0.011980124	41.42857143	chr11	9528525	9568680	40156	*	intergenic:11048	NA	NA	NA	hg38_genes_intergenic	chr11_9530946	chr11_9530946
1483	chr11	9754644	9754644	1	+	0.000156684	0.034283452	48.27586207	chr11	9754217	9756216	2000	*	shelf:6264	NA	NA	NA	hg38_cpg_shelves	chr11_9754644	chr11_9754644
1484	chr11	9927457	9927457	1	-	0.000654305	0.098642873	22.22222222	chr11	9762924	10289731	526808	*	inter:2955	NA	NA	NA	hg38_cpg_inter	chr11_9927457	chr11_9927457
1485	chr11	10439551	10439551	1	+	7.11E-07	0.000423803	51.88953488	chr11	10312285	10446452	134168	*	inter:2956	NA	NA	NA	hg38_cpg_inter	chr11_10439551	chr11_10439551
1486	chr11	10491138	10491138	1	+	1.98E-06	0.001014108	37.77777778	chr11	10455188	10536677	81490	*	inter:2957	NA	NA	NA	hg38_cpg_inter	chr11_10491138	chr11_10491138
1487	chr11	10491146	10491146	1	+	4.36E-05	0.012690981	39.54648526	chr11	10455188	10536677	81490	*	inter:2957	NA	NA	NA	hg38_cpg_inter	chr11_10491146	chr11_10491146
1488	chr11	10778803	10778803	1	+	7.70E-09	8.14E-06	41.86046512	chr11	10778679	10779743	1065	+	exon:591267	uc001mja.4	9646	CTR9	hg38_genes_exons	chr11_10778803	chr11_10778803
1489	chr11	10778821	10778821	1	+	2.30E-06	0.001152429	28.88888889	chr11	10778679	10779743	1065	+	exon:591267	uc001mja.4	9646	CTR9	hg38_genes_exons	chr11_10778821	chr11_10778821
1490	chr11	11463876	11463876	1	+	7.14E-08	5.84E-05	49.38063063	chr11	10935526	11616573	681048	*	inter:2962	NA	NA	NA	hg38_cpg_inter	chr11_11463876	chr11_11463876
1491	chr11	11463879	11463879	1	+	0.000565227	0.088556229	31.17647059	chr11	10935526	11616573	681048	*	inter:2962	NA	NA	NA	hg38_cpg_inter	chr11_11463879	chr11_11463879
1492	chr11	11463897	11463897	1	+	0.000134964	0.030707489	40.54487179	chr11	10935526	11616573	681048	*	inter:2962	NA	NA	NA	hg38_cpg_inter	chr11_11463897	chr11_11463897
1493	chr11	12676473	12676473	1	-	1.38E-05	0.005047454	32.35294118	chr11	12675435	12677434	2000	*	shore:7334	NA	NA	NA	hg38_cpg_shores	chr11_12676473	chr11_12676473
1494	chr11	12794724	12794724	1	-	1.03E-05	0.003976066	49.61389961	chr11	12679435	13004782	325348	*	inter:2968	NA	NA	NA	hg38_cpg_inter	chr11_12794724	chr11_12794724
1495	chr11	12824825	12824825	1	+	1.48E-05	0.005341796	-46.46348476	chr11	12679435	13004782	325348	*	inter:2968	NA	NA	NA	hg38_cpg_inter	chr11_12824825	chr11_12824825
1496	chr11	12983575	12983575	1	-	3.50E-06	0.001628518	41.88596491	chr11	12679435	13004782	325348	*	inter:2968	NA	NA	NA	hg38_cpg_inter	chr11_12983575	chr11_12983575
1497	chr11	13313376	13313376	1	-	0.000181797	0.038393483	24.44444444	chr11	13283047	13458725	175679	*	inter:2970	NA	NA	NA	hg38_cpg_inter	chr11_13313376	chr11_13313376
1498	chr11	15913081	15913081	1	+	3.19E-05	0.009925431	-43.14516129	chr11	15654369	15934308	279940	*	inter:2985	NA	NA	NA	hg38_cpg_inter	chr11_15913081	chr11_15913081
1499	chr11	15913088	15913088	1	+	9.69E-05	0.023770189	-41.58808933	chr11	15654369	15934308	279940	*	inter:2985	NA	NA	NA	hg38_cpg_inter	chr11_15913088	chr11_15913088
1500	chr11	15913091	15913091	1	+	4.28E-05	0.012506625	-42.97766749	chr11	15654369	15934308	279940	*	inter:2985	NA	NA	NA	hg38_cpg_inter	chr11_15913091	chr11_15913091
1501	chr11	15913098	15913098	1	+	0.000647183	0.097780553	-35.64102564	chr11	15654369	15934308	279940	*	inter:2985	NA	NA	NA	hg38_cpg_inter	chr11_15913098	chr11_15913098
1502	chr11	15913118	15913118	1	+	2.80E-07	0.00018915	-51.79487179	chr11	15654369	15934308	279940	*	inter:2985	NA	NA	NA	hg38_cpg_inter	chr11_15913118	chr11_15913118
1503	chr11	15913119	15913119	1	-	0.000249669	0.048763299	-33.45014336	chr11	15654369	15934308	279940	*	inter:2985	NA	NA	NA	hg38_cpg_inter	chr11_15913119	chr11_15913119
1504	chr11	15913173	15913173	1	-	0.000500293	0.081148217	-33.44470431	chr11	15654369	15934308	279940	*	inter:2985	NA	NA	NA	hg38_cpg_inter	chr11_15913173	chr11_15913173
1505	chr11	16748156	16748156	1	+	8.85E-06	0.003522172	37.81376518	chr11	16748114	16749113	1000	+	promoter:92119	uc057zkn.1	10944	C11orf58	hg38_genes_promoters	chr11_16748156	chr11_16748156
1506	chr11	17176096	17176096	1	+	4.12E-15	2.45E-11	83.0162086	chr11	17081960	17203463	121504	*	inter:2991	NA	NA	NA	hg38_cpg_inter	chr11_17176096	chr11_17176096
1507	chr11	17388745	17388745	1	-	0.000276621	0.052686932	38.23138298	chr11	17388660	17389659	1000	-	promoter:98105	uc001mna.4	3767	KCNJ11	hg38_genes_promoters	chr11_17388745	chr11_17388745
1508	chr11	17553405	17553405	1	-	2.16E-05	0.007249636	-44.70899471	chr11	17548506	17691719	143214	*	inter:2997	NA	NA	NA	hg38_cpg_inter	chr11_17553405	chr11_17553405
1509	chr11	17553457	17553457	1	-	5.76E-05	0.015758412	-46.08013937	chr11	17548506	17691719	143214	*	inter:2997	NA	NA	NA	hg38_cpg_inter	chr11_17553457	chr11_17553457
1510	chr11	17764691	17764691	1	+	2.93E-05	0.009270847	51.3546798	chr11	17740740	17767728	26989	*	inter:3000	NA	NA	NA	hg38_cpg_inter	chr11_17764691	chr11_17764691
1511	chr11	18252541	18252541	1	+	0.000196969	0.040809122	33.76068376	chr11	18213360	18318077	104718	*	inter:3007	NA	NA	NA	hg38_cpg_inter	chr11_18252541	chr11_18252541
1512	chr11	19631690	19631690	1	+	4.11E-05	0.012112834	36.63101604	chr11	19350688	19708389	357702	*	inter:3019	NA	NA	NA	hg38_cpg_inter	chr11_19631690	chr11_19631690
1513	chr11	19778012	19778012	1	+	2.49E-05	0.008154176	38.10086682	chr11	19777404	19779403	2000	*	shore:7455	NA	NA	NA	hg38_cpg_shores	chr11_19778012	chr11_19778012
1514	chr11	19778104	19778104	1	-	8.03E-06	0.003247921	29.92722862	chr11	19777404	19779403	2000	*	shore:7455	NA	NA	NA	hg38_cpg_shores	chr11_19778104	chr11_19778104
1515	chr11	19789956	19789956	1	+	0.0001604	0.034904881	48.99665552	chr11	19781404	20152061	370658	*	inter:3021	NA	NA	NA	hg38_cpg_inter	chr11_19789956	chr11_19789956
1516	chr11	19925127	19925127	1	+	0.000662607	0.09959833	42.19114219	chr11	19781404	20152061	370658	*	inter:3021	NA	NA	NA	hg38_cpg_inter	chr11_19925127	chr11_19925127
1517	chr11	19925174	19925174	1	+	0.000473637	0.077889074	35.13824885	chr11	19781404	20152061	370658	*	inter:3021	NA	NA	NA	hg38_cpg_inter	chr11_19925174	chr11_19925174
1518	chr11	19925175	19925175	1	-	8.88E-06	0.003532264	36.91993881	chr11	19781404	20152061	370658	*	inter:3021	NA	NA	NA	hg38_cpg_inter	chr11_19925175	chr11_19925175
1519	chr11	20014012	20014012	1	-	8.46E-06	0.003390709	47.22222222	chr11	19781404	20152061	370658	*	inter:3021	NA	NA	NA	hg38_cpg_inter	chr11_20014012	chr11_20014012
1520	chr11	20157409	20157409	1	-	0.000574865	0.089671688	22.22222222	chr11	20157279	20159653	2375	*	shore:7457	NA	NA	NA	hg38_cpg_shores	chr11_20157409	chr11_20157409
1521	chr11	21810915	21810915	1	+	2.04E-05	0.006930374	54.63768116	chr11	21575682	22108447	532766	*	intergenic:11123	NA	NA	NA	hg38_genes_intergenic	chr11_21810915	chr11_21810915
1522	chr11	21811016	21811016	1	+	1.85E-05	0.006402123	57.14285714	chr11	21575682	22108447	532766	*	intergenic:11123	NA	NA	NA	hg38_genes_intergenic	chr11_21811016	chr11_21811016
1523	chr11	28167010	28167010	1	-	8.49E-05	0.021376924	35	chr11	28114675	30012124	1897450	*	inter:3042	NA	NA	NA	hg38_cpg_inter	chr11_28167010	chr11_28167010
1524	chr11	31649717	31649717	1	+	5.83E-05	0.015930026	37.03703704	chr11	31513955	31794511	280557	*	inter:3047	NA	NA	NA	hg38_cpg_inter	chr11_31649717	chr11_31649717
1525	chr11	32092280	32092280	1	+	0.000100987	0.02455049	27.97619048	chr11	32091732	32093731	2000	*	shore:7535	NA	NA	NA	hg38_cpg_shores	chr11_32092280	chr11_32092280
1526	chr11	32092359	32092359	1	-	0.000160393	0.034904881	39.4054878	chr11	32091732	32093731	2000	*	shore:7535	NA	NA	NA	hg38_cpg_shores	chr11_32092359	chr11_32092359
1527	chr11	32092383	32092383	1	+	2.23E-06	0.001118494	47.85373609	chr11	32091732	32093731	2000	*	shore:7535	NA	NA	NA	hg38_cpg_shores	chr11_32092383	chr11_32092383
1528	chr11	32092395	32092395	1	+	4.62E-06	0.002056936	39.83274648	chr11	32091732	32093731	2000	*	shore:7535	NA	NA	NA	hg38_cpg_shores	chr11_32092395	chr11_32092395
1529	chr11	32092415	32092415	1	+	4.90E-06	0.002155841	36.39964789	chr11	32091732	32093731	2000	*	shore:7535	NA	NA	NA	hg38_cpg_shores	chr11_32092415	chr11_32092415
1530	chr11	32093893	32093893	1	+	0.000311782	0.057549757	31.75230567	chr11	32093732	32095731	2000	*	shelf:6460	NA	NA	NA	hg38_cpg_shelves	chr11_32093893	chr11_32093893
1531	chr11	33252382	33252382	1	-	6.50E-14	2.64E-10	76.82539683	chr11	33165719	33253110	87392	*	inter:3058	NA	NA	NA	hg38_cpg_inter	chr11_33252382	chr11_33252382
1532	chr11	33252408	33252408	1	-	4.05E-05	0.011978223	44.52214452	chr11	33165719	33253110	87392	*	inter:3058	NA	NA	NA	hg38_cpg_inter	chr11_33252408	chr11_33252408
1533	chr11	33252421	33252421	1	-	2.14E-15	1.43E-11	83.08823529	chr11	33165719	33253110	87392	*	inter:3058	NA	NA	NA	hg38_cpg_inter	chr11_33252421	chr11_33252421
1534	chr11	33697250	33697250	1	+	0.000263235	0.050813985	-39.58724203	chr11	33696167	33698166	2000	*	shelf:6483	NA	NA	NA	hg38_cpg_shelves	chr11_33697250	chr11_33697250
1535	chr11	33697332	33697332	1	-	2.10E-05	0.007088762	-34.39470366	chr11	33696702	33697701	1000	-	promoter:98456	uc058afk.1	NA	NA	hg38_genes_promoters	chr11_33697332	chr11_33697332
1536	chr11	33852539	33852539	1	+	4.88E-06	0.002151865	57.08108108	chr11	33827096	33855671	28576	*	intergenic:11178	NA	NA	NA	hg38_genes_intergenic	chr11_33852539	chr11_33852539
1537	chr11	33852657	33852657	1	-	0.000153784	0.03381705	33.25396825	chr11	33827096	33855671	28576	*	intergenic:11178	NA	NA	NA	hg38_genes_intergenic	chr11_33852657	chr11_33852657
1538	chr11	34256532	34256532	1	-	0.00034052	0.061352083	-35.71428571	chr11	34178710	34352681	173972	*	inter:3069	NA	NA	NA	hg38_cpg_inter	chr11_34256532	chr11_34256532
1539	chr11	34472490	34472490	1	+	4.57E-07	0.000290415	41.93548387	chr11	34472063	34478792	6730	*	intergenic:11182	NA	NA	NA	hg38_genes_intergenic	chr11_34472490	chr11_34472490
1540	chr11	34685414	34685414	1	+	0.000295726	0.055355512	34.09854423	chr11	34661058	34853093	192036	*	intergenic:11186	NA	NA	NA	hg38_genes_intergenic	chr11_34685414	chr11_34685414
1541	chr11	34685415	34685415	1	-	0.000306413	0.05679057	39.52380952	chr11	34661058	34853093	192036	*	intergenic:11186	NA	NA	NA	hg38_genes_intergenic	chr11_34685415	chr11_34685415
1542	chr11	34685488	34685488	1	-	2.10E-07	0.000148037	52.08333333	chr11	34661058	34853093	192036	*	intergenic:11186	NA	NA	NA	hg38_genes_intergenic	chr11_34685488	chr11_34685488
1543	chr11	34685505	34685505	1	-	9.15E-05	0.022648697	38.21428571	chr11	34661058	34853093	192036	*	intergenic:11186	NA	NA	NA	hg38_genes_intergenic	chr11_34685505	chr11_34685505
1544	chr11	34867018	34867018	1	+	1.66E-06	0.000874724	44.44444444	chr11	34443311	34911780	468470	*	inter:3071	NA	NA	NA	hg38_cpg_inter	chr11_34867018	chr11_34867018
1545	chr11	34867036	34867036	1	+	5.26E-05	0.014699548	33.33333333	chr11	34443311	34911780	468470	*	inter:3071	NA	NA	NA	hg38_cpg_inter	chr11_34867036	chr11_34867036
1546	chr11	35459122	35459122	1	+	0.000370228	0.065253093	42.32258065	chr11	35424336	35614080	189745	*	inter:3074	NA	NA	NA	hg38_cpg_inter	chr11_35459122	chr11_35459122
1547	chr11	35943514	35943514	1	+	0.000557077	0.087607674	24.59677419	chr11	35942981	35943980	1000	+	promoter:92604	uc010rey.2	143458	LDLRAD3	hg38_genes_promoters	chr11_35943514	chr11_35943514
1548	chr11	35943567	35943567	1	-	3.60E-06	0.001670049	35.06493506	chr11	35942066	35944065	2000	*	shore:7594	NA	NA	NA	hg38_cpg_shores	chr11_35943567	chr11_35943567
1549	chr11	35944715	35944715	1	+	0.000510476	0.082313317	23.88598956	chr11	35944066	35944904	839	*	island:4157	NA	NA	NA	hg38_cpg_islands	chr11_35944715	chr11_35944715
1550	chr11	36121098	36121098	1	+	2.10E-12	5.70E-09	75.6097561	chr11	35948905	36372402	423498	*	inter:3077	NA	NA	NA	hg38_cpg_inter	chr11_36121098	chr11_36121098
1551	chr11	36121134	36121134	1	+	1.54E-07	0.00011292	56.96969697	chr11	35948905	36372402	423498	*	inter:3077	NA	NA	NA	hg38_cpg_inter	chr11_36121134	chr11_36121134
1552	chr11	36123935	36123935	1	-	6.71E-06	0.002793955	54.45402299	chr11	35948905	36372402	423498	*	inter:3077	NA	NA	NA	hg38_cpg_inter	chr11_36123935	chr11_36123935
1553	chr11	36123951	36123951	1	-	3.82E-06	0.00175369	55.83333333	chr11	35948905	36372402	423498	*	inter:3077	NA	NA	NA	hg38_cpg_inter	chr11_36123951	chr11_36123951
1554	chr11	36123961	36123961	1	-	8.12E-09	8.54E-06	69.23076923	chr11	35948905	36372402	423498	*	inter:3077	NA	NA	NA	hg38_cpg_inter	chr11_36123961	chr11_36123961
1555	chr11	36126710	36126710	1	-	5.67E-05	0.015575485	37.3294347	chr11	35948905	36372402	423498	*	inter:3077	NA	NA	NA	hg38_cpg_inter	chr11_36126710	chr11_36126710
1556	chr11	36192736	36192736	1	+	1.70E-09	2.15E-06	48.71794872	chr11	35948905	36372402	423498	*	inter:3077	NA	NA	NA	hg38_cpg_inter	chr11_36192736	chr11_36192736
1557	chr11	36402778	36402778	1	+	0.000258623	0.050095223	-26.02693603	chr11	36381849	36505616	123768	*	inter:3078	NA	NA	NA	hg38_cpg_inter	chr11_36402778	chr11_36402778
1558	chr11	36411729	36411729	1	-	4.85E-06	0.002141567	49.84365228	chr11	36381849	36505616	123768	*	inter:3078	NA	NA	NA	hg38_cpg_inter	chr11_36411729	chr11_36411729
1559	chr11	38072066	38072066	1	-	0.000454431	0.075675264	-33.45705196	chr11	38019142	38493994	474853	*	intergenic:11202	NA	NA	NA	hg38_genes_intergenic	chr11_38072066	chr11_38072066
1560	chr11	43518834	43518834	1	-	1.24E-05	0.004612447	37.75743707	chr11	43494934	43551435	56502	*	intergenic:11213	NA	NA	NA	hg38_genes_intergenic	chr11_43518834	chr11_43518834
1561	chr11	44531555	44531555	1	+	7.34E-05	0.019093972	50.45248869	chr11	44470430	44559426	88997	*	intergenic:11219	NA	NA	NA	hg38_genes_intergenic	chr11_44531555	chr11_44531555
1562	chr11	44531556	44531556	1	-	1.51E-07	0.00011133	52.50626566	chr11	44470430	44559426	88997	*	intergenic:11219	NA	NA	NA	hg38_genes_intergenic	chr11_44531556	chr11_44531556
1563	chr11	44621282	44621282	1	-	3.60E-05	0.010922963	25.71428571	chr11	44620364	44694862	74499	*	intergenic:11220	NA	NA	NA	hg38_genes_intergenic	chr11_44621282	chr11_44621282
1564	chr11	44632963	44632963	1	-	0.000383751	0.067005669	26.66666667	chr11	44620364	44694862	74499	*	intergenic:11220	NA	NA	NA	hg38_genes_intergenic	chr11_44632963	chr11_44632963
1565	chr11	44639826	44639826	1	+	4.52E-09	5.12E-06	56.38820639	chr11	44620364	44694862	74499	*	intergenic:11220	NA	NA	NA	hg38_genes_intergenic	chr11_44639826	chr11_44639826
1566	chr11	44639881	44639881	1	+	3.21E-06	0.001518177	40.15444015	chr11	44620364	44694862	74499	*	intergenic:11220	NA	NA	NA	hg38_genes_intergenic	chr11_44639881	chr11_44639881
1567	chr11	44639909	44639909	1	+	2.88E-05	0.009128266	40.0462963	chr11	44620364	44694862	74499	*	intergenic:11220	NA	NA	NA	hg38_genes_intergenic	chr11_44639909	chr11_44639909
1568	chr11	44692718	44692718	1	+	0.000317298	0.058297941	34.38956198	chr11	44620364	44694862	74499	*	intergenic:11220	NA	NA	NA	hg38_genes_intergenic	chr11_44692718	chr11_44692718
1569	chr11	44777486	44777486	1	-	3.02E-09	3.56E-06	57.72058824	chr11	44732212	44945496	213285	*	inter:3093	NA	NA	NA	hg38_cpg_inter	chr11_44777486	chr11_44777486
1570	chr11	44784753	44784753	1	+	5.83E-10	8.35E-07	71.72538392	chr11	44732212	44945496	213285	*	inter:3093	NA	NA	NA	hg38_cpg_inter	chr11_44784753	chr11_44784753
1571	chr11	44784814	44784814	1	-	1.72E-11	3.56E-08	75.07598784	chr11	44732212	44945496	213285	*	inter:3093	NA	NA	NA	hg38_cpg_inter	chr11_44784814	chr11_44784814
1572	chr11	44868692	44868692	1	+	0.00024258	0.047735337	44.92900609	chr11	44732212	44945496	213285	*	inter:3093	NA	NA	NA	hg38_cpg_inter	chr11_44868692	chr11_44868692
1573	chr11	44878380	44878380	1	-	0.000275332	0.052519035	44.23076923	chr11	44732212	44945496	213285	*	inter:3093	NA	NA	NA	hg38_cpg_inter	chr11_44878380	chr11_44878380
1574	chr11	44939295	44939295	1	-	0.000163479	0.035404648	37.51115076	chr11	44938336	44939335	1000	-	promoter:98611	uc058asg.1	9537	TP53I11	hg38_genes_promoters	chr11_44939295	chr11_44939295
1575	chr11	45161643	45161643	1	-	9.62E-05	0.023615603	39.57219251	chr11	45151551	45176231	24681	*	inter:3095	NA	NA	NA	hg38_cpg_inter	chr11_45161643	chr11_45161643
1576	chr11	45177671	45177671	1	+	0.00016098	0.035003726	47.56756757	chr11	45176232	45178231	2000	*	shelf:6553	NA	NA	NA	hg38_cpg_shelves	chr11_45177671	chr11_45177671
1577	chr11	45922126	45922126	1	+	5.52E-06	0.002377052	-50	chr11	45921692	45922691	1000	+	promoter:92832	uc001nbx.1	120071	LARGE2	hg38_genes_promoters	chr11_45922126	chr11_45922126
1578	chr11	45926233	45926233	1	+	0.000262585	0.050723619	28.98954704	chr11	45925363	45926362	1000	+	promoter:92837	uc058aun.1	120071	LARGE2	hg38_genes_promoters	chr11_45926233	chr11_45926233
1579	chr11	45926738	45926738	1	-	0.000369771	0.065197244	29.16666667	chr11	45925223	45927222	2000	*	shelf:6572	NA	NA	NA	hg38_cpg_shelves	chr11_45926738	chr11_45926738
1580	chr11	46116685	46116685	1	+	2.35E-11	4.68E-08	80	chr11	46116578	46116726	149	+	exon:596642	uc058avj.1	NA	NA	hg38_genes_exons	chr11_46116685	chr11_46116685
1581	chr11	46116689	46116689	1	+	4.78E-08	4.09E-05	56.66666667	chr11	46116578	46116726	149	+	exon:596642	uc058avj.1	NA	NA	hg38_genes_exons	chr11_46116689	chr11_46116689
1582	chr11	46295301	46295301	1	+	0.000203043	0.041716331	33.93939394	chr11	46295126	46295333	208	+	exon:596666	uc058avq.1	90993	CREB3L1	hg38_genes_exons	chr11_46295301	chr11_46295301
1583	chr11	46675049	46675049	1	+	2.31E-09	2.81E-06	72.97619048	chr11	46674819	46677079	2261	*	intergenic:11243	NA	NA	NA	hg38_genes_intergenic	chr11_46675049	chr11_46675049
1584	chr11	46675050	46675050	1	-	0.000219454	0.044160915	40.19607843	chr11	46674819	46677079	2261	*	intergenic:11243	NA	NA	NA	hg38_genes_intergenic	chr11_46675050	chr11_46675050
1585	chr11	46710883	46710883	1	+	4.91E-05	0.013962379	-26.31578947	chr11	46705913	46714179	8267	*	intergenic:11244	NA	NA	NA	hg38_genes_intergenic	chr11_46710883	chr11_46710883
1586	chr11	46710884	46710884	1	-	9.53E-05	0.023432856	-28.57142857	chr11	46705913	46714179	8267	*	intergenic:11244	NA	NA	NA	hg38_genes_intergenic	chr11_46710884	chr11_46710884
1587	chr11	47394891	47394891	1	+	3.32E-05	0.01025974	-37.7140975	chr11	47394806	47395047	242	*	island:4226	NA	NA	NA	hg38_cpg_islands	chr11_47394891	chr11_47394891
1588	chr11	47638406	47638406	1	-	1.70E-12	4.73E-09	83.01886792	chr11	47638025	47640024	2000	*	shelf:6633	NA	NA	NA	hg38_cpg_shelves	chr11_47638406	chr11_47638406
1589	chr11	47853226	47853226	1	+	3.00E-06	0.001432722	46.15384615	chr11	47852805	47976051	123247	*	inter:3137	NA	NA	NA	hg38_cpg_inter	chr11_47853226	chr11_47853226
1590	chr11	48013401	48013401	1	+	6.12E-05	0.016539043	-30.69124424	chr11	47985619	48876144	890526	*	inter:3138	NA	NA	NA	hg38_cpg_inter	chr11_48013401	chr11_48013401
1591	chr11	48018333	48018333	1	+	7.20E-10	1.00E-06	48.13186813	chr11	47985619	48876144	890526	*	inter:3138	NA	NA	NA	hg38_cpg_inter	chr11_48018333	chr11_48018333
1592	chr11	55274458	55274458	1	+	0.000546007	0.086412895	35.29411765	chr11	55271120	55338200	67081	*	intergenic:11276	NA	NA	NA	hg38_genes_intergenic	chr11_55274458	chr11_55274458
1593	chr11	57857902	57857902	1	+	0.000133112	0.030393532	38.0952381	chr11	57819547	58018880	199334	*	intergenic:11343	NA	NA	NA	hg38_genes_intergenic	chr11_57857902	chr11_57857902
1594	chr11	59564803	59564803	1	+	1.92E-06	0.000987011	53.41463415	chr11	59563035	59565034	2000	*	shelf:6717	NA	NA	NA	hg38_cpg_shelves	chr11_59564803	chr11_59564803
1595	chr11	59565311	59565311	1	+	6.40E-09	6.92E-06	61.78294574	chr11	59565035	59611438	46404	*	inter:3175	NA	NA	NA	hg38_cpg_inter	chr11_59565311	chr11_59565311
1596	chr11	59565325	59565325	1	+	2.44E-05	0.00799412	48.84792627	chr11	59565035	59611438	46404	*	inter:3175	NA	NA	NA	hg38_cpg_inter	chr11_59565325	chr11_59565325
1597	chr11	60100225	60100225	1	+	9.61E-05	0.023597531	40.72249589	chr11	60098467	60159686	61220	*	intergenic:11380	NA	NA	NA	hg38_genes_intergenic	chr11_60100225	chr11_60100225
1598	chr11	60840788	60840788	1	-	3.68E-05	0.01112425	46.19047619	chr11	60839919	60841918	2000	*	shore:7846	NA	NA	NA	hg38_cpg_shores	chr11_60840788	chr11_60840788
1599	chr11	60986251	60986251	1	+	0.000434654	0.073190292	37.27272727	chr11	60955522	61003563	48042	*	inter:3189	NA	NA	NA	hg38_cpg_inter	chr11_60986251	chr11_60986251
1600	chr11	61131500	61131500	1	-	1.41E-09	1.83E-06	52.94117647	chr11	61130256	61132539	2284	-	exon:634526	uc001nqv.2	55048	VPS37C	hg38_genes_exons	chr11_61131500	chr11_61131500
1601	chr11	61131549	61131549	1	-	3.68E-14	1.59E-10	75.33653846	chr11	61130256	61132539	2284	-	exon:634526	uc001nqv.2	55048	VPS37C	hg38_genes_exons	chr11_61131549	chr11_61131549
1602	chr11	61507528	61507528	1	+	0.000154424	0.03391322	-43.2748538	chr11	61506353	61508352	2000	*	shore:7878	NA	NA	NA	hg38_cpg_shores	chr11_61507528	chr11_61507528
1603	chr11	61684040	61684040	1	+	4.32E-05	0.012604103	32.80955374	chr11	61682802	61684801	2000	*	shelf:6773	NA	NA	NA	hg38_cpg_shelves	chr11_61684040	chr11_61684040
1604	chr11	61777661	61777661	1	-	5.26E-05	0.014699548	43.82978723	chr11	61777255	61778091	837	*	island:4320	NA	NA	NA	hg38_cpg_islands	chr11_61777661	chr11_61777661
1605	chr11	61777948	61777948	1	+	0.000264323	0.050965097	41.04104104	chr11	61777829	61778828	1000	+	promoter:93551	uc058cdy.1	745	MYRF	hg38_genes_promoters	chr11_61777948	chr11_61777948
1606	chr11	61888299	61888299	1	+	1.14E-06	0.00063883	-54.52961672	chr11	61887097	61889096	2000	*	shelf:6788	NA	NA	NA	hg38_cpg_shelves	chr11_61888299	chr11_61888299
1607	chr11	62444073	62444073	1	-	0.000128101	0.0295232	-36.33633634	chr11	62442517	62444516	2000	*	shore:7918	NA	NA	NA	hg38_cpg_shores	chr11_62444073	chr11_62444073
1608	chr11	62479938	62479938	1	+	6.40E-13	1.98E-09	70.7002457	chr11	62448725	62541809	93085	*	inter:3216	NA	NA	NA	hg38_cpg_inter	chr11_62479938	chr11_62479938
1609	chr11	62647262	62647262	1	-	0.000548579	0.086724879	34.48275862	chr11	62646603	62647602	1000	-	promoter:99373	uc058cjo.1	23193	GANAB	hg38_genes_promoters	chr11_62647262	chr11_62647262
1610	chr11	63762030	63762030	1	-	0.000612537	0.093971343	31.17386489	chr11	63759892	63763869	3978	-	exon:637262	uc010rmv.3	65998	C11orf95	hg38_genes_exons	chr11_63762030	chr11_63762030
1611	chr11	63762034	63762034	1	+	0.000239531	0.047235271	38.63636364	chr11	63760416	63762415	2000	*	shore:7980	NA	NA	NA	hg38_cpg_shores	chr11_63762034	chr11_63762034
1612	chr11	63762048	63762048	1	+	0.000572787	0.089459151	36.22739018	chr11	63760416	63762415	2000	*	shore:7980	NA	NA	NA	hg38_cpg_shores	chr11_63762048	chr11_63762048
1613	chr11	63762586	63762586	1	+	0.000263917	0.05089873	25.58139535	chr11	63762416	63764418	2003	*	island:4364	NA	NA	NA	hg38_cpg_islands	chr11_63762586	chr11_63762586
1614	chr11	63762688	63762688	1	-	0.00020182	0.041546539	38.0952381	chr11	63759892	63763869	3978	-	exon:637262	uc010rmv.3	65998	C11orf95	hg38_genes_exons	chr11_63762688	chr11_63762688
1615	chr11	63869904	63869904	1	-	9.11E-05	0.022561806	42.78787879	chr11	63844003	63904846	60844	*	inter:3242	NA	NA	NA	hg38_cpg_inter	chr11_63869904	chr11_63869904
1616	chr11	63916170	63916170	1	+	7.67E-05	0.019795442	49.00731452	chr11	63914271	63916270	2000	*	shore:7991	NA	NA	NA	hg38_cpg_shores	chr11_63916170	chr11_63916170
1617	chr11	64006439	64006439	1	-	2.11E-08	1.99E-05	64.77832512	chr11	64005874	64007873	2000	*	shore:8002	NA	NA	NA	hg38_cpg_shores	chr11_64006439	chr11_64006439
1618	chr11	64006450	64006450	1	+	0.00019695	0.040809122	34.53703704	chr11	64005874	64007873	2000	*	shore:8002	NA	NA	NA	hg38_cpg_shores	chr11_64006450	chr11_64006450
1619	chr11	64006451	64006451	1	-	3.98E-07	0.000257254	58.12807882	chr11	64005874	64007873	2000	*	shore:8002	NA	NA	NA	hg38_cpg_shores	chr11_64006451	chr11_64006451
1620	chr11	64006470	64006470	1	+	1.88E-09	2.36E-06	58.46560847	chr11	64005874	64007873	2000	*	shore:8002	NA	NA	NA	hg38_cpg_shores	chr11_64006470	chr11_64006470
1621	chr11	64006503	64006503	1	+	4.98E-06	0.002188907	45.76757532	chr11	64005874	64007873	2000	*	shore:8002	NA	NA	NA	hg38_cpg_shores	chr11_64006503	chr11_64006503
1622	chr11	64006566	64006566	1	-	7.50E-07	0.000443231	48.77589454	chr11	64005874	64007873	2000	*	shore:8002	NA	NA	NA	hg38_cpg_shores	chr11_64006566	chr11_64006566
1623	chr11	64006601	64006601	1	-	2.47E-05	0.008080771	30.58035714	chr11	64005874	64007873	2000	*	shore:8002	NA	NA	NA	hg38_cpg_shores	chr11_64006601	chr11_64006601
1624	chr11	64006633	64006633	1	-	2.40E-07	0.00016603	42.83154122	chr11	64005874	64007873	2000	*	shore:8002	NA	NA	NA	hg38_cpg_shores	chr11_64006633	chr11_64006633
1625	chr11	64086308	64086308	1	-	7.63E-05	0.019717042	44.33497537	chr11	64085611	64087610	2000	*	shore:8007	NA	NA	NA	hg38_cpg_shores	chr11_64086308	chr11_64086308
1626	chr11	64090456	64090456	1	+	0.000214587	0.043505733	34.33283358	chr11	64089611	64112382	22772	*	inter:3249	NA	NA	NA	hg38_cpg_inter	chr11_64090456	chr11_64090456
1627	chr11	64101566	64101566	1	+	9.38E-06	0.003683181	43.33333333	chr11	64089611	64112382	22772	*	inter:3249	NA	NA	NA	hg38_cpg_inter	chr11_64101566	chr11_64101566
1628	chr11	64122326	64122326	1	+	1.45E-14	7.09E-11	63.88888889	chr11	64122129	64124128	2000	*	shelf:6878	NA	NA	NA	hg38_cpg_shelves	chr11_64122326	chr11_64122326
1629	chr11	64122370	64122370	1	+	1.49E-11	3.15E-08	62.4828218	chr11	64122129	64124128	2000	*	shelf:6878	NA	NA	NA	hg38_cpg_shelves	chr11_64122370	chr11_64122370
1630	chr11	64122462	64122462	1	-	7.92E-07	0.000464001	46	chr11	64122129	64124128	2000	*	shelf:6878	NA	NA	NA	hg38_cpg_shelves	chr11_64122462	chr11_64122462
1631	chr11	64122496	64122496	1	-	6.95E-10	9.72E-07	57.14285714	chr11	64122129	64124128	2000	*	shelf:6878	NA	NA	NA	hg38_cpg_shelves	chr11_64122496	chr11_64122496
1632	chr11	64297321	64297321	1	-	0.000297692	0.055655016	29.01234568	chr11	64297285	64299284	2000	*	shore:8039	NA	NA	NA	hg38_cpg_shores	chr11_64297321	chr11_64297321
1633	chr11	64396500	64396500	1	-	0.000620704	0.094850362	31.81818182	chr11	64395832	64396831	1000	-	promoter:99638	uc058cxr.1	NA	NA	hg38_genes_promoters	chr11_64396500	chr11_64396500
1634	chr11	64660869	64660869	1	-	0.000255361	0.049602948	23.25581395	chr11	64660753	64661139	387	-	exon:637497	uc058cyb.1	9379	NRXN2	hg38_genes_exons	chr11_64660869	chr11_64660869
1635	chr11	64726335	64726335	1	+	1.47E-06	0.000789356	58.66935484	chr11	64725675	64727674	2000	*	shelf:6917	NA	NA	NA	hg38_cpg_shelves	chr11_64726335	chr11_64726335
1636	chr11	64726389	64726389	1	-	0.000182539	0.038486339	38.48484848	chr11	64725675	64727674	2000	*	shelf:6917	NA	NA	NA	hg38_cpg_shelves	chr11_64726389	chr11_64726389
1637	chr11	64863918	64863918	1	+	6.34E-06	0.002660744	58.87096774	chr11	64858775	64873956	15182	*	inter:3274	NA	NA	NA	hg38_cpg_inter	chr11_64863918	chr11_64863918
1638	chr11	64864387	64864387	1	+	2.91E-07	0.000195986	55.38461538	chr11	64858775	64873956	15182	*	inter:3274	NA	NA	NA	hg38_cpg_inter	chr11_64864387	chr11_64864387
1639	chr11	64864446	64864446	1	+	9.95E-05	0.024261251	41.28205128	chr11	64858775	64873956	15182	*	inter:3274	NA	NA	NA	hg38_cpg_inter	chr11_64864446	chr11_64864446
1640	chr11	64874457	64874457	1	+	4.31E-06	0.001940881	-33.23092678	chr11	64873957	64875956	2000	*	shelf:6933	NA	NA	NA	hg38_cpg_shelves	chr11_64874457	chr11_64874457
1641	chr11	64874466	64874466	1	+	1.05E-07	8.13E-05	-37.80834915	chr11	64873957	64875956	2000	*	shelf:6933	NA	NA	NA	hg38_cpg_shelves	chr11_64874466	chr11_64874466
1642	chr11	64926747	64926747	1	+	0.000174773	0.037262158	33.10845874	chr11	64926734	64927733	1000	+	promoter:93912	uc058dbq.1	5526	PPP2R5B	hg38_genes_promoters	chr11_64926747	chr11_64926747
1643	chr11	64954284	64954284	1	+	5.20E-08	4.39E-05	36.66666667	chr11	64929025	64967537	38513	*	inter:3277	NA	NA	NA	hg38_cpg_inter	chr11_64954284	chr11_64954284
1644	chr11	64954310	64954310	1	+	7.98E-16	6.30E-12	72.76497696	chr11	64929025	64967537	38513	*	inter:3277	NA	NA	NA	hg38_cpg_inter	chr11_64954310	chr11_64954310
1645	chr11	64954394	64954394	1	-	5.12E-07	0.0003191	40	chr11	64954043	64954802	760	-	exon:638540	uc001occ.2	283129	MAJIN	hg38_genes_exons	chr11_64954394	chr11_64954394
1646	chr11	64954459	64954459	1	-	5.20E-07	0.000323462	56.96480938	chr11	64954043	64954802	760	-	exon:638540	uc001occ.2	283129	MAJIN	hg38_genes_exons	chr11_64954459	chr11_64954459
1647	chr11	65028545	65028545	1	+	0.000366249	0.064745377	28.26340326	chr11	65027891	65029890	2000	*	shore:8100	NA	NA	NA	hg38_cpg_shores	chr11_65028545	chr11_65028545
1648	chr11	65116757	65116757	1	+	0.000417089	0.07110438	39.04761905	chr11	65116157	65117156	1000	+	promoter:93991	uc058dfz.1	NA	NA	hg38_genes_promoters	chr11_65116757	chr11_65116757
1649	chr11	65116780	65116780	1	-	4.53E-08	3.90E-05	63.32429991	chr11	65116403	65117708	1306	-	exon:638845	uc001ocw.4	741	ZNHIT2	hg38_genes_exons	chr11_65116780	chr11_65116780
1650	chr11	65378459	65378459	1	+	0.000613107	0.094007066	31.55270655	chr11	65359242	65382254	23013	*	inter:3292	NA	NA	NA	hg38_cpg_inter	chr11_65378459	chr11_65378459
1651	chr11	65391028	65391028	1	-	0.000116169	0.027303582	-24.22360248	chr11	65389136	65391135	2000	*	shelf:6972	NA	NA	NA	hg38_cpg_shelves	chr11_65391028	chr11_65391028
1652	chr11	65557680	65557680	1	+	0.000452775	0.075467052	25.65982405	chr11	65554353	65557930	3578	*	shore:8153	NA	NA	NA	hg38_cpg_shores	chr11_65557680	chr11_65557680
1653	chr11	65719580	65719580	1	-	1.35E-05	0.004935847	44.44444444	chr11	65717673	65719809	2137	-	exon:639626	uc001ofn.4	84153	RNASEH2C	hg38_genes_exons	chr11_65719580	chr11_65719580
1654	chr11	65830224	65830224	1	+	3.21E-15	1.97E-11	71.62698413	chr11	65829293	65831292	2000	*	shelf:7010	NA	NA	NA	hg38_cpg_shelves	chr11_65830224	chr11_65830224
1655	chr11	65830302	65830302	1	-	2.81E-06	0.001356286	44.25349087	chr11	65829293	65831292	2000	*	shelf:7010	NA	NA	NA	hg38_cpg_shelves	chr11_65830302	chr11_65830302
1656	chr11	66337124	66337124	1	-	0.000274305	0.052394912	26.49753347	chr11	66336530	66337529	1000	-	promoter:100041	uc001ohn.2	9610	RIN1	hg38_genes_promoters	chr11_66337124	chr11_66337124
1657	chr11	66836355	66836355	1	-	4.22E-06	0.001907231	56.61375661	chr11	66766426	66838894	72469	*	inter:3343	NA	NA	NA	hg38_cpg_inter	chr11_66836355	chr11_66836355
1658	chr11	66858145	66858145	1	-	0.000486493	0.079456705	33.33333333	chr11	66857883	66858269	387	-	exon:640674	uc058eby.1	NA	NA	hg38_genes_exons	chr11_66858145	chr11_66858145
1659	chr11	66878633	66878633	1	+	4.11E-10	6.15E-07	58.12807882	chr11	66868000	66954031	86032	*	inter:3345	NA	NA	NA	hg38_cpg_inter	chr11_66878633	chr11_66878633
1660	chr11	66878670	66878670	1	+	2.35E-06	0.001170178	43.43971631	chr11	66868000	66954031	86032	*	inter:3345	NA	NA	NA	hg38_cpg_inter	chr11_66878670	chr11_66878670
1661	chr11	66878671	66878671	1	-	3.44E-05	0.010551238	46.14718615	chr11	66868000	66954031	86032	*	inter:3345	NA	NA	NA	hg38_cpg_inter	chr11_66878671	chr11_66878671
1662	chr11	66878699	66878699	1	+	1.34E-06	0.000728922	44.71186441	chr11	66868000	66954031	86032	*	inter:3345	NA	NA	NA	hg38_cpg_inter	chr11_66878699	chr11_66878699
1663	chr11	67302246	67302246	1	+	5.64E-06	0.002420816	43.96396396	chr11	67302119	67302481	363	+	exon:606335	uc058edn.1	338692	ANKRD13D	hg38_genes_exons	chr11_67302246	chr11_67302246
1664	chr11	67700212	67700212	1	+	0.0003149	0.058010214	-48.49498328	chr11	67686201	67734520	48320	*	intergenic:11507	NA	NA	NA	hg38_genes_intergenic	chr11_67700212	chr11_67700212
1665	chr11	67921069	67921069	1	-	0.000436664	0.073436766	31.03448276	chr11	67906351	67928213	21863	*	intergenic:11509	NA	NA	NA	hg38_genes_intergenic	chr11_67921069	chr11_67921069
1666	chr11	67930705	67930705	1	-	0.000394263	0.068264156	29.04109589	chr11	67810381	67951162	140782	*	inter:3370	NA	NA	NA	hg38_cpg_inter	chr11_67930705	chr11_67930705
1667	chr11	68008653	68008653	1	+	0.000192755	0.040149625	-39.48863636	chr11	68008578	68008692	115	+	exon:607015	uc031xti.2	221	ALDH3B1	hg38_genes_exons	chr11_68008653	chr11_68008653
1668	chr11	68010658	68010658	1	+	4.37E-05	0.012723808	-34.40988836	chr11	68008120	68017574	9455	*	inter:3372	NA	NA	NA	hg38_cpg_inter	chr11_68010658	chr11_68010658
1669	chr11	68043225	68043225	1	-	0.000664029	0.099767233	36.57894737	chr11	68043145	68117046	73902	*	inter:3374	NA	NA	NA	hg38_cpg_inter	chr11_68043225	chr11_68043225
1670	chr11	68308677	68308677	1	+	0.000525819	0.0840745	39.65517241	chr11	68308337	68310336	2000	*	shelf:7166	NA	NA	NA	hg38_cpg_shelves	chr11_68308677	chr11_68308677
1671	chr11	68316684	68316684	1	-	3.87E-05	0.011584918	42.72030651	chr11	68315464	68317463	2000	*	shelf:7167	NA	NA	NA	hg38_cpg_shelves	chr11_68316684	chr11_68316684
1672	chr11	68342637	68342637	1	+	0.000544175	0.086234856	34.5959596	chr11	68317464	68343848	26385	*	inter:3378	NA	NA	NA	hg38_cpg_inter	chr11_68342637	chr11_68342637
1673	chr11	68342642	68342642	1	+	9.95E-07	0.000568755	48.9010989	chr11	68317464	68343848	26385	*	inter:3378	NA	NA	NA	hg38_cpg_inter	chr11_68342642	chr11_68342642
1674	chr11	68342717	68342717	1	-	3.03E-05	0.009511823	31.61904762	chr11	68317464	68343848	26385	*	inter:3378	NA	NA	NA	hg38_cpg_inter	chr11_68342717	chr11_68342717
1675	chr11	68342727	68342727	1	-	5.05E-05	0.014257453	41.23989218	chr11	68317464	68343848	26385	*	inter:3378	NA	NA	NA	hg38_cpg_inter	chr11_68342727	chr11_68342727
1676	chr11	68380866	68380866	1	-	0.000104912	0.025228235	31.29943503	chr11	68352259	68382340	30082	*	inter:3379	NA	NA	NA	hg38_cpg_inter	chr11_68380866	chr11_68380866
1677	chr11	68411032	68411032	1	+	0.000464344	0.076897478	39.31818182	chr11	68409450	68411449	2000	*	shore:8386	NA	NA	NA	hg38_cpg_shores	chr11_68411032	chr11_68411032
1678	chr11	68433013	68433013	1	-	0.000403411	0.069498378	26.82709447	chr11	68431650	68433649	2000	*	shore:8392	NA	NA	NA	hg38_cpg_shores	chr11_68433013	chr11_68433013
1679	chr11	68433055	68433055	1	-	0.000214996	0.04356239	31.8986131	chr11	68431650	68433649	2000	*	shore:8392	NA	NA	NA	hg38_cpg_shores	chr11_68433055	chr11_68433055
1680	chr11	68658374	68658374	1	+	1.43E-08	1.42E-05	73.71428571	chr11	68621712	68678778	57067	*	intergenic:11516	NA	NA	NA	hg38_genes_intergenic	chr11_68658374	chr11_68658374
1681	chr11	68658380	68658380	1	+	4.58E-09	5.17E-06	72.66666667	chr11	68621712	68678778	57067	*	intergenic:11516	NA	NA	NA	hg38_genes_intergenic	chr11_68658380	chr11_68658380
1682	chr11	68658390	68658390	1	+	4.45E-08	3.84E-05	69.10669975	chr11	68621712	68678778	57067	*	intergenic:11516	NA	NA	NA	hg38_genes_intergenic	chr11_68658390	chr11_68658390
1683	chr11	68750402	68750402	1	+	8.77E-05	0.021902299	45.71428571	chr11	68750199	68751707	1509	*	island:4604	NA	NA	NA	hg38_cpg_islands	chr11_68750402	chr11_68750402
1684	chr11	68750409	68750409	1	+	5.24E-05	0.014672352	48.88888889	chr11	68750199	68751707	1509	*	island:4604	NA	NA	NA	hg38_cpg_islands	chr11_68750409	chr11_68750409
1685	chr11	68833022	68833022	1	+	0.000102649	0.024833994	44.44444444	chr11	68787126	68835295	48170	*	inter:3389	NA	NA	NA	hg38_cpg_inter	chr11_68833022	chr11_68833022
1686	chr11	68833053	68833053	1	+	1.72E-05	0.006042294	48.37662338	chr11	68787126	68835295	48170	*	inter:3389	NA	NA	NA	hg38_cpg_inter	chr11_68833053	chr11_68833053
1687	chr11	68833078	68833078	1	-	1.13E-05	0.00429606	49.4980695	chr11	68787126	68835295	48170	*	inter:3389	NA	NA	NA	hg38_cpg_inter	chr11_68833078	chr11_68833078
1688	chr11	68911217	68911217	1	+	1.47E-08	1.45E-05	56.98427382	chr11	68908154	69001327	93174	*	inter:3393	NA	NA	NA	hg38_cpg_inter	chr11_68911217	chr11_68911217
1689	chr11	68911249	68911249	1	+	1.59E-05	0.005668083	25	chr11	68908154	69001327	93174	*	inter:3393	NA	NA	NA	hg38_cpg_inter	chr11_68911249	chr11_68911249
1690	chr11	68950803	68950803	1	+	0.000180343	0.038162835	44.64285714	chr11	68947853	68980020	32168	*	intergenic:11521	NA	NA	NA	hg38_genes_intergenic	chr11_68950803	chr11_68950803
1691	chr11	68950804	68950804	1	-	2.31E-12	6.21E-09	69.6969697	chr11	68947853	68980020	32168	*	intergenic:11521	NA	NA	NA	hg38_genes_intergenic	chr11_68950804	chr11_68950804
1692	chr11	69052195	69052195	1	+	0.000162112	0.035195065	-33.33333333	chr11	69051484	69053483	2000	*	shelf:7203	NA	NA	NA	hg38_cpg_shelves	chr11_69052195	chr11_69052195
1693	chr11	69052202	69052202	1	+	1.66E-06	0.00087522	-40.16393443	chr11	69051484	69053483	2000	*	shelf:7203	NA	NA	NA	hg38_cpg_shelves	chr11_69052202	chr11_69052202
1694	chr11	69052206	69052206	1	+	1.05E-06	0.000595974	-43.79652605	chr11	69051484	69053483	2000	*	shelf:7203	NA	NA	NA	hg38_cpg_shelves	chr11_69052206	chr11_69052206
1695	chr11	69052307	69052307	1	-	4.88E-06	0.002151865	-22.80701754	chr11	69051484	69053483	2000	*	shelf:7203	NA	NA	NA	hg38_cpg_shelves	chr11_69052307	chr11_69052307
1696	chr11	69155390	69155390	1	+	0.000387338	0.067448943	-44.88888889	chr11	69154910	69155909	1000	+	promoter:94703	uc058epv.1	NA	NA	hg38_genes_promoters	chr11_69155390	chr11_69155390
1697	chr11	69288646	69288646	1	-	5.24E-05	0.014658485	27.77777778	chr11	69176565	69289137	112573	*	intergenic:11526	NA	NA	NA	hg38_genes_intergenic	chr11_69288646	chr11_69288646
1698	chr11	69312365	69312365	1	-	0.000385034	0.06715924	27.35969388	chr11	69161490	69373058	211569	*	inter:3397	NA	NA	NA	hg38_cpg_inter	chr11_69312365	chr11_69312365
1699	chr11	69435769	69435769	1	+	0.00052485	0.083999723	31.78571429	chr11	69429622	69438364	8743	*	intergenic:11529	NA	NA	NA	hg38_genes_intergenic	chr11_69435769	chr11_69435769
1700	chr11	69435776	69435776	1	-	1.84E-05	0.006371805	37.63265306	chr11	69429622	69438364	8743	*	intergenic:11529	NA	NA	NA	hg38_genes_intergenic	chr11_69435776	chr11_69435776
1701	chr11	69435784	69435784	1	-	0.000109244	0.026041661	31.80851064	chr11	69429622	69438364	8743	*	intergenic:11529	NA	NA	NA	hg38_genes_intergenic	chr11_69435784	chr11_69435784
1702	chr11	69611783	69611783	1	+	4.59E-07	0.000291226	59.60378984	chr11	69484941	69636086	151146	*	intergenic:11532	NA	NA	NA	hg38_genes_intergenic	chr11_69611783	chr11_69611783
1703	chr11	69654952	69654952	1	-	4.04E-05	0.011971978	46.78571429	chr11	69654385	69656384	2000	*	shore:8439	NA	NA	NA	hg38_cpg_shores	chr11_69654952	chr11_69654952
1704	chr11	69828489	69828489	1	+	0.000342764	0.061689869	31.78571429	chr11	69824025	69909183	85159	*	intergenic:11536	NA	NA	NA	hg38_genes_intergenic	chr11_69828489	chr11_69828489
1705	chr11	70105877	70105877	1	-	0.000168289	0.036217944	42.43697479	chr11	70092104	70151646	59543	*	inter:3413	NA	NA	NA	hg38_cpg_inter	chr11_70105877	chr11_70105877
1706	chr11	70156308	70156308	1	+	2.53E-09	3.05E-06	62.06896552	chr11	70155883	70157882	2000	*	shore:8467	NA	NA	NA	hg38_cpg_shores	chr11_70156308	chr11_70156308
1707	chr11	70210852	70210852	1	+	2.22E-05	0.007415145	56.66666667	chr11	70207680	70266130	58451	*	inter:3416	NA	NA	NA	hg38_cpg_inter	chr11_70210852	chr11_70210852
1708	chr11	70210861	70210861	1	+	0.000467251	0.077218416	45.18716578	chr11	70207680	70266130	58451	*	inter:3416	NA	NA	NA	hg38_cpg_inter	chr11_70210861	chr11_70210861
1709	chr11	70424478	70424478	1	-	0.000108082	0.025801496	49.625	chr11	70415451	70459590	44140	*	inter:3419	NA	NA	NA	hg38_cpg_inter	chr11_70424478	chr11_70424478
1710	chr11	70432146	70432146	1	-	4.84E-05	0.013792507	36.78977273	chr11	70415451	70459590	44140	*	inter:3419	NA	NA	NA	hg38_cpg_inter	chr11_70432146	chr11_70432146
1711	chr11	70435118	70435118	1	+	0.000487017	0.07952158	36.88172043	chr11	70435026	70436584	1559	+	exon:608228	uc001opw.5	2017	CTTN	hg38_genes_exons	chr11_70435118	chr11_70435118
1712	chr11	70498546	70498546	1	+	5.71E-05	0.015664034	46.43874644	chr11	70491309	70658222	166914	*	inter:3421	NA	NA	NA	hg38_cpg_inter	chr11_70498546	chr11_70498546
1713	chr11	70533076	70533076	1	+	9.95E-05	0.024261251	42.42424242	chr11	70491309	70658222	166914	*	inter:3421	NA	NA	NA	hg38_cpg_inter	chr11_70533076	chr11_70533076
1714	chr11	70610770	70610770	1	-	0.000553479	0.087260375	33.77192982	chr11	70491309	70658222	166914	*	inter:3421	NA	NA	NA	hg38_cpg_inter	chr11_70610770	chr11_70610770
1715	chr11	71140575	71140575	1	+	0.00024507	0.048112122	-36.93379791	chr11	70830951	71247126	416176	*	inter:3424	NA	NA	NA	hg38_cpg_inter	chr11_71140575	chr11_71140575
1716	chr11	71247920	71247920	1	+	0.000513378	0.082590249	39.86486486	chr11	71247127	71249126	2000	*	shelf:7264	NA	NA	NA	hg38_cpg_shelves	chr11_71247920	chr11_71247920
1717	chr11	71311267	71311267	1	+	0.000511252	0.082366954	-25.92592593	chr11	71257578	71428192	170615	*	intergenic:11543	NA	NA	NA	hg38_genes_intergenic	chr11_71311267	chr11_71311267
1718	chr11	71421668	71421668	1	+	0.00025225	0.049127753	40.32258065	chr11	71257578	71428192	170615	*	intergenic:11543	NA	NA	NA	hg38_genes_intergenic	chr11_71421668	chr11_71421668
1719	chr11	71421678	71421678	1	+	3.68E-05	0.011114196	32.35294118	chr11	71257578	71428192	170615	*	intergenic:11543	NA	NA	NA	hg38_genes_intergenic	chr11_71421678	chr11_71421678
1720	chr11	71421684	71421684	1	+	2.08E-05	0.007032071	41.31944444	chr11	71257578	71428192	170615	*	intergenic:11543	NA	NA	NA	hg38_genes_intergenic	chr11_71421684	chr11_71421684
1721	chr11	71421697	71421697	1	+	3.43E-05	0.010510788	47.6076555	chr11	71257578	71428192	170615	*	intergenic:11543	NA	NA	NA	hg38_genes_intergenic	chr11_71421697	chr11_71421697
1722	chr11	71665200	71665200	1	+	6.82E-10	9.56E-07	50.5275974	chr11	71643953	71782524	138572	*	inter:3431	NA	NA	NA	hg38_cpg_inter	chr11_71665200	chr11_71665200
1723	chr11	71751340	71751340	1	-	1.35E-11	2.91E-08	56.21131742	chr11	71710405	71782509	72105	*	intergenic:11550	NA	NA	NA	hg38_genes_intergenic	chr11_71751340	chr11_71751340
1724	chr11	71929751	71929751	1	+	4.46E-05	0.012932317	25.64102564	chr11	71817808	72076338	258531	*	inter:3433	NA	NA	NA	hg38_cpg_inter	chr11_71929751	chr11_71929751
1725	chr11	72643566	72643566	1	-	0.00047166	0.077631605	-25	chr11	72643132	72644131	1000	-	promoter:100511	uc058fcb.1	5138	PDE2A	hg38_genes_promoters	chr11_72643566	chr11_72643566
1726	chr11	72643581	72643581	1	-	0.000191574	0.039953414	-45.15151515	chr11	72643132	72644131	1000	-	promoter:100511	uc058fcb.1	5138	PDE2A	hg38_genes_promoters	chr11_72643581	chr11_72643581
1727	chr11	72781279	72781279	1	-	0.00027163	0.052032381	27.53623188	chr11	72781117	72782116	1000	-	promoter:100543	uc058fda.1	10809	STARD10	hg38_genes_promoters	chr11_72781279	chr11_72781279
1728	chr11	73264623	73264623	1	+	0.0003089	0.057162911	30.89430894	chr11	73264230	73265229	1000	+	promoter:94957	uc058few.1	5031	P2RY6	hg38_genes_promoters	chr11_73264623	chr11_73264623
1729	chr11	73264752	73264752	1	-	4.01E-05	0.011917475	36.16724739	chr11	73264424	73264752	329	*	island:4683	NA	NA	NA	hg38_cpg_islands	chr11_73264752	chr11_73264752
1730	chr11	73522296	73522296	1	+	2.28E-07	0.00015894	45.45454545	chr11	73381238	73593753	212516	*	inter:3455	NA	NA	NA	hg38_cpg_inter	chr11_73522296	chr11_73522296
1731	chr11	73591000	73591000	1	+	8.21E-05	0.020842251	29.72972973	chr11	73381238	73593753	212516	*	inter:3455	NA	NA	NA	hg38_cpg_inter	chr11_73591000	chr11_73591000
1732	chr11	73591014	73591014	1	+	0.000173182	0.037012584	37.18263718	chr11	73381238	73593753	212516	*	inter:3455	NA	NA	NA	hg38_cpg_inter	chr11_73591014	chr11_73591014
1733	chr11	73591099	73591099	1	-	0.000199681	0.041217854	49.07407407	chr11	73381238	73593753	212516	*	inter:3455	NA	NA	NA	hg38_cpg_inter	chr11_73591099	chr11_73591099
1734	chr11	73591119	73591119	1	-	2.57E-05	0.008346771	50.32051282	chr11	73381238	73593753	212516	*	inter:3455	NA	NA	NA	hg38_cpg_inter	chr11_73591119	chr11_73591119
1735	chr11	73788566	73788566	1	+	0.000521792	0.083622278	35.85434174	chr11	73788221	73790220	2000	*	shore:8571	NA	NA	NA	hg38_cpg_shores	chr11_73788566	chr11_73788566
1736	chr11	73788618	73788618	1	+	5.24E-07	0.000325265	53.3180778	chr11	73788221	73790220	2000	*	shore:8571	NA	NA	NA	hg38_cpg_shores	chr11_73788618	chr11_73788618
1737	chr11	73788620	73788620	1	+	1.00E-05	0.003871407	47.03852789	chr11	73788221	73790220	2000	*	shore:8571	NA	NA	NA	hg38_cpg_shores	chr11_73788620	chr11_73788620
1738	chr11	73788621	73788621	1	-	0.000298554	0.055784967	37.54901961	chr11	73788221	73790220	2000	*	shore:8571	NA	NA	NA	hg38_cpg_shores	chr11_73788621	chr11_73788621
1739	chr11	73788634	73788634	1	-	1.80E-05	0.006257299	40	chr11	73788221	73790220	2000	*	shore:8571	NA	NA	NA	hg38_cpg_shores	chr11_73788634	chr11_73788634
1740	chr11	73788719	73788719	1	-	0.000643685	0.097375154	30.36842105	chr11	73788221	73790220	2000	*	shore:8571	NA	NA	NA	hg38_cpg_shores	chr11_73788719	chr11_73788719
1741	chr11	73788724	73788724	1	-	0.000192336	0.040087427	30.16746411	chr11	73788221	73790220	2000	*	shore:8571	NA	NA	NA	hg38_cpg_shores	chr11_73788724	chr11_73788724
1742	chr11	75313669	75313669	1	+	0.000365171	0.064597227	-23.34019557	chr11	75246447	75347179	100733	*	inter:3474	NA	NA	NA	hg38_cpg_inter	chr11_75313669	chr11_75313669
1743	chr11	75342572	75342572	1	+	2.03E-09	2.52E-06	-60.63348416	chr11	75246447	75347179	100733	*	inter:3474	NA	NA	NA	hg38_cpg_inter	chr11_75342572	chr11_75342572
1744	chr11	75384366	75384366	1	+	0.000663045	0.099646328	23.33333333	chr11	75356706	75394485	37780	*	intergenic:11581	NA	NA	NA	hg38_genes_intergenic	chr11_75384366	chr11_75384366
1745	chr11	75584142	75584142	1	-	4.97E-05	0.014096829	26.03086264	chr11	75583771	75585770	2000	*	shore:8614	NA	NA	NA	hg38_cpg_shores	chr11_75584142	chr11_75584142
1746	chr11	75878532	75878532	1	+	8.92E-05	0.022208859	-39.63922294	chr11	75819882	76160392	340511	*	inter:3483	NA	NA	NA	hg38_cpg_inter	chr11_75878532	chr11_75878532
1747	chr11	76149184	76149184	1	+	0.000301463	0.056152974	37.14285714	chr11	76143196	76185724	42529	*	intergenic:11588	NA	NA	NA	hg38_genes_intergenic	chr11_76149184	chr11_76149184
1748	chr11	76149290	76149290	1	-	0.000422611	0.071754414	41.66666667	chr11	76143196	76185724	42529	*	intergenic:11588	NA	NA	NA	hg38_genes_intergenic	chr11_76149290	chr11_76149290
1749	chr11	76200431	76200431	1	+	0.00059763	0.092293565	-39.38294011	chr11	76198875	76202226	3352	*	inter:3485	NA	NA	NA	hg38_cpg_inter	chr11_76200431	chr11_76200431
1750	chr11	76200478	76200478	1	+	2.81E-05	0.008958189	-49.07778669	chr11	76198875	76202226	3352	*	inter:3485	NA	NA	NA	hg38_cpg_inter	chr11_76200478	chr11_76200478
1751	chr11	76200488	76200488	1	+	7.51E-05	0.019454368	-47.54521964	chr11	76198875	76202226	3352	*	inter:3485	NA	NA	NA	hg38_cpg_inter	chr11_76200488	chr11_76200488
1752	chr11	76200489	76200489	1	-	7.43E-05	0.019292629	-36.2745098	chr11	76198875	76202226	3352	*	inter:3485	NA	NA	NA	hg38_cpg_inter	chr11_76200489	chr11_76200489
1753	chr11	76667716	76667716	1	+	2.44E-06	0.001206014	48.14814815	chr11	76666405	76668404	2000	*	shelf:7399	NA	NA	NA	hg38_cpg_shelves	chr11_76667716	chr11_76667716
1754	chr11	77049881	77049881	1	+	6.04E-06	0.002560172	43.90243902	chr11	77041974	77061931	19958	*	intergenic:11598	NA	NA	NA	hg38_genes_intergenic	chr11_77049881	chr11_77049881
1755	chr11	77049978	77049978	1	-	6.33E-06	0.002659264	50.7518797	chr11	77041974	77061931	19958	*	intergenic:11598	NA	NA	NA	hg38_genes_intergenic	chr11_77049978	chr11_77049978
1756	chr11	77050020	77050020	1	-	1.17E-08	1.19E-05	58.97435897	chr11	77041974	77061931	19958	*	intergenic:11598	NA	NA	NA	hg38_genes_intergenic	chr11_77050020	chr11_77050020
1757	chr11	77114818	77114818	1	+	9.22E-08	7.29E-05	65.04329004	chr11	77107294	77134020	26727	*	inter:3497	NA	NA	NA	hg38_cpg_inter	chr11_77114818	chr11_77114818
1758	chr11	77114920	77114920	1	-	0.000556538	0.087572077	35.56005398	chr11	77107294	77134020	26727	*	inter:3497	NA	NA	NA	hg38_cpg_inter	chr11_77114920	chr11_77114920
1759	chr11	77150216	77150216	1	+	0.000186666	0.039130429	46.64502165	chr11	77149952	77151951	2000	*	shelf:7417	NA	NA	NA	hg38_cpg_shelves	chr11_77150216	chr11_77150216
1760	chr11	77150293	77150293	1	-	1.30E-05	0.004789747	52.15384615	chr11	77149952	77151951	2000	*	shelf:7417	NA	NA	NA	hg38_cpg_shelves	chr11_77150293	chr11_77150293
1761	chr11	77667276	77667276	1	-	5.54E-06	0.002383118	27.08333333	chr11	77659996	77667491	7496	-	exon:644960	uc001oyn.4	51773	RSF1	hg38_genes_exons	chr11_77667276	chr11_77667276
1762	chr11	78374322	78374322	1	+	1.39E-18	2.52E-14	-82.73809524	chr11	78214335	78412918	198584	*	inter:3511	NA	NA	NA	hg38_cpg_inter	chr11_78374322	chr11_78374322
1763	chr11	78374350	78374350	1	+	2.59E-13	8.94E-10	-70.23809524	chr11	78214335	78412918	198584	*	inter:3511	NA	NA	NA	hg38_cpg_inter	chr11_78374350	chr11_78374350
1764	chr11	78374449	78374449	1	-	2.41E-08	2.24E-05	-46.32034632	chr11	78214335	78412918	198584	*	inter:3511	NA	NA	NA	hg38_cpg_inter	chr11_78374449	chr11_78374449
1765	chr11	87294476	87294476	1	+	1.62E-15	1.12E-11	85.91342627	chr11	87042052	88171074	1129023	*	inter:3540	NA	NA	NA	hg38_cpg_inter	chr11_87294476	chr11_87294476
1766	chr11	87294486	87294486	1	+	9.22E-14	3.54E-10	77.88461538	chr11	87042052	88171074	1129023	*	inter:3540	NA	NA	NA	hg38_cpg_inter	chr11_87294486	chr11_87294486
1767	chr11	87294487	87294487	1	-	3.46E-08	3.08E-05	70.90909091	chr11	87042052	88171074	1129023	*	inter:3540	NA	NA	NA	hg38_cpg_inter	chr11_87294487	chr11_87294487
1768	chr11	87294497	87294497	1	+	9.70E-06	0.003784684	45.52696078	chr11	87042052	88171074	1129023	*	inter:3540	NA	NA	NA	hg38_cpg_inter	chr11_87294497	chr11_87294497
1769	chr11	87294508	87294508	1	+	2.58E-08	2.38E-05	59.61538462	chr11	87042052	88171074	1129023	*	inter:3540	NA	NA	NA	hg38_cpg_inter	chr11_87294508	chr11_87294508
1770	chr11	87294540	87294540	1	+	1.94E-05	0.006659405	41.75	chr11	87042052	88171074	1129023	*	inter:3540	NA	NA	NA	hg38_cpg_inter	chr11_87294540	chr11_87294540
1771	chr11	87294541	87294541	1	-	4.81E-08	4.10E-05	61.76470588	chr11	87042052	88171074	1129023	*	inter:3540	NA	NA	NA	hg38_cpg_inter	chr11_87294541	chr11_87294541
1772	chr11	87294545	87294545	1	-	1.46E-06	0.000785767	61.17936118	chr11	87042052	88171074	1129023	*	inter:3540	NA	NA	NA	hg38_cpg_inter	chr11_87294545	chr11_87294545
1773	chr11	92528367	92528367	1	-	7.21E-06	0.002961852	52.69396552	chr11	92230867	92862774	631908	*	inter:3554	NA	NA	NA	hg38_cpg_inter	chr11_92528367	chr11_92528367
1774	chr11	93757691	93757691	1	-	0.000193059	0.040201058	23.07692308	chr11	93745910	93780142	34233	*	inter:3563	NA	NA	NA	hg38_cpg_inter	chr11_93757691	chr11_93757691
1775	chr11	93787240	93787240	1	+	7.88E-07	0.000461916	54.01785714	chr11	93786965	93788964	2000	*	shelf:7549	NA	NA	NA	hg38_cpg_shelves	chr11_93787240	chr11_93787240
1776	chr11	93787274	93787274	1	-	0.000128314	0.029559669	45.47619048	chr11	93786965	93788964	2000	*	shelf:7549	NA	NA	NA	hg38_cpg_shelves	chr11_93787274	chr11_93787274
1777	chr11	93787338	93787338	1	-	2.16E-05	0.007249636	50.79365079	chr11	93786965	93788964	2000	*	shelf:7549	NA	NA	NA	hg38_cpg_shelves	chr11_93787338	chr11_93787338
1778	chr11	94545025	94545025	1	-	0.000236299	0.046691551	43.78265413	chr11	94543728	94545747	2020	*	island:4816	NA	NA	NA	hg38_cpg_islands	chr11_94545025	chr11_94545025
1779	chr11	94545030	94545030	1	-	0.000142292	0.031957637	47.51322751	chr11	94543728	94545747	2020	*	island:4816	NA	NA	NA	hg38_cpg_islands	chr11_94545030	chr11_94545030
1780	chr11	94545083	94545083	1	+	2.61E-06	0.001280632	60.76923077	chr11	94544286	94545285	1000	+	promoter:95570	uc009ywk.3	143689	PIWIL4	hg38_genes_promoters	chr11_94545083	chr11_94545083
1781	chr11	94545108	94545108	1	+	2.85E-06	0.001372259	55.34759358	chr11	94544286	94545285	1000	+	promoter:95570	uc009ywk.3	143689	PIWIL4	hg38_genes_promoters	chr11_94545108	chr11_94545108
1782	chr11	94545109	94545109	1	-	0.00043722	0.073474474	45.6969697	chr11	94543728	94545747	2020	*	island:4816	NA	NA	NA	hg38_cpg_islands	chr11_94545109	chr11_94545109
1783	chr11	94545176	94545176	1	+	0.000244223	0.047979675	48.28571429	chr11	94544286	94545285	1000	+	promoter:95570	uc009ywk.3	143689	PIWIL4	hg38_genes_promoters	chr11_94545176	chr11_94545176
1784	chr11	94545403	94545403	1	-	1.24E-05	0.00462845	35.01519757	chr11	94545330	94545846	517	-	exon:647596	uc058gpp.1	105369438	LOC105369438	hg38_genes_exons	chr11_94545403	chr11_94545403
1785	chr11	94545444	94545444	1	-	6.99E-06	0.002887615	38.40277778	chr11	94545330	94545846	517	-	exon:647596	uc058gpp.1	105369438	LOC105369438	hg38_genes_exons	chr11_94545444	chr11_94545444
1786	chr11	94600567	94600567	1	+	1.10E-20	3.68E-16	83.60655738	chr11	94549748	94736368	186621	*	inter:3571	NA	NA	NA	hg38_cpg_inter	chr11_94600567	chr11_94600567
1787	chr11	94600597	94600597	1	+	2.10E-12	5.70E-09	62.13517665	chr11	94549748	94736368	186621	*	inter:3571	NA	NA	NA	hg38_cpg_inter	chr11_94600597	chr11_94600597
1788	chr11	94600604	94600604	1	+	7.24E-11	1.29E-07	63.25469812	chr11	94549748	94736368	186621	*	inter:3571	NA	NA	NA	hg38_cpg_inter	chr11_94600604	chr11_94600604
1789	chr11	94650893	94650893	1	+	1.20E-05	0.004488106	28.57142857	chr11	94549748	94736368	186621	*	inter:3571	NA	NA	NA	hg38_cpg_inter	chr11_94650893	chr11_94650893
1790	chr11	94960113	94960113	1	-	0.000151044	0.033350222	-30.22121015	chr11	94930522	94962621	32100	*	intergenic:11699	NA	NA	NA	hg38_genes_intergenic	chr11_94960113	chr11_94960113
1791	chr11	95337653	95337653	1	+	9.28E-06	0.00365291	-25.49019608	chr11	95254622	95473271	218650	*	intergenic:11705	NA	NA	NA	hg38_genes_intergenic	chr11_95337653	chr11_95337653
1792	chr11	95867358	95867358	1	-	0.000326062	0.059405964	39.88269795	chr11	95794880	95919747	124868	*	inter:3580	NA	NA	NA	hg38_cpg_inter	chr11_95867358	chr11_95867358
1793	chr11	96322548	96322548	1	+	2.34E-05	0.007722267	-47.32142857	chr11	95928202	96385371	457170	*	inter:3581	NA	NA	NA	hg38_cpg_inter	chr11_96322548	chr11_96322548
1794	chr11	102289095	102289095	1	-	2.39E-07	0.000165492	45.49808429	chr11	102235923	102308721	72799	*	intergenic:11725	NA	NA	NA	hg38_genes_intergenic	chr11_102289095	chr11_102289095
1795	chr11	102792709	102792709	1	-	3.33E-05	0.010281174	42.18403548	chr11	102792605	102792738	134	-	exon:648222	uc001phi.3	4312	MMP1	hg38_genes_exons	chr11_102792709	chr11_102792709
1796	chr11	107677122	107677122	1	+	7.07E-05	0.018523176	41.21863799	chr11	107666780	107707377	40598	*	intergenic:11761	NA	NA	NA	hg38_genes_intergenic	chr11_107677122	chr11_107677122
1797	chr11	110294176	110294176	1	+	0.000199768	0.041225639	37.12374582	chr11	110293839	110295838	2000	*	shore:8896	NA	NA	NA	hg38_cpg_shores	chr11_110294176	chr11_110294176
1798	chr11	110294223	110294223	1	+	6.44E-07	0.00038879	45.48837209	chr11	110293839	110295838	2000	*	shore:8896	NA	NA	NA	hg38_cpg_shores	chr11_110294223	chr11_110294223
1799	chr11	111260401	111260401	1	+	7.50E-06	0.0030675	41.93548387	chr11	110717161	111294578	577418	*	inter:3615	NA	NA	NA	hg38_cpg_inter	chr11_111260401	chr11_111260401
1800	chr11	111395309	111395309	1	-	2.76E-07	0.000186812	-46.90635452	chr11	111303704	111508442	204739	*	inter:3616	NA	NA	NA	hg38_cpg_inter	chr11_111395309	chr11_111395309
1801	chr11	111542731	111542731	1	-	0.000455108	0.075750303	29.40674349	chr11	111541475	111543474	2000	*	shore:8908	NA	NA	NA	hg38_cpg_shores	chr11_111542731	chr11_111542731
1802	chr11	112436423	112436423	1	-	3.14E-06	0.001486709	54.77453581	chr11	112294479	112957801	663323	*	inter:3629	NA	NA	NA	hg38_cpg_inter	chr11_112436423	chr11_112436423
1803	chr11	113255292	113255292	1	+	9.76E-06	0.00379754	52.44239631	chr11	113254950	113255949	1000	+	promoter:95950	uc058hkl.1	4684	NCAM1	hg38_genes_promoters	chr11_113255292	chr11_113255292
1804	chr11	114155244	114155244	1	+	0.000294022	0.055141317	-45.68421053	chr11	114087118	114195140	108023	*	inter:3639	NA	NA	NA	hg38_cpg_inter	chr11_114155244	chr11_114155244
1805	chr11	116199298	116199298	1	+	0.000254394	0.049478343	43.45076784	chr11	115943825	116496898	553074	*	intergenic:11808	NA	NA	NA	hg38_genes_intergenic	chr11_116199298	chr11_116199298
1806	chr11	116199351	116199351	1	-	7.48E-05	0.019388246	33.33333333	chr11	115943825	116496898	553074	*	intergenic:11808	NA	NA	NA	hg38_genes_intergenic	chr11_116199351	chr11_116199351
1807	chr11	116539144	116539144	1	+	0.000399483	0.068953897	-50.38461538	chr11	116505631	116609994	104364	*	intergenic:11809	NA	NA	NA	hg38_genes_intergenic	chr11_116539144	chr11_116539144
1808	chr11	117234141	117234141	1	+	1.39E-10	2.33E-07	71.42857143	chr11	117233263	117234262	1000	+	promoter:96108	uc058htf.1	257160	RNF214	hg38_genes_promoters	chr11_117234141	chr11_117234141
1809	chr11	117322367	117322367	1	-	1.78E-09	2.24E-06	73.73737374	chr11	117320264	117323706	3443	*	inter:3659	NA	NA	NA	hg38_cpg_inter	chr11_117322367	chr11_117322367
1810	chr11	117322394	117322394	1	-	8.39E-11	1.47E-07	75.84033613	chr11	117320264	117323706	3443	*	inter:3659	NA	NA	NA	hg38_cpg_inter	chr11_117322394	chr11_117322394
1811	chr11	117322404	117322404	1	-	5.95E-11	1.08E-07	81.96286472	chr11	117320264	117323706	3443	*	inter:3659	NA	NA	NA	hg38_cpg_inter	chr11_117322404	chr11_117322404
1812	chr11	117322406	117322406	1	-	8.63E-06	0.003450624	49.4212963	chr11	117320264	117323706	3443	*	inter:3659	NA	NA	NA	hg38_cpg_inter	chr11_117322406	chr11_117322406
1813	chr11	117322410	117322410	1	-	1.59E-09	2.03E-06	77.87356322	chr11	117320264	117323706	3443	*	inter:3659	NA	NA	NA	hg38_cpg_inter	chr11_117322410	chr11_117322410
1814	chr11	118211172	118211172	1	+	0.000185035	0.038865808	38.35227273	chr11	118157480	118355448	197969	*	inter:3667	NA	NA	NA	hg38_cpg_inter	chr11_118211172	chr11_118211172
1815	chr11	118256291	118256291	1	+	2.09E-05	0.007055405	30.6993007	chr11	118157480	118355448	197969	*	inter:3667	NA	NA	NA	hg38_cpg_inter	chr11_118256291	chr11_118256291
1816	chr11	118692134	118692134	1	-	9.19E-05	0.022732994	27.2248062	chr11	118684691	118697341	12651	*	intergenic:11824	NA	NA	NA	hg38_genes_intergenic	chr11_118692134	chr11_118692134
1817	chr11	118726061	118726061	1	+	8.00E-08	6.43E-05	49.93589744	chr11	118639024	118786595	147572	*	inter:3675	NA	NA	NA	hg38_cpg_inter	chr11_118726061	chr11_118726061
1818	chr11	118726101	118726101	1	+	1.85E-08	1.78E-05	57.85907859	chr11	118639024	118786595	147572	*	inter:3675	NA	NA	NA	hg38_cpg_inter	chr11_118726101	chr11_118726101
1819	chr11	118761310	118761310	1	+	0.000126178	0.02918851	42.22222222	chr11	118639024	118786595	147572	*	inter:3675	NA	NA	NA	hg38_cpg_inter	chr11_118761310	chr11_118761310
1820	chr11	119020563	119020563	1	+	0.000193947	0.040307674	38.25910931	chr11	119020150	119020749	600	+	exon:617539	uc058icr.1	51399	TRAPPC4	hg38_genes_exons	chr11_119020563	chr11_119020563
1821	chr11	119091497	119091497	1	+	0.000280104	0.053144626	24.24242424	chr11	119090538	119091537	1000	+	promoter:96348	uc058ifq.1	3145	HMBS	hg38_genes_promoters	chr11_119091497	chr11_119091497
1822	chr11	119176440	119176440	1	+	0.000105019	0.025237221	34.9702381	chr11	119173236	119201930	28695	*	inter:3690	NA	NA	NA	hg38_cpg_inter	chr11_119176440	chr11_119176440
1823	chr11	119318422	119318422	1	+	0.000275698	0.052570842	37.59733037	chr11	119317437	119320824	3388	*	shore:9063	NA	NA	NA	hg38_cpg_shores	chr11_119318422	chr11_119318422
1824	chr11	119339683	119339683	1	+	0.000403673	0.069519433	-30.73770492	chr11	119339580	119340948	1369	*	island:4950	NA	NA	NA	hg38_cpg_islands	chr11_119339683	chr11_119339683
1825	chr11	119421408	119421408	1	+	0.000282855	0.053508755	37.03703704	chr11	119419979	119421978	2000	*	shore:9075	NA	NA	NA	hg38_cpg_shores	chr11_119421408	chr11_119421408
1826	chr11	119423567	119423567	1	+	0.000444716	0.074464275	48.3974359	chr11	119423234	119425233	2000	*	shore:9077	NA	NA	NA	hg38_cpg_shores	chr11_119423567	chr11_119423567
1827	chr11	119440852	119440852	1	-	1.61E-08	1.57E-05	63.49331235	chr11	119427234	119580441	153208	*	inter:3696	NA	NA	NA	hg38_cpg_inter	chr11_119440852	chr11_119440852
1828	chr11	119440908	119440908	1	-	1.12E-14	5.72E-11	83.10708899	chr11	119427234	119580441	153208	*	inter:3696	NA	NA	NA	hg38_cpg_inter	chr11_119440908	chr11_119440908
1829	chr11	119440912	119440912	1	-	3.56E-08	3.16E-05	46.875	chr11	119427234	119580441	153208	*	inter:3696	NA	NA	NA	hg38_cpg_inter	chr11_119440912	chr11_119440912
1830	chr11	119447667	119447667	1	+	0.000301009	0.056099569	40.32258065	chr11	119427234	119580441	153208	*	inter:3696	NA	NA	NA	hg38_cpg_inter	chr11_119447667	chr11_119447667
1831	chr11	119470882	119470882	1	-	2.72E-06	0.001319051	62.14285714	chr11	119427234	119580441	153208	*	inter:3696	NA	NA	NA	hg38_cpg_inter	chr11_119470882	chr11_119470882
1832	chr11	119603068	119603068	1	-	0.000244513	0.048025311	35.29411765	chr11	119526665	119603422	76758	*	intergenic:11835	NA	NA	NA	hg38_genes_intergenic	chr11_119603068	chr11_119603068
1833	chr11	119626380	119626380	1	+	1.72E-06	0.000900809	45.10907811	chr11	119589392	119660848	71457	*	inter:3697	NA	NA	NA	hg38_cpg_inter	chr11_119626380	chr11_119626380
1834	chr11	119790352	119790352	1	-	0.000163061	0.035358843	44.5021645	chr11	119739624	119821828	82205	*	intergenic:11836	NA	NA	NA	hg38_genes_intergenic	chr11_119790352	chr11_119790352
1835	chr11	120245344	120245344	1	-	8.05E-05	0.020541197	33.03023414	chr11	120244180	120321095	76916	*	inter:3704	NA	NA	NA	hg38_cpg_inter	chr11_120245344	chr11_120245344
1836	chr11	120374034	120374034	1	+	0.000295464	0.055318711	-46.66666667	chr11	120340941	120507167	166227	*	inter:3706	NA	NA	NA	hg38_cpg_inter	chr11_120374034	chr11_120374034
1837	chr11	120588006	120588006	1	-	5.16E-07	0.000321385	49.05405405	chr11	120569232	120982015	412784	*	inter:3708	NA	NA	NA	hg38_cpg_inter	chr11_120588006	chr11_120588006
1838	chr11	120647885	120647885	1	-	0.000234778	0.046440254	20.55555556	chr11	120569232	120982015	412784	*	inter:3708	NA	NA	NA	hg38_cpg_inter	chr11_120647885	chr11_120647885
1839	chr11	120882353	120882353	1	+	1.23E-07	9.37E-05	57.92426367	chr11	120569232	120982015	412784	*	inter:3708	NA	NA	NA	hg38_cpg_inter	chr11_120882353	chr11_120882353
1840	chr11	120884361	120884361	1	+	7.27E-05	0.018949811	32.73809524	chr11	120569232	120982015	412784	*	inter:3708	NA	NA	NA	hg38_cpg_inter	chr11_120884361	chr11_120884361
1841	chr11	120884369	120884369	1	+	5.05E-06	0.00221639	32.57456829	chr11	120569232	120982015	412784	*	inter:3708	NA	NA	NA	hg38_cpg_inter	chr11_120884369	chr11_120884369
1842	chr11	122347291	122347291	1	-	2.21E-05	0.007388989	49.46808511	chr11	121456594	122651569	1194976	*	inter:3715	NA	NA	NA	hg38_cpg_inter	chr11_122347291	chr11_122347291
1843	chr11	122509424	122509424	1	-	0.000179796	0.038071096	40.98143236	chr11	122451600	122579204	127605	*	intergenic:11853	NA	NA	NA	hg38_genes_intergenic	chr11_122509424	chr11_122509424
1844	chr11	123034724	123034724	1	+	0.000162689	0.035292903	46.1722488	chr11	122986721	123057488	70768	*	intergenic:11858	NA	NA	NA	hg38_genes_intergenic	chr11_123034724	chr11_123034724
1845	chr11	124725413	124725413	1	+	6.33E-05	0.017009411	36.07954545	chr11	124700708	124734845	34138	*	intergenic:11893	NA	NA	NA	hg38_genes_intergenic	chr11_124725413	chr11_124725413
1846	chr11	124896665	124896665	1	-	2.74E-05	0.008794654	48.51097179	chr11	124896513	124896670	158	-	exon:653108	uc001qbg.4	54538	ROBO4	hg38_genes_exons	chr11_124896665	chr11_124896665
1847	chr11	125213826	125213826	1	+	9.47E-05	0.023293905	-44.04069767	chr11	125170780	125491240	320461	*	inter:3739	NA	NA	NA	hg38_cpg_inter	chr11_125213826	chr11_125213826
1848	chr11	125213847	125213847	1	+	5.76E-05	0.015759283	-39.39393939	chr11	125170780	125491240	320461	*	inter:3739	NA	NA	NA	hg38_cpg_inter	chr11_125213847	chr11_125213847
1849	chr11	125228637	125228637	1	-	2.84E-11	5.58E-08	69.375	chr11	125170780	125491240	320461	*	inter:3739	NA	NA	NA	hg38_cpg_inter	chr11_125228637	chr11_125228637
1850	chr11	125240177	125240177	1	+	0.000149024	0.033030657	33.98398398	chr11	125240063	125240268	206	+	exon:619829	uc058ity.1	63876	PKNOX2	hg38_genes_exons	chr11_125240177	chr11_125240177
1851	chr11	125240224	125240224	1	+	7.26E-07	0.000430873	52.99667037	chr11	125240063	125240268	206	+	exon:619829	uc058ity.1	63876	PKNOX2	hg38_genes_exons	chr11_125240224	chr11_125240224
1852	chr11	125240225	125240225	1	-	4.54E-06	0.002027293	56.19047619	chr11	125170780	125491240	320461	*	inter:3739	NA	NA	NA	hg38_cpg_inter	chr11_125240225	chr11_125240225
1853	chr11	125348232	125348232	1	+	2.93E-05	0.009270225	-41.55405405	chr11	125170780	125491240	320461	*	inter:3739	NA	NA	NA	hg38_cpg_inter	chr11_125348232	chr11_125348232
1854	chr11	125350533	125350533	1	+	8.71E-06	0.00347598	42.24824356	chr11	125170780	125491240	320461	*	inter:3739	NA	NA	NA	hg38_cpg_inter	chr11_125350533	chr11_125350533
1855	chr11	125350540	125350540	1	+	4.96E-07	0.000311232	51.08551174	chr11	125170780	125491240	320461	*	inter:3739	NA	NA	NA	hg38_cpg_inter	chr11_125350540	chr11_125350540
1856	chr11	125350648	125350648	1	-	3.77E-06	0.001731781	55.55555556	chr11	125170780	125491240	320461	*	inter:3739	NA	NA	NA	hg38_cpg_inter	chr11_125350648	chr11_125350648
1857	chr11	125423317	125423317	1	-	0.000321792	0.058826458	40.37433155	chr11	125170780	125491240	320461	*	inter:3739	NA	NA	NA	hg38_cpg_inter	chr11_125423317	chr11_125423317
1858	chr11	125441486	125441486	1	+	1.27E-05	0.004710363	37.8591954	chr11	125433390	125445744	12355	*	intergenic:11901	NA	NA	NA	hg38_genes_intergenic	chr11_125441486	chr11_125441486
1859	chr11	125444098	125444098	1	-	1.00E-05	0.003868938	39.91596639	chr11	125433390	125445744	12355	*	intergenic:11901	NA	NA	NA	hg38_genes_intergenic	chr11_125444098	chr11_125444098
1860	chr11	125873836	125873836	1	-	0.000445322	0.074521675	-28.20512821	chr11	125873449	125874528	1080	-	exon:653365	uc058iwh.1	NA	NA	hg38_genes_exons	chr11_125873836	chr11_125873836
1861	chr11	126284900	126284900	1	-	1.18E-14	5.92E-11	63.63636364	chr11	126283506	126285505	2000	*	shore:9194	NA	NA	NA	hg38_cpg_shores	chr11_126284900	chr11_126284900
1862	chr11	126310225	126310225	1	-	1.61E-05	0.005710386	50.30946065	chr11	126308148	126351459	43312	*	inter:3750	NA	NA	NA	hg38_cpg_inter	chr11_126310225	chr11_126310225
1863	chr11	126310267	126310267	1	-	2.14E-05	0.007183912	49.16666667	chr11	126308148	126351459	43312	*	inter:3750	NA	NA	NA	hg38_cpg_inter	chr11_126310267	chr11_126310267
1864	chr11	126357073	126357073	1	-	2.55E-05	0.00831823	46.88172043	chr11	126356179	126358178	2000	*	shore:9198	NA	NA	NA	hg38_cpg_shores	chr11_126357073	chr11_126357073
1865	chr11	126370176	126370176	1	+	0.00031567	0.058094418	44.07407407	chr11	126360179	126412555	52377	*	inter:3751	NA	NA	NA	hg38_cpg_inter	chr11_126370176	chr11_126370176
1866	chr11	126427455	126427455	1	+	0.000470678	0.07757031	26.38140162	chr11	126420976	126996329	575354	*	inter:3752	NA	NA	NA	hg38_cpg_inter	chr11_126427455	chr11_126427455
1867	chr11	126457001	126457001	1	+	7.11E-05	0.018592614	39.76833977	chr11	126420976	126996329	575354	*	inter:3752	NA	NA	NA	hg38_cpg_inter	chr11_126457001	chr11_126457001
1868	chr11	128234312	128234312	1	+	1.86E-16	1.88E-12	79.31034483	chr11	127007915	128447765	1439851	*	inter:3753	NA	NA	NA	hg38_cpg_inter	chr11_128234312	chr11_128234312
1869	chr11	128234453	128234453	1	-	1.47E-14	7.18E-11	86.66666667	chr11	127007915	128447765	1439851	*	inter:3753	NA	NA	NA	hg38_cpg_inter	chr11_128234453	chr11_128234453
1870	chr11	128451367	128451367	1	+	0.000570619	0.089200679	-33.78256963	chr11	128241442	128458760	217319	*	intergenic:11918	NA	NA	NA	hg38_genes_intergenic	chr11_128451367	chr11_128451367
1871	chr11	128451423	128451423	1	-	0.000372053	0.065454762	-41.02167183	chr11	128241442	128458760	217319	*	intergenic:11918	NA	NA	NA	hg38_genes_intergenic	chr11_128451423	chr11_128451423
1872	chr11	128451444	128451444	1	+	0.000620578	0.094840128	-41.51785714	chr11	128241442	128458760	217319	*	intergenic:11918	NA	NA	NA	hg38_genes_intergenic	chr11_128451444	chr11_128451444
1873	chr11	128451445	128451445	1	-	0.000570848	0.089203095	-39.55342903	chr11	128241442	128458760	217319	*	intergenic:11918	NA	NA	NA	hg38_genes_intergenic	chr11_128451445	chr11_128451445
1874	chr11	128451446	128451446	1	+	7.81E-08	6.30E-05	-65.86206897	chr11	128241442	128458760	217319	*	intergenic:11918	NA	NA	NA	hg38_genes_intergenic	chr11_128451446	chr11_128451446
1875	chr11	128451447	128451447	1	-	0.000354348	0.063257726	-41.57894737	chr11	128241442	128458760	217319	*	intergenic:11918	NA	NA	NA	hg38_genes_intergenic	chr11_128451447	chr11_128451447
1876	chr11	128451836	128451836	1	-	0.000536824	0.085353751	-22.40362812	chr11	128241442	128458760	217319	*	intergenic:11918	NA	NA	NA	hg38_genes_intergenic	chr11_128451836	chr11_128451836
1877	chr11	128593329	128593329	1	+	0.000397775	0.068732199	41.82389937	chr11	128592559	128614339	21781	*	intergenic:11919	NA	NA	NA	hg38_genes_intergenic	chr11_128593329	chr11_128593329
1878	chr11	128593454	128593454	1	-	5.87E-15	3.33E-11	69.24882629	chr11	128592559	128614339	21781	*	intergenic:11919	NA	NA	NA	hg38_genes_intergenic	chr11_128593454	chr11_128593454
1879	chr11	128598327	128598327	1	+	1.02E-07	7.96E-05	51.9509476	chr11	128592559	128614339	21781	*	intergenic:11919	NA	NA	NA	hg38_genes_intergenic	chr11_128598327	chr11_128598327
1880	chr11	128598343	128598343	1	+	0.000219504	0.044165512	31.82503771	chr11	128592559	128614339	21781	*	intergenic:11919	NA	NA	NA	hg38_genes_intergenic	chr11_128598343	chr11_128598343
1881	chr11	128598344	128598344	1	-	5.34E-08	4.50E-05	57.83744557	chr11	128592559	128614339	21781	*	intergenic:11919	NA	NA	NA	hg38_genes_intergenic	chr11_128598344	chr11_128598344
1882	chr11	128598418	128598418	1	-	4.38E-13	1.42E-09	58.54166667	chr11	128592559	128614339	21781	*	intergenic:11919	NA	NA	NA	hg38_genes_intergenic	chr11_128598418	chr11_128598418
1883	chr11	128688166	128688166	1	-	4.65E-05	0.013376136	-44.98432602	chr11	128687231	128689790	2560	*	shore:9211	NA	NA	NA	hg38_cpg_shores	chr11_128688166	chr11_128688166
1884	chr11	128688223	128688223	1	+	1.00E-05	0.003868938	-46.84210526	chr11	128687231	128689790	2560	*	shore:9211	NA	NA	NA	hg38_cpg_shores	chr11_128688223	chr11_128688223
1885	chr11	128745751	128745751	1	+	5.66E-06	0.002427977	48.56711916	chr11	128699171	128806436	107266	*	inter:3757	NA	NA	NA	hg38_cpg_inter	chr11_128745751	chr11_128745751
1886	chr11	128768127	128768127	1	-	2.35E-05	0.007762438	38.16849817	chr11	128699171	128806436	107266	*	inter:3757	NA	NA	NA	hg38_cpg_inter	chr11_128768127	chr11_128768127
1887	chr11	128777404	128777404	1	-	0.000201781	0.041543631	43.34677419	chr11	128699171	128806436	107266	*	inter:3757	NA	NA	NA	hg38_cpg_inter	chr11_128777404	chr11_128777404
1888	chr11	128836306	128836306	1	-	4.09E-05	0.01205999	33.33333333	chr11	128813268	128836314	23047	*	intergenic:11921	NA	NA	NA	hg38_genes_intergenic	chr11_128836306	chr11_128836306
1889	chr11	129694684	129694684	1	+	0.000186377	0.039093617	32.15686275	chr11	129622270	129810818	188549	*	intergenic:11928	NA	NA	NA	hg38_genes_intergenic	chr11_129694684	chr11_129694684
1890	chr11	130037612	130037612	1	-	0.0002993	0.055880774	28	chr11	130007836	130064836	57001	*	intergenic:11930	NA	NA	NA	hg38_genes_intergenic	chr11_130037612	chr11_130037612
1891	chr11	130100746	130100746	1	+	4.45E-05	0.012926025	43.0952381	chr11	130075021	130119628	44608	*	inter:3770	NA	NA	NA	hg38_cpg_inter	chr11_130100746	chr11_130100746
1892	chr11	130421348	130421348	1	-	0.000336123	0.060729761	43.46642468	chr11	130318758	130423505	104748	*	inter:3775	NA	NA	NA	hg38_cpg_inter	chr11_130421348	chr11_130421348
1893	chr11	130873078	130873078	1	+	1.26E-12	3.64E-09	75	chr11	130551204	130912215	361012	*	inter:3779	NA	NA	NA	hg38_cpg_inter	chr11_130873078	chr11_130873078
1894	chr11	130873111	130873111	1	+	1.33E-12	3.86E-09	76.28205128	chr11	130551204	130912215	361012	*	inter:3779	NA	NA	NA	hg38_cpg_inter	chr11_130873111	chr11_130873111
1895	chr11	130873119	130873119	1	+	2.62E-12	6.93E-09	76.55367232	chr11	130551204	130912215	361012	*	inter:3779	NA	NA	NA	hg38_cpg_inter	chr11_130873119	chr11_130873119
1896	chr11	130873173	130873173	1	-	2.31E-12	6.21E-09	70.68627451	chr11	130551204	130912215	361012	*	inter:3779	NA	NA	NA	hg38_cpg_inter	chr11_130873173	chr11_130873173
1897	chr11	130873206	130873206	1	-	9.37E-12	2.12E-08	64.77893691	chr11	130551204	130912215	361012	*	inter:3779	NA	NA	NA	hg38_cpg_inter	chr11_130873206	chr11_130873206
1898	chr11	133078243	133078243	1	-	0.000575329	0.089727326	36.42857143	chr11	133077797	133079796	2000	*	shelf:7996	NA	NA	NA	hg38_cpg_shelves	chr11_133078243	chr11_133078243
1899	chr11	133174025	133174025	1	+	0.000425943	0.072151706	42.59259259	chr11	133087413	133356988	269576	*	inter:3784	NA	NA	NA	hg38_cpg_inter	chr11_133174025	chr11_133174025
1900	chr11	133718266	133718266	1	-	0.000468478	0.077337142	25	chr11	133537520	133783670	246151	*	intergenic:11948	NA	NA	NA	hg38_genes_intergenic	chr11_133718266	chr11_133718266
1901	chr11	134003648	134003648	1	-	9.77E-05	0.02391167	27.77777778	chr11	133961986	134021986	60001	*	intergenic:11952	NA	NA	NA	hg38_genes_intergenic	chr11_134003648	chr11_134003648
1902	chr11	134069704	134069704	1	-	3.89E-08	3.41E-05	49.23747277	chr11	134068955	134069786	832	*	island:5070	NA	NA	NA	hg38_cpg_islands	chr11_134069704	chr11_134069704
1903	chr11	134069733	134069733	1	-	4.97E-07	0.000311472	38.30508475	chr11	134068955	134069786	832	*	island:5070	NA	NA	NA	hg38_cpg_islands	chr11_134069733	chr11_134069733
1904	chr11	134069740	134069740	1	-	3.28E-10	5.03E-07	57.85714286	chr11	134068955	134069786	832	*	island:5070	NA	NA	NA	hg38_cpg_islands	chr11_134069740	chr11_134069740
1905	chr11	134069747	134069747	1	-	9.58E-08	7.53E-05	36.11111111	chr11	134068955	134069786	832	*	island:5070	NA	NA	NA	hg38_cpg_islands	chr11_134069747	chr11_134069747
1906	chr11	134069762	134069762	1	+	4.26E-05	0.012458487	25.92592593	chr11	134068955	134069786	832	*	island:5070	NA	NA	NA	hg38_cpg_islands	chr11_134069762	chr11_134069762
1907	chr11	134069910	134069910	1	-	4.81E-09	5.39E-06	43.55644356	chr11	134069787	134071786	2000	*	shore:9294	NA	NA	NA	hg38_cpg_shores	chr11_134069910	chr11_134069910
1908	chr11	134069921	134069921	1	-	4.53E-10	6.66E-07	56.88259109	chr11	134069787	134071786	2000	*	shore:9294	NA	NA	NA	hg38_cpg_shores	chr11_134069921	chr11_134069921
1909	chr11	134069935	134069935	1	-	1.07E-07	8.26E-05	51.63622527	chr11	134069787	134071786	2000	*	shore:9294	NA	NA	NA	hg38_cpg_shores	chr11_134069935	chr11_134069935
1910	chr11	134238062	134238062	1	+	8.95E-06	0.003553299	45.45454545	chr11	134229598	134248867	19270	*	inter:3796	NA	NA	NA	hg38_cpg_inter	chr11_134238062	chr11_134238062
1911	chr11	134343878	134343878	1	+	0.000148916	0.033015574	43.41269841	chr11	134342718	134344717	2000	*	shore:9307	NA	NA	NA	hg38_cpg_shores	chr11_134343878	chr11_134343878
1912	chr11	134657347	134657347	1	+	0.000150891	0.033327949	41.75115207	chr11	134573057	134671425	98369	*	intergenic:11960	NA	NA	NA	hg38_genes_intergenic	chr11_134657347	chr11_134657347
1913	chr12	1082784	1082784	1	-	8.64E-06	0.003452936	38.46153846	chr12	995620	1525866	530247	*	inter:3873	NA	NA	NA	hg38_cpg_inter	chr12_1082784	chr12_1082784
1914	chr12	1267479	1267479	1	+	4.59E-20	1.24E-15	91.66666667	chr12	995620	1525866	530247	*	inter:3873	NA	NA	NA	hg38_cpg_inter	chr12_1267479	chr12_1267479
1915	chr12	1267527	1267527	1	+	9.89E-12	2.22E-08	64.58333333	chr12	995620	1525866	530247	*	inter:3873	NA	NA	NA	hg38_cpg_inter	chr12_1267527	chr12_1267527
1916	chr12	1590802	1590802	1	-	0.000567276	0.088802494	32.14285714	chr12	1589472	1591471	2000	*	shelf:8199	NA	NA	NA	hg38_cpg_shelves	chr12_1590802	chr12_1590802
1917	chr12	1661542	1661542	1	-	0.000140338	0.031578021	23.89041096	chr12	1661535	1663347	1813	*	island:5214	NA	NA	NA	hg38_cpg_islands	chr12_1661542	chr12_1661542
1918	chr12	1851423	1851423	1	+	0.000100641	0.024493192	29.6969697	chr12	1801600	1860572	58973	*	inter:3880	NA	NA	NA	hg38_cpg_inter	chr12_1851423	chr12_1851423
1919	chr12	1851513	1851513	1	-	6.19E-16	5.08E-12	64.4988345	chr12	1801600	1860572	58973	*	inter:3880	NA	NA	NA	hg38_cpg_inter	chr12_1851513	chr12_1851513
1920	chr12	2062848	2062848	1	-	7.51E-07	0.000443284	37.37599206	chr12	2058383	2111242	52860	*	inter:3884	NA	NA	NA	hg38_cpg_inter	chr12_2062848	chr12_2062848
1921	chr12	2198314	2198314	1	+	3.77E-09	4.35E-06	60.44825313	chr12	2119480	2225995	106516	*	inter:3885	NA	NA	NA	hg38_cpg_inter	chr12_2198314	chr12_2198314
1922	chr12	2198322	2198322	1	+	8.10E-09	8.52E-06	56.82788051	chr12	2119480	2225995	106516	*	inter:3885	NA	NA	NA	hg38_cpg_inter	chr12_2198322	chr12_2198322
1923	chr12	2198323	2198323	1	-	3.81E-09	4.39E-06	67.6344086	chr12	2119480	2225995	106516	*	inter:3885	NA	NA	NA	hg38_cpg_inter	chr12_2198323	chr12_2198323
1924	chr12	2198347	2198347	1	+	8.51E-13	2.56E-09	76.4957265	chr12	2119480	2225995	106516	*	inter:3885	NA	NA	NA	hg38_cpg_inter	chr12_2198347	chr12_2198347
1925	chr12	2198348	2198348	1	-	1.65E-11	3.44E-08	80.29953917	chr12	2119480	2225995	106516	*	inter:3885	NA	NA	NA	hg38_cpg_inter	chr12_2198348	chr12_2198348
1926	chr12	2198379	2198379	1	-	8.35E-12	1.91E-08	82.63546798	chr12	2119480	2225995	106516	*	inter:3885	NA	NA	NA	hg38_cpg_inter	chr12_2198379	chr12_2198379
1927	chr12	2269209	2269209	1	+	3.09E-06	0.001468053	47.55555556	chr12	2268776	2269775	1000	+	promoter:102614	uc031qfn.2	100874370	CACNA1C-IT3	hg38_genes_promoters	chr12_2269209	chr12_2269209
1928	chr12	2333031	2333031	1	+	6.75E-05	0.017871812	46.37037037	chr12	2234450	2675447	440998	*	inter:3886	NA	NA	NA	hg38_cpg_inter	chr12_2333031	chr12_2333031
1929	chr12	2974599	2974599	1	+	1.49E-05	0.005374541	38.29331046	chr12	2964279	3072844	108566	*	inter:3894	NA	NA	NA	hg38_cpg_inter	chr12_2974599	chr12_2974599
1930	chr12	2974733	2974733	1	-	4.20E-06	0.001897798	41	chr12	2964279	3072844	108566	*	inter:3894	NA	NA	NA	hg38_cpg_inter	chr12_2974733	chr12_2974733
1931	chr12	3003755	3003755	1	-	5.45E-12	1.29E-08	87.73291925	chr12	2964279	3072844	108566	*	inter:3894	NA	NA	NA	hg38_cpg_inter	chr12_3003755	chr12_3003755
1932	chr12	3055893	3055893	1	-	0.00050941	0.082165091	-36.47932131	chr12	3044951	3072354	27404	*	intergenic:11989	NA	NA	NA	hg38_genes_intergenic	chr12_3055893	chr12_3055893
1933	chr12	4291013	4291013	1	+	2.12E-08	2.00E-05	53.92051557	chr12	4279240	4316876	37637	*	inter:3905	NA	NA	NA	hg38_cpg_inter	chr12_4291013	chr12_4291013
1934	chr12	4291060	4291060	1	+	1.46E-08	1.44E-05	51.2145749	chr12	4279240	4316876	37637	*	inter:3905	NA	NA	NA	hg38_cpg_inter	chr12_4291060	chr12_4291060
1935	chr12	4291062	4291062	1	+	3.77E-05	0.011329814	34.62264151	chr12	4279240	4316876	37637	*	inter:3905	NA	NA	NA	hg38_cpg_inter	chr12_4291062	chr12_4291062
1936	chr12	6069441	6069441	1	-	1.55E-09	1.98E-06	53.76442016	chr12	6062093	6195985	133893	*	inter:3920	NA	NA	NA	hg38_cpg_inter	chr12_6069441	chr12_6069441
1937	chr12	6180523	6180523	1	-	0.000359159	0.063868007	-37.68328446	chr12	6165720	6194714	28995	*	intergenic:12009	NA	NA	NA	hg38_genes_intergenic	chr12_6180523	chr12_6180523
1938	chr12	6388573	6388573	1	+	3.61E-06	0.001670664	56.45320197	chr12	6387926	6388925	1000	+	promoter:102813	uc058ken.1	4055	LTBR	hg38_genes_promoters	chr12_6388573	chr12_6388573
1939	chr12	6472609	6472609	1	+	0.000468478	0.077337142	25	chr12	6471264	6473263	2000	*	shore:9646	NA	NA	NA	hg38_cpg_shores	chr12_6472609	chr12_6472609
1940	chr12	7096210	7096210	1	-	0.000421647	0.071677982	20.51282051	chr12	7094554	7097163	2610	-	exon:692058	uc001qsn.4	51279	C1RL	hg38_genes_exons	chr12_7096210	chr12_7096210
1941	chr12	7712968	7712968	1	-	3.53E-05	0.010764529	45.79124579	chr12	7710190	7868767	158578	*	inter:3953	NA	NA	NA	hg38_cpg_inter	chr12_7712968	chr12_7712968
1942	chr12	7957763	7957763	1	+	4.71E-05	0.013507813	37.03703704	chr12	7941276	7971258	29983	*	intergenic:12033	NA	NA	NA	hg38_genes_intergenic	chr12_7957763	chr12_7957763
1943	chr12	9486871	9486871	1	+	1.65E-08	1.60E-05	62.96296296	chr12	9445206	9594550	149345	*	intergenic:12059	NA	NA	NA	hg38_genes_intergenic	chr12_9486871	chr12_9486871
1944	chr12	10372125	10372125	1	+	0.000522465	0.083695113	32.87981859	chr12	10217467	10609355	391889	*	inter:3975	NA	NA	NA	hg38_cpg_inter	chr12_10372125	chr12_10372125
1945	chr12	10683443	10683443	1	-	4.25E-07	0.000272206	46.15926709	chr12	10679319	10699088	19770	*	intergenic:12078	NA	NA	NA	hg38_genes_intergenic	chr12_10683443	chr12_10683443
1946	chr12	10683456	10683456	1	-	6.97E-11	1.24E-07	67.61904762	chr12	10679319	10699088	19770	*	intergenic:12078	NA	NA	NA	hg38_genes_intergenic	chr12_10683456	chr12_10683456
1947	chr12	10683462	10683462	1	-	1.24E-05	0.004615262	38.24404762	chr12	10679319	10699088	19770	*	intergenic:12078	NA	NA	NA	hg38_genes_intergenic	chr12_10683462	chr12_10683462
1948	chr12	10945599	10945599	1	+	6.76E-09	7.23E-06	54.4397463	chr12	10727582	11167171	439590	*	inter:3978	NA	NA	NA	hg38_cpg_inter	chr12_10945599	chr12_10945599
1949	chr12	10969241	10969241	1	-	1.92E-07	0.000136794	45.62770563	chr12	10727582	11167171	439590	*	inter:3978	NA	NA	NA	hg38_cpg_inter	chr12_10969241	chr12_10969241
1950	chr12	10969281	10969281	1	-	4.99E-06	0.002191561	44.95171203	chr12	10727582	11167171	439590	*	inter:3978	NA	NA	NA	hg38_cpg_inter	chr12_10969281	chr12_10969281
1951	chr12	10969305	10969305	1	-	1.92E-12	5.26E-09	71.002331	chr12	10727582	11167171	439590	*	inter:3978	NA	NA	NA	hg38_cpg_inter	chr12_10969305	chr12_10969305
1952	chr12	11766578	11766578	1	-	8.40E-06	0.0033713	-36.36363636	chr12	11653620	12262744	609125	*	inter:3981	NA	NA	NA	hg38_cpg_inter	chr12_11766578	chr12_11766578
1953	chr12	11766588	11766588	1	-	2.08E-06	0.00105537	-25.49019608	chr12	11653620	12262744	609125	*	inter:3981	NA	NA	NA	hg38_cpg_inter	chr12_11766588	chr12_11766588
1954	chr12	11822566	11822566	1	+	0.000208904	0.042601403	43.25396825	chr12	11653620	12262744	609125	*	inter:3981	NA	NA	NA	hg38_cpg_inter	chr12_11822566	chr12_11822566
1955	chr12	12271360	12271360	1	+	6.52E-06	0.002724162	44.23076923	chr12	12269608	12271607	2000	*	shelf:8423	NA	NA	NA	hg38_cpg_shelves	chr12_12271360	chr12_12271360
1956	chr12	12271365	12271365	1	+	0.000330704	0.060022954	35.21568627	chr12	12269608	12271607	2000	*	shelf:8423	NA	NA	NA	hg38_cpg_shelves	chr12_12271365	chr12_12271365
1957	chr12	12271427	12271427	1	+	0.000314282	0.057902616	44.53781513	chr12	12269608	12271607	2000	*	shelf:8423	NA	NA	NA	hg38_cpg_shelves	chr12_12271427	chr12_12271427
1958	chr12	12471625	12471625	1	+	3.17E-07	0.000210738	50.62823356	chr12	12469695	12474209	4515	*	intergenic:12092	NA	NA	NA	hg38_genes_intergenic	chr12_12471625	chr12_12471625
1959	chr12	13199426	13199426	1	-	6.31E-06	0.00265377	50.57915058	chr12	13105698	13558914	453217	*	inter:3992	NA	NA	NA	hg38_cpg_inter	chr12_13199426	chr12_13199426
1960	chr12	13199436	13199436	1	-	6.36E-05	0.017096262	45.78696343	chr12	13105698	13558914	453217	*	inter:3992	NA	NA	NA	hg38_cpg_inter	chr12_13199436	chr12_13199436
1961	chr12	15279441	15279441	1	+	7.79E-06	0.003169026	31.70911776	chr12	15225581	15318383	92803	*	inter:3998	NA	NA	NA	hg38_cpg_inter	chr12_15279441	chr12_15279441
1962	chr12	15279466	15279466	1	+	7.30E-06	0.002998876	37.3015873	chr12	15225581	15318383	92803	*	inter:3998	NA	NA	NA	hg38_cpg_inter	chr12_15279466	chr12_15279466
1963	chr12	19282003	19282003	1	+	4.74E-14	2.01E-10	88.33333333	chr12	19134968	19302322	167355	*	inter:4003	NA	NA	NA	hg38_cpg_inter	chr12_19282003	chr12_19282003
1964	chr12	19448309	19448309	1	+	1.53E-07	0.000112692	41.66666667	chr12	19444752	19937202	492451	*	inter:4005	NA	NA	NA	hg38_cpg_inter	chr12_19448309	chr12_19448309
1965	chr12	19448329	19448329	1	+	2.94E-08	2.67E-05	52.14424951	chr12	19444752	19937202	492451	*	inter:4005	NA	NA	NA	hg38_cpg_inter	chr12_19448329	chr12_19448329
1966	chr12	19448354	19448354	1	-	0.000272077	0.052106103	28.57142857	chr12	19444752	19937202	492451	*	inter:4005	NA	NA	NA	hg38_cpg_inter	chr12_19448354	chr12_19448354
1967	chr12	19448410	19448410	1	-	5.57E-05	0.015365277	49.42528736	chr12	19444752	19937202	492451	*	inter:4005	NA	NA	NA	hg38_cpg_inter	chr12_19448410	chr12_19448410
1968	chr12	19453719	19453719	1	+	1.73E-19	4.14E-15	83.0007391	chr12	19444752	19937202	492451	*	inter:4005	NA	NA	NA	hg38_cpg_inter	chr12_19453719	chr12_19453719
1969	chr12	19453837	19453837	1	-	1.40E-11	3.00E-08	59.57767722	chr12	19444752	19937202	492451	*	inter:4005	NA	NA	NA	hg38_cpg_inter	chr12_19453837	chr12_19453837
1970	chr12	22694673	22694673	1	-	0.000316341	0.058179529	45.11784512	chr12	22690666	22694858	4193	*	intergenic:12140	NA	NA	NA	hg38_genes_intergenic	chr12_22694673	chr12_22694673
1971	chr12	24588066	24588066	1	+	1.78E-06	0.000927744	64.42307692	chr12	24567361	24898664	331304	*	inter:4019	NA	NA	NA	hg38_cpg_inter	chr12_24588066	chr12_24588066
1972	chr12	24588082	24588082	1	+	5.55E-06	0.002385412	56	chr12	24567361	24898664	331304	*	inter:4019	NA	NA	NA	hg38_cpg_inter	chr12_24588082	chr12_24588082
1973	chr12	24588110	24588110	1	+	0.000143778	0.032166178	48	chr12	24567361	24898664	331304	*	inter:4019	NA	NA	NA	hg38_cpg_inter	chr12_24588110	chr12_24588110
1974	chr12	24901873	24901873	1	+	0.0002866	0.05402181	29.69387755	chr12	24901309	24902308	1000	+	promoter:103617	uc058lzh.1	NA	NA	hg38_genes_promoters	chr12_24901873	chr12_24901873
1975	chr12	24933972	24933972	1	+	3.57E-09	4.16E-06	62	chr12	24907313	24944672	37360	*	inter:4020	NA	NA	NA	hg38_cpg_inter	chr12_24933972	chr12_24933972
1976	chr12	25736568	25736568	1	+	4.56E-06	0.002035558	42.19554031	chr12	25653580	25779286	125707	*	intergenic:12150	NA	NA	NA	hg38_genes_intergenic	chr12_25736568	chr12_25736568
1977	chr12	25966364	25966364	1	+	0.000612732	0.093975416	25	chr12	25963391	26110124	146734	*	inter:4025	NA	NA	NA	hg38_cpg_inter	chr12_25966364	chr12_25966364
1978	chr12	26101246	26101246	1	+	0.000299406	0.055887997	39.84848485	chr12	26079893	26116990	37098	*	intergenic:12154	NA	NA	NA	hg38_genes_intergenic	chr12_26101246	chr12_26101246
1979	chr12	26277616	26277616	1	+	0.000398241	0.068782023	28.14814815	chr12	26200198	26828548	628351	*	inter:4027	NA	NA	NA	hg38_cpg_inter	chr12_26277616	chr12_26277616
1980	chr12	26277715	26277715	1	-	1.34E-05	0.004929854	39.10447761	chr12	26200198	26828548	628351	*	inter:4027	NA	NA	NA	hg38_cpg_inter	chr12_26277715	chr12_26277715
1981	chr12	26277954	26277954	1	+	1.08E-05	0.004121079	29.98317914	chr12	26200198	26828548	628351	*	inter:4027	NA	NA	NA	hg38_cpg_inter	chr12_26277954	chr12_26277954
1982	chr12	26278065	26278065	1	-	2.24E-08	2.10E-05	35.78595318	chr12	26200198	26828548	628351	*	inter:4027	NA	NA	NA	hg38_cpg_inter	chr12_26278065	chr12_26278065
1983	chr12	26742670	26742670	1	+	4.12E-05	0.012132982	48.88888889	chr12	26200198	26828548	628351	*	inter:4027	NA	NA	NA	hg38_cpg_inter	chr12_26742670	chr12_26742670
1984	chr12	27184608	27184608	1	+	5.71E-10	8.21E-07	69.6969697	chr12	27166394	27238967	72574	*	intergenic:12158	NA	NA	NA	hg38_genes_intergenic	chr12_27184608	chr12_27184608
1985	chr12	27564837	27564837	1	-	2.12E-05	0.007134591	-37.05882353	chr12	27337744	27706699	368956	*	inter:4032	NA	NA	NA	hg38_cpg_inter	chr12_27564837	chr12_27564837
1986	chr12	27844500	27844500	1	+	0.000186463	0.039106858	-27.87524366	chr12	27829383	27953516	124134	*	intergenic:12165	NA	NA	NA	hg38_genes_intergenic	chr12_27844500	chr12_27844500
1987	chr12	29650449	29650449	1	-	3.87E-06	0.001771912	-40.94202899	chr12	29393906	29779061	385156	*	inter:4038	NA	NA	NA	hg38_cpg_inter	chr12_29650449	chr12_29650449
1988	chr12	30170881	30170881	1	-	0.000128499	0.029588351	31.49717514	chr12	29789760	30195982	406223	*	intergenic:12170	NA	NA	NA	hg38_genes_intergenic	chr12_30170881	chr12_30170881
1989	chr12	30572093	30572093	1	+	0.000123633	0.02870451	-33.66093366	chr12	30321618	30628987	307370	*	intergenic:12174	NA	NA	NA	hg38_genes_intergenic	chr12_30572093	chr12_30572093
1990	chr12	30637129	30637129	1	-	3.18E-05	0.009911053	28.57142857	chr12	30636982	30637187	206	-	exon:696710	uc001rjd.4	10526	IPO8	hg38_genes_exons	chr12_30637129	chr12_30637129
1991	chr12	30637177	30637177	1	-	1.06E-08	1.08E-05	56.45994832	chr12	30637150	30638149	1000	-	promoter:109153	uc058mjo.1	10526	IPO8	hg38_genes_promoters	chr12_30637177	chr12_30637177
1992	chr12	30786530	30786530	1	-	2.77E-16	2.62E-12	86.80057389	chr12	30780740	30790680	9941	*	intergenic:12176	NA	NA	NA	hg38_genes_intergenic	chr12_30786530	chr12_30786530
1993	chr12	30988015	30988015	1	+	2.59E-11	5.12E-08	71.82539683	chr12	30930945	31069408	138464	*	inter:4046	NA	NA	NA	hg38_cpg_inter	chr12_30988015	chr12_30988015
1994	chr12	30988053	30988053	1	+	0.000106688	0.025549616	36.78571429	chr12	30930945	31069408	138464	*	inter:4046	NA	NA	NA	hg38_cpg_inter	chr12_30988053	chr12_30988053
1995	chr12	31327138	31327138	1	+	4.52E-08	3.89E-05	51.89340813	chr12	31326449	31328448	2000	*	shore:9925	NA	NA	NA	hg38_cpg_shores	chr12_31327138	chr12_31327138
1996	chr12	31808644	31808644	1	-	0.000328883	0.059782591	42.85714286	chr12	31796297	31955226	158930	*	inter:4054	NA	NA	NA	hg38_cpg_inter	chr12_31808644	chr12_31808644
1997	chr12	32098011	32098011	1	+	5.28E-05	0.014741212	52.27272727	chr12	32001223	32101834	100612	*	intergenic:12190	NA	NA	NA	hg38_genes_intergenic	chr12_32098011	chr12_32098011
1998	chr12	32391053	32391053	1	+	0.000297189	0.055579578	-25.80645161	chr12	32383634	32394528	10895	*	intergenic:12191	NA	NA	NA	hg38_genes_intergenic	chr12_32391053	chr12_32391053
[truncated: 8,762 more rows]
